# Supplementary material for: Maximizing completeness in single-crystal high-pressure diffraction experiments: phase transitions in 2°AP
Source: IUCrJ. 2021 Oct 15;8(Pt 6):1006–17. doi: 10.1107/S2052252521009532 (PMC8562673; doi:10.1107/S2052252521009532)
Supplement: Supplementary file 1 [file m-08-01006-sup1.cif]

data_2oAPal_0kbar
#==============================================================================

# PROCESSING SUMMARY (IUCr Office Use Only)

_journal_date_recd_electronic      2021-07-22
_journal_date_to_coeditor         ?
_journal_date_from_coeditor       ?
_journal_date_accepted     ?
_journal_date_printers_first      ?
_journal_date_printers_final      ?
_journal_date_proofs_out          ?
_journal_date_proofs_in           ?
_journal_coeditor_name            ?
_journal_coeditor_code      FC5056
_journal_coeditor_notes
; ?
;
_journal_paper_category      FA
_journal_techeditor_code      ?
_iucr_compatibility_tag          ACTA95
_journal_techeditor_notes  
;
;
_journal_coden_ASTM               ?
_journal_name_full                ?
_journal_year                     ?
_journal_volume                   ?
_journal_issue                    ?
_journal_page_first               ?
_journal_page_last                ?
_journal_suppl_publ_number        ?
_journal_suppl_publ_pages         ?

#==============================================================================

_audit_creation_date               2021-05-13
_audit_creation_method
;
Olex2 1.3
(compiled 2020.12.01 svn.r5f60950 for OlexSys, GUI svn.r6272)
;
_audit_contact_author_address      ?
_audit_contact_author_email        ?
_audit_contact_author_name         ''
_audit_contact_author_phone        ?
_publ_contact_author_id_orcid      ?
_publ_section_references
;
Bourhis, L.J., Dolomanov, O.V., Gildea, R.J., Howard, J.A.K., Puschmann, H.
 (2015). Acta Cryst. A71, 59-75.

Dolomanov, O.V., Bourhis, L.J., Gildea, R.J, Howard, J.A.K. & Puschmann, H.
 (2009), J. Appl. Cryst. 42, 339-341.

Kleemiss, F., Dolomanov, O.V., Bodensteiner, M., Peyerimhoff, N., Midgley, M.,
Bourhis, L.J., Genoni, A., Malaspina, L.A., Jayatilaka, D., Spencer, J.L.,
White, F., Grundkoetter-Stock, B, Steinhauer, S., Lentz, D., Puschmann, H.,
Grabowsky, S. (2021), Chem. Sci., DOI:10.1039/D0SC05526C.
;
_chemical_formula_moiety           'C20 H14 O2'
_chemical_formula_sum              'C20 H14 O2'
_chemical_formula_weight           286.333
_chemical_oxdiff_formula           'C20 H14 O2'
_chemical_oxdiff_usercomment       '2oAP sample for High-res'
loop_
  _atom_type_symbol
  _atom_type_scat_dispersion_real
  _atom_type_scat_dispersion_imag
  _atom_type_scat_source
  _atom_type_scat_dispersion_source
 H 0.00000 0.00000 'NoSpherA2: Chem.Sci. 2021, DOI:10.1039/D0SC05526C'
 'Henke, Gullikson and Davis, At. Data and Nucl. Data Tables, 1993, 54, 2'
 C 0.00347 0.00161 'NoSpherA2: Chem.Sci. 2021, DOI:10.1039/D0SC05526C'
 'Henke, Gullikson and Davis, At. Data and Nucl. Data Tables, 1993, 54, 2'
 O 0.01158 0.00611 'NoSpherA2: Chem.Sci. 2021, DOI:10.1039/D0SC05526C'
 'Henke, Gullikson and Davis, At. Data and Nucl. Data Tables, 1993, 54, 2'

_space_group_crystal_system        'orthorhombic'
_space_group_IT_number             62
_space_group_name_H-M_alt          'P n m a'
_space_group_name_Hall             '-P 2ac 2n'
loop_
  _space_group_symop_id
  _space_group_symop_operation_xyz
 1 x,y,z
 2 x+1/2,-y+1/2,-z+1/2
 3 -x,y+1/2,-z
 4 -x+1/2,-y,z+1/2
 5 -x,-y,-z
 6 -x-1/2,y-1/2,z-1/2
 7 x,-y-1/2,z
 8 x-1/2,y,-z-1/2

_symmetry_Int_Tables_number        62
_cell_length_a                     7.21024(18)
_cell_length_b                     16.4876(5)
_cell_length_c                     11.2792(3)
_cell_angle_alpha                  90
_cell_angle_beta                   90
_cell_angle_gamma                  90
_cell_volume                       1340.86(6)
_cell_formula_units_Z              4
_cell_measurement_reflns_used      10439
_cell_measurement_temperature      100.00(11)
_cell_measurement_theta_max        40.1750
_cell_measurement_theta_min        3.3290
_exptl_absorpt_coefficient_mu      0.091
_exptl_absorpt_correction_T_max    1.000
_exptl_absorpt_correction_T_min    0.816
_exptl_absorpt_correction_type     gaussian
_exptl_absorpt_process_details
;
CrysAlisPro 1.171.39.46 (Rigaku Oxford Diffraction, 2018)
Numerical absorption correction based on gaussian integration over
   a multifaceted crystal model
Empirical absorption correction using spherical harmonics,
 implemented in SCALE3 ABSPACK scaling algorithm.
;
_exptl_crystal_colour              'clear yellow'
_exptl_crystal_colour_lustre       clear
_exptl_crystal_colour_primary      yellow
_exptl_crystal_density_diffrn      1.418
_exptl_crystal_description         block
_exptl_crystal_F_000               600.297
loop_
  _exptl_crystal_face_index_h
  _exptl_crystal_face_index_k
  _exptl_crystal_face_index_l
  _exptl_crystal_face_perp_dist
 0 1 1 0.0415
 0 -1 0 0.0437
 0 1 0 0.0357
 5 1 2 0.0871
 -1 0 0 0.0763
 0 -1 1 0.0374
 0 1 -1 0.0374
 0 -1 -1 0.0415

_exptl_crystal_size_max            0.179
_exptl_crystal_size_mid            0.092
_exptl_crystal_size_min            0.075
loop_
  _exptl_oxdiff_crystal_face_indexfrac_h
  _exptl_oxdiff_crystal_face_indexfrac_k
  _exptl_oxdiff_crystal_face_indexfrac_l
  _exptl_oxdiff_crystal_face_x
  _exptl_oxdiff_crystal_face_y
  _exptl_oxdiff_crystal_face_z
 -0.0000 0.9999 0.9999 -0.0522 0.0540 -0.0126
 0.0000 -1.0000 -0.0000 0.0419 0.0041 -0.0090
 -0.0000 1.0000 0.0000 -0.0419 -0.0041 0.0090
 4.9990 0.9994 1.9997 -0.1414 -0.0693 -0.4844
 -0.9998 0.0001 0.0000 0.0158 0.0363 0.0901
 0.0000 -1.0001 0.9999 0.0315 0.0623 -0.0306
 -0.0000 1.0001 -0.9999 -0.0315 -0.0623 0.0306
 0.0000 -0.9999 -0.9999 0.0522 -0.0540 0.0126

_diffrn_reflns_av_R_equivalents    0.0000
_diffrn_reflns_av_unetI/netI       0.0620
_diffrn_reflns_Laue_measured_fraction_full  0.9984
_diffrn_reflns_Laue_measured_fraction_max  0.9870
_diffrn_reflns_limit_h_max         13
_diffrn_reflns_limit_h_min         -13
_diffrn_reflns_limit_k_max         30
_diffrn_reflns_limit_k_min         -30
_diffrn_reflns_limit_l_max         20
_diffrn_reflns_limit_l_min         -20
_diffrn_reflns_number              4493
_diffrn_reflns_point_group_measured_fraction_full  0.9984
_diffrn_reflns_point_group_measured_fraction_max  0.9870
_diffrn_reflns_theta_full          25.2417
_diffrn_reflns_theta_max           41.06
_diffrn_reflns_theta_min           2.47
_diffrn_ambient_environment        N~2~
_diffrn_ambient_temperature        100.00(11)
_diffrn_detector                   'CCD plate'
_diffrn_detector_area_resol_mean   8.0013
_diffrn_detector_type              Eos
_diffrn_measured_fraction_theta_full  0.9984
_diffrn_measured_fraction_theta_max  0.9870
_diffrn_measurement_details
;
List of Runs (angles in degrees, time in seconds):

 # Type Start End Width t~exp~ \w \q \k \f Frames
--------------------------------------------------------------------------
 1 \w -21.00 69.00 1.00 4.00 -- 0.00 57.00 120.00 90
 2 \w -70.00 30.00 1.00 4.00 -- 0.00 -77.00 0.00 100
 3 \w 16.00 116.00 1.00 20.00 -- 46.30 77.00 90.00 100
 4 \w 16.00 116.00 1.00 20.00 -- 46.30 77.00-150.00 100
 5 \w -23.00 59.00 1.00 20.00 -- 46.30 -57.00 -60.00 82
 6 \w 75.00 110.00 1.00 20.00 -- 46.30 125.00-150.00 35
 7 \w 16.00 42.00 1.00 20.00 -- 46.30 77.00 60.00 26
 8 \w 74.00 102.00 1.00 20.00 -- 46.30 77.00 60.00 28
 9 \w 16.00 113.00 1.00 20.00 -- 46.30 77.00 150.00 97
 10 \w -1.00 74.00 1.00 20.00 -- 46.30 -77.00 120.00 75
 11 \w 16.00 112.00 1.00 20.00 -- 46.30 77.00 -30.00 96
 12 \w 5.00 104.00 1.00 20.00 -- 46.30-125.00 -60.00 99
 13 \w 16.00 114.00 1.00 20.00 -- 46.30 77.00 -90.00 98
 14 \w -21.00 39.00 1.00 20.00 -- 46.30 -77.00-150.00 60
 15 \w 16.00 42.00 1.00 20.00 -- 46.30 77.00 120.00 26
 16 \w 86.00 113.00 1.00 20.00 -- 46.30 77.00 120.00 27
 17 \w 16.00 42.00 1.00 20.00 -- 46.30 77.00 30.00 26
 18 \w 47.00 111.00 1.00 20.00 -- 46.30 77.00 30.00 64
 19 \w -20.00 75.00 1.00 20.00 -- 46.30 -77.00 30.00 95
 20 \w 73.00 117.00 1.00 20.00 -- 46.30 125.00 -90.00 44
 21 \w -21.00 69.00 1.00 40.00 -- 0.00 57.00 120.00 90
 22 \w -70.00 30.00 1.00 40.00 -- 0.00 -77.00 0.00 100
 23 \w 16.00 116.00 1.00 130.00 -- 46.30 77.00 90.00 100
;
_diffrn_measurement_device         'four-circle diffractometer'
_diffrn_measurement_device_type    'SuperNova, Single source at offset/far, Eos'
_diffrn_measurement_method         '\w scans'
_diffrn_orient_matrix_type        
 'CrysAlisPro convention (1999,Acta A55,543-557)'
_diffrn_orient_matrix_UB_11        -0.0157812000
_diffrn_orient_matrix_UB_12        -0.0418760000
_diffrn_orient_matrix_UB_13        -0.0103468000
_diffrn_orient_matrix_UB_21        -0.0362876000
_diffrn_orient_matrix_UB_22        -0.0041295000
_diffrn_orient_matrix_UB_23        0.0581383000
_diffrn_orient_matrix_UB_31        -0.0900694000
_diffrn_orient_matrix_UB_32        0.0089909000
_diffrn_orient_matrix_UB_33        -0.0215768000
_diffrn_radiation_monochromator    mirror
_diffrn_radiation_probe            x-ray
_diffrn_radiation_type             'Mo K\a'
_diffrn_radiation_wavelength       0.71073
_diffrn_source                     'micro-focus sealed X-ray tube'
_diffrn_source_type                'SuperNova (Mo) X-ray Source'
_reflns_Friedel_coverage           0.0
_reflns_limit_h_max                13
_reflns_limit_h_min                0
_reflns_limit_k_max                30
_reflns_limit_k_min                0
_reflns_limit_l_max                20
_reflns_limit_l_min                0
_reflns_number_gt                  2997
_reflns_number_total               4492
_reflns_odcompleteness_completeness  99.94
_reflns_odcompleteness_iscentric   1
_reflns_odcompleteness_theta       40.15
_reflns_threshold_expression       I>=2u(I)
_computing_cell_refinement         'CrysAlisPro 1.171.39.46 (Rigaku OD, 2018)'
_computing_data_collection         'CrysAlisPro 1.171.39.46 (Rigaku OD, 2018)'
_computing_data_reduction          'CrysAlisPro 1.171.39.46 (Rigaku OD, 2018)'
_computing_molecular_graphics      'Olex2 1.3 (Dolomanov et al., 2009)'
_computing_publication_material    'Olex2 1.3 (Dolomanov et al., 2009)'
_computing_structure_refinement    'olex2.refine 1.3 (Bourhis et al., 2015)'
_refine_diff_density_max           0.4887
_refine_diff_density_min           -0.5380
_refine_diff_density_rms           0.1086
_refine_ls_d_res_high              0.5410
_refine_ls_d_res_low               8.2438
_refine_ls_goodness_of_fit_ref     0.9394
_refine_ls_hydrogen_treatment      refall
_refine_ls_matrix_type             full
_refine_ls_number_constraints      0
_refine_ls_number_parameters       172
_refine_ls_number_reflns           4492
_refine_ls_number_restraints       0
_refine_ls_R_factor_all            0.0759
_refine_ls_R_factor_gt             0.0374
_refine_ls_restrained_S_all        0.9394
_refine_ls_shift/su_max            0.0001
_refine_ls_shift/su_mean           0.0000
_refine_ls_structure_factor_coef   Fsqd
_refine_ls_weighting_details      
 'w=1/[\s^2^(Fo^2^)+(0.0000P)^2^] where P=(Fo^2^+2Fc^2^)/3'
_refine_ls_weighting_scheme        calc
_refine_ls_wR_factor_gt            0.0554
_refine_ls_wR_factor_ref           0.0616
_refine_special_details
;
Refinement using NoSpherA2, an implementation of
 NOn-SPHERical Atom-form-factors in Olex2.
Please cite:
F. Kleemiss et al. DOI 10.1039/D0SC05526C - 2020
NoSpherA2 implementation of HAR makes use of
 tailor-made aspherical atomic form factors calculated
on-the-fly from a Hirshfeld-partitioned electron density (ED) - not from
spherical-atom form factors.

The ED is calculated from a gaussian basis set single determinant SCF
wavefunction - either Hartree-Fock or Density Functional Theory
using selected funtionals - for a fragment of the crystal.
This fragment can be embedded in an electrostatic crystal field by employing cluster charges.
The following options were used:
   SOFTWARE:       DISCAMB
   DATE:           2021-05-13_12-47-16
;
_olex2_refinement_description
;
;
loop_
  _atom_site_label
  _atom_site_type_symbol
  _atom_site_fract_x
  _atom_site_fract_y
  _atom_site_fract_z
  _atom_site_U_iso_or_equiv
  _atom_site_adp_type
  _atom_site_occupancy
  _atom_site_site_symmetry_order
  _atom_site_refinement_flags_posn
  _atom_site_refinement_flags_adp
  _atom_site_refinement_flags_occupancy
 C15 C 0.62035(8) 0.75 0.55460(5) 0.01147(10) Uani 1.000000 2 S T P
 C16 C 0.65046(8) 0.75 0.42904(5) 0.01251(10) Uani 1.000000 2 S T P
 C2 C 0.60449(5) 0.67440(2) 0.61596(3) 0.01169(7) Uani 1.000000 1 . . .
 C1 C 0.57847(6) 0.67567(2) 0.74052(3) 0.01207(7) Uani 1.000000 1 . . .
 C3 C 0.62126(6) 0.60020(3) 0.54928(4) 0.01433(8) Uani 1.000000 1 . . .
 H3 H 0.6131(9) 0.5443(4) 0.5940(5) 0.0316(17) Uani 1.000000 1 . . .
 C4 C 0.64850(6) 0.60108(3) 0.43011(4) 0.01521(8) Uani 1.000000 1 . . .
 H4 H 0.6594(9) 0.5460(4) 0.3818(5) 0.0322(16) Uani 1.000000 1 . . .
 C14 C 0.57213(8) 0.75 0.79920(5) 0.01235(11) Uani 1.000000 2 S T P
 H14 H 0.5502(12) 0.75 0.8938(8) 0.028(2) Uani 1.000000 2 S T P
 C5 C 0.66355(6) 0.67567(3) 0.36597(4) 0.01408(8) Uani 1.000000 1 . . .
 C17 C 0.55000(6) 0.60053(3) 0.81294(4) 0.01412(8) Uani 1.000000 1 . . .
 O1 O 0.47250(5) 0.540961(19) 0.77291(3) 0.02157(8) Uani 1.000000 1 . . .
 C7 C 0.70443(10) 0.75 0.18231(6) 0.01928(13) Uani 1.000000 2 S T P
 H7 H 0.7277(12) 0.75 0.0888(8) 0.035(2) Uani 1.000000 2 S T P
 C6 C 0.69068(7) 0.67670(3) 0.24287(4) 0.01778(9) Uani 1.000000 1 . . .
 H6 H 0.7012(10) 0.6196(4) 0.1968(5) 0.0386(18) Uani 1.000000 1 . . .
 C18 C 0.61529(8) 0.60200(3) 0.94002(4) 0.01685(9) Uani 1.000000 1 . . .
 H18A H 0.7482(10) 0.6296(4) 0.9481(5) 0.0438(18) Uani 1.000000 1 . . .
 H18C H 0.5203(10) 0.6369(4) 0.9929(5) 0.0398(18) Uani 1.000000 1 . . .
 H18B H 0.6181(10) 0.5417(4) 0.9740(5) 0.0419(19) Uani 1.000000 1 . . .

loop_
  _atom_site_aniso_label
  _atom_site_aniso_U_11
  _atom_site_aniso_U_22
  _atom_site_aniso_U_33
  _atom_site_aniso_U_12
  _atom_site_aniso_U_13
  _atom_site_aniso_U_23
 C15 0.0119(2) 0.0125(2) 0.0099(2) -0.000000 -0.00032(18) 0.000000
 C16 0.0134(2) 0.0147(3) 0.0095(2) -0.000000 -0.00050(18) 0.000000
 C2 0.01259(17) 0.01170(17) 0.01078(16) -0.00043(15) -0.00035(13) -0.00065(14)
 C1 0.01424(17) 0.01129(17) 0.01067(16) -0.00060(14) 0.00031(13) 0.00026(14)
 C3 0.0182(2) 0.01195(18) 0.01283(18) -0.00017(16) 0.00007(15) -0.00175(15)
 H3 0.040(4) 0.028(4) 0.027(4) 0.000(3) 0.006(3) -0.010(3)
 C4 0.0182(2) 0.01444(19) 0.01298(18) -0.00007(16) -0.00037(14) -0.00268(15)
 H4 0.046(5) 0.032(4) 0.019(3) 0.003(3) 0.005(3) -0.002(3)
 C14 0.0151(3) 0.0114(3) 0.0106(2) -0.000000 0.00040(19) 0.000000
 H14 0.038(6) 0.021(5) 0.024(5) -0.000000 -0.006(5) 0.000000
 C5 0.01500(18) 0.01629(19) 0.01096(17) 0.00038(15) -0.00082(13) -0.00157(15)
 C17 0.01757(19) 0.01169(18) 0.01308(17) -0.00159(15) 0.00147(14) 0.00038(14)
 O1 0.0332(2) 0.01493(15) 0.01660(15) -0.00880(14) 0.00271(14) -0.00102(12)
 C7 0.0232(3) 0.0241(3) 0.0106(3) -0.000000 0.0002(2) 0.000000
 H7 0.047(7) 0.034(5) 0.024(6) -0.000000 0.011(5) 0.000000
 C6 0.0210(2) 0.0213(2) 0.01105(18) 0.00095(18) -0.00014(15) -0.00227(17)
 H6 0.057(5) 0.039(5) 0.020(4) 0.010(4) -0.000(3) -0.000(3)
 C18 0.0198(2) 0.0167(2) 0.01400(18) -0.00064(18) 0.00034(16) 0.00322(16)
 H18A 0.035(5) 0.060(5) 0.036(4) -0.007(4) -0.005(4) 0.011(4)
 H18C 0.043(5) 0.053(5) 0.023(4) 0.004(4) 0.003(3) 0.002(4)
 H18B 0.065(6) 0.036(5) 0.025(4) -0.003(4) -0.009(4) 0.006(3)

loop_
  _geom_bond_atom_site_label_1
  _geom_bond_atom_site_label_2
  _geom_bond_distance
  _geom_bond_site_symmetry_2
  _geom_bond_publ_flag
 C15 C16 1.4328(8) . ?
 C15 C2 1.4304(5) 7_575 ?
 C15 C2 1.4304(5) . ?
 C16 C5 1.4202(5) . ?
 C16 C5 1.4202(5) 7_575 ?
 C2 C1 1.4175(5) . ?
 C2 C3 1.4410(6) . ?
 C1 C14 1.3935(5) . ?
 C1 C17 1.4981(6) . ?
 C3 C4 1.3585(6) . ?
 C4 C5 1.4309(6) . ?
 C5 C6 1.4023(6) . ?
 C17 O1 1.2169(5) . ?
 C17 C18 1.5088(6) . ?
 C7 C6 1.3918(6) . ?
 C7 C6 1.3918(6) 7_575 ?

loop_
  _geom_angle_atom_site_label_1
  _geom_angle_atom_site_label_2
  _geom_angle_atom_site_label_3
  _geom_angle
  _geom_angle_site_symmetry_1
  _geom_angle_site_symmetry_3
  _geom_angle_publ_flag
 C2 C15 C16 119.37(3) . . ?
 C2 C15 C16 119.37(3) 7_575 . ?
 C2 C15 C2 121.27(5) 7_575 . ?
 C5 C16 C15 120.34(3) . . ?
 C5 C16 C15 120.34(3) 7_575 . ?
 C5 C16 C5 119.30(5) 7_575 . ?
 C1 C2 C15 118.50(4) . . ?
 C3 C2 C15 118.72(4) . . ?
 C3 C2 C1 122.75(4) . . ?
 C14 C1 C2 119.22(4) . . ?
 C17 C1 C2 123.11(4) . . ?
 C17 C1 C14 117.63(4) . . ?
 C4 C3 C2 121.30(4) . . ?
 C5 C4 C3 121.36(4) . . ?
 C1 C14 C1 123.14(5) 7_575 . ?
 C4 C5 C16 118.91(4) . . ?
 C6 C5 C16 119.65(4) . . ?
 C6 C5 C4 121.44(4) . . ?
 O1 C17 C1 121.87(4) . . ?
 C18 C17 C1 117.51(4) . . ?
 C18 C17 O1 120.58(4) . . ?
 C6 C7 C6 120.54(6) 7_575 . ?
 C7 C6 C5 120.43(5) . . ?

loop_
  _geom_torsion_atom_site_label_1
  _geom_torsion_atom_site_label_2
  _geom_torsion_atom_site_label_3
  _geom_torsion_atom_site_label_4
  _geom_torsion
  _geom_torsion_site_symmetry_1
  _geom_torsion_site_symmetry_2
  _geom_torsion_site_symmetry_3
  _geom_torsion_site_symmetry_4
  _geom_torsion_publ_flag
 C15 C16 C5 C4 -0.77(6) . . . . ?
 C15 C16 C5 C4 0.77(6) . . 7_575 7_575 ?
 C15 C16 C5 C6 -179.19(5) . . 7_575 7_575 ?
 C15 C16 C5 C6 179.19(5) . . . . ?
 C15 C2 C1 C14 -1.00(5) . . . . ?
 C15 C2 C1 C14 -1.00(5) 7_575 . . . ?
 C15 C2 C1 C17 176.63(4) 7_575 . . . ?
 C15 C2 C1 C17 176.63(4) . . . . ?
 C15 C2 C3 C4 -1.10(5) 7_575 . . . ?
 C15 C2 C3 C4 -1.10(5) . . . . ?
 C16 C5 C4 C3 0.31(5) . . . . ?
 C16 C5 C4 C3 0.31(5) 7_575 . . . ?
 C16 C5 C6 C7 -0.13(6) 7_575 . . . ?
 C16 C5 C6 C7 -0.13(6) . . . . ?
 C2 C1 C14 C1 4.19(3) . . . 7_575 ?
 C2 C1 C17 O1 -31.35(5) . . . . ?
 C2 C1 C17 C18 150.74(4) . . . . ?
 C2 C3 C4 C5 0.63(5) . . . . ?
 C1 C14 C1 C17 173.58(5) . . 7_575 7_575 ?
 C3 C4 C5 C6 -179.65(4) . . . . ?
 C4 C5 C6 C7 179.83(5) . . . . ?
 C5 C6 C7 C6 -0.28(3) . . . 7_575 ?

loop_
  _diffrn_refln_index_h
  _diffrn_refln_index_k
  _diffrn_refln_index_l
  _diffrn_refln_intensity_net
  _diffrn_refln_intensity_u
  _diffrn_refln_scale_group_code
 0 0 2 108445 3237.55 1
 0 0 4 66885 1695.87 1
 0 0 6 241028 5827.18 1
 0 0 8 8307.05 357.854 1
 0 0 10 28429 812.149 1
 0 0 12 1711.23 384.76 1
 0 0 14 215.857 117.067 1
 0 0 16 54266.1 3096.95 1
 0 0 18 264.886 161.718 1
 0 0 20 83.4472 278.509 1
 0 1 1 8658.14 4361.84 1
 0 1 3 280.628 40.6846 1
 0 1 5 52026.7 1198.25 1
 0 1 7 5364.02 164.168 1
 0 1 9 -15.3022 174.949 1
 0 1 11 6766.25 240.833 1
 0 1 13 1131.94 145.154 1
 0 1 15 9672.94 448.466 1
 0 1 17 7819.66 640.457 1
 0 1 19 260.706 138.147 1
 0 2 0 181923 9461.79 1
 0 2 2 17213.2 743.205 1
 0 2 4 27353 668.49 1
 0 2 6 282.409 30.1454 1
 0 2 8 5114.89 162.648 1
 0 2 10 240.266 58.4378 1
 0 2 12 112.833 73.5063 1
 0 2 14 2335.34 171.404 1
 0 2 16 8922.36 541.558 1
 0 2 18 2350.57 313.914 1
 0 2 20 696.669 208.7 1
 0 3 1 205792 5723.31 1
 0 3 3 953.4 48.9798 1
 0 3 5 32846.4 771.984 1
 0 3 7 19073 465.613 1
 0 3 9 31.8223 40.4594 1
 0 3 11 977.845 87.4423 1
 0 3 13 68.8028 84.1086 1
 0 3 15 5502.2 420.128 1
 0 3 17 79.2557 174.054 1
 0 3 19 115.851 140.485 1
 0 4 0 139776 6467.14 1
 0 4 2 78052.8 1852.45 1
 0 4 4 1718.02 78.5285 1
 0 4 6 2841.02 93.89 1
 0 4 8 1928.92 83.5875 1
 0 4 10 9809.66 305.3 1
 0 4 12 -31.7781 202.204 1
 0 4 14 940.394 167.764 1
 0 4 16 6158.46 712.575 1
 0 4 18 -35.6933 404.552 1
 0 4 20 353.723 268.718 1
 0 5 1 70258.6 1640.73 1
 0 5 3 75108.9 1745.26 1
 0 5 5 18443.8 502.911 1
 0 5 7 628.905 44.5404 1
 0 5 9 4368.52 158.641 1
 0 5 11 -41.086 252.88 1
 0 5 13 6479.2 283.099 1
 0 5 15 2363.7 229.039 1
 0 5 17 43.2616 151.977 1
 0 5 19 1116.61 219.197 1
 0 6 0 58201.9 1811.66 1
 0 6 2 221476 5183.9 1
 0 6 4 138.05 42.3123 1
 0 6 6 4043.95 130.029 1
 0 6 8 311430 7469.67 1
 0 6 10 1397.11 94.5325 1
 0 6 12 706.925 102.807 1
 0 6 14 7224.58 369.806 1
 0 6 16 1319.31 297.724 1
 0 6 18 3071.61 361.956 1
 0 6 20 -389.085 537.957 1
 0 7 1 4087.38 126.633 1
 0 7 3 28466.2 704.18 1
 0 7 5 3482.82 120.328 1
 0 7 7 65718.6 1567.34 1
 0 7 9 1809.52 104.06 1
 0 7 11 91.3432 85.2986 1
 0 7 13 10841.8 412.795 1
 0 7 15 8206.27 382.978 1
 0 7 17 20.3482 170.003 1
 0 7 19 11664.4 764.433 1
 0 8 0 2626.5 119.725 1
 0 8 2 124557 2923.17 1
 0 8 4 1257.82 67.1211 1
 0 8 6 15186.2 417.515 1
 0 8 8 165016 4259.69 1
 0 8 10 4415.36 216.403 1
 0 8 12 285.743 93.3454 1
 0 8 14 3719.06 271.012 1
 0 8 16 12.1596 132.064 1
 0 8 18 660.252 201.887 1
 0 9 1 4541.61 137.735 1
 0 9 3 19474.2 533.831 1
 0 9 5 4865.22 163.612 1
 0 9 7 7115.75 231.352 1
 0 9 9 4408.22 199.68 1
 0 9 11 92.6206 79.827 1
 0 9 13 3134.09 206.143 1
 0 9 15 5896.19 324.88 1
 0 9 17 247.931 180.258 1
 0 9 19 54.8711 223.453 1
 0 10 0 848.678 65.6318 1
 0 10 2 46229.1 1173.48 1
 0 10 4 3288.51 112.669 1
 0 10 6 63.3504 46.6643 1
 0 10 8 18214.6 506.962 1
 0 10 10 6375.35 273.454 1
 0 10 12 28.1973 89.3926 1
 0 10 14 250.634 128.84 1
 0 10 16 4202.01 393.551 1
 0 10 18 330.754 315.85 1
 0 11 1 7579.27 217.672 1
 0 11 3 68.4963 38.927 1
 0 11 5 547.386 52.5084 1
 0 11 7 6396 298.894 1
 0 11 9 -4.33453 349.623 1
 0 11 11 1500.61 134.774 1
 0 11 13 80.8019 107.44 1
 0 11 15 1468.58 184.824 1
 0 11 17 306.653 242.735 1
 0 11 19 212.752 268.073 1
 0 12 0 87651.5 2145.21 1
 0 12 2 236.908 46.7556 1
 0 12 4 8451.88 261.427 1
 0 12 6 1379.04 108.529 1
 0 12 8 989.169 224.817 1
 0 12 10 3840.36 205.898 1
 0 12 12 250.636 147.753 1
 0 12 14 1856.1 186.252 1
 0 12 16 22052 895.712 1
 0 12 18 1308.45 464.011 1
 0 13 1 5110.04 162.433 1
 0 13 3 920.656 77.0221 1
 0 13 5 2777.95 116.512 1
 0 13 7 7147.27 244.218 1
 0 13 9 983.829 105.992 1
 0 13 11 6284.73 366.881 1
 0 13 13 718.824 151.878 1
 0 13 15 14056.2 750.73 1
 0 13 17 4939.2 448.368 1
 0 14 0 462388 10489.8 1
 0 14 2 12622.8 385.147 1
 0 14 4 5830.8 203.617 1
 0 14 6 34863.1 891.324 1
 0 14 8 2162.34 130.644 1
 0 14 10 16252.6 581.005 1
 0 14 12 1046.93 140.373 1
 0 14 14 65.1024 115.454 1
 0 14 16 24390 1031.9 1
 0 14 18 -172.825 467.064 1
 0 15 1 3415.15 162.207 1
 0 15 3 2038.74 117.594 1
 0 15 5 7009.28 276.469 1
 0 15 7 284.691 113.915 1
 0 15 9 63.001 103.789 1
 0 15 11 2472 175.014 1
 0 15 13 455.179 153.193 1
 0 15 15 1076.92 220.242 1
 0 15 17 3574 387.04 1
 0 16 0 341.687 98.5242 1
 0 16 2 3131.69 140.135 1
 0 16 4 662.31 90.2818 1
 0 16 6 295.754 102.993 1
 0 16 8 8210.86 332.951 1
 0 16 10 313.567 122.392 1
 0 16 12 39.4318 149.423 1
 0 16 14 526.501 162.686 1
 0 16 16 80.8947 259.589 1
 0 17 1 17234.5 513.115 1
 0 17 3 821.076 100.56 1
 0 17 5 3554.76 201.124 1
 0 17 7 2414.99 303.807 1
 0 17 9 63.3287 96.3058 1
 0 17 11 85.2641 132.021 1
 0 17 13 96.5171 204.977 1
 0 17 15 3485.21 341.858 1
 0 17 17 493.618 271.335 1
 0 18 0 6746.55 329.739 1
 0 18 2 -20.8269 345.058 1
 0 18 4 430.829 111.746 1
 0 18 6 2546.05 203.346 1
 0 18 8 7689 358.809 1
 0 18 10 2338.09 209.315 1
 0 18 12 57.4435 144.155 1
 0 18 14 1534.14 220.85 1
 0 18 16 1307.41 296.527 1
 0 19 1 5917.1 294.711 1
 0 19 3 3374 208.585 1
 0 19 5 2147.8 190.666 1
 0 19 7 2980.57 289.765 1
 0 19 9 587.402 135.668 1
 0 19 11 -42.7056 382.163 1
 0 19 13 3797.11 373.03 1
 0 19 15 -89.8749 554.153 1
 0 20 0 12081.2 775.844 1
 0 20 2 15796.5 594.359 1
 0 20 4 1277.25 155.129 1
 0 20 6 96.629 127.022 1
 0 20 8 97246.2 2547.76 1
 0 20 10 -53.955 578.507 1
 0 20 12 217.895 197.596 1
 0 20 14 3018.74 354.129 1
 0 21 1 239.362 130.174 1
 0 21 3 1105.9 196.151 1
 0 21 5 294.921 142.891 1
 0 21 7 11075.4 539.393 1
 0 21 9 213.839 224.922 1
 0 21 11 -65.6037 823.625 1
 0 21 13 3525.07 420.11 1
 0 22 0 7461.42 582.618 1
 0 22 2 6150.76 368.111 1
 0 22 4 972.356 205.729 1
 0 22 6 3880.41 344.031 1
 0 22 8 13165.4 763.008 1
 0 22 10 1969.41 307.815 1
 0 22 12 249.122 165.514 1
 0 22 14 52.5397 323.275 1
 0 23 1 27.0382 130.983 1
 0 23 3 1041.87 190.008 1
 0 23 5 295.272 203.683 1
 0 23 7 3057.89 424.307 1
 0 23 9 224.982 204.727 1
 0 23 11 59.0236 266.033 1
 0 23 13 277.881 312.67 1
 0 24 0 -291.763 475.851 1
 0 24 2 7117.62 462.78 1
 0 24 4 247.411 156.309 1
 0 24 6 318.669 371.377 1
 0 24 8 6045.44 481.08 1
 0 24 10 412.855 217.851 1
 0 24 12 36.7301 200.119 1
 0 25 1 277.293 264.542 1
 0 25 3 167.152 172.796 1
 0 25 5 484.784 192.739 1
 0 25 7 962.347 300.586 1
 0 25 9 -65.5313 711.584 1
 0 25 11 703.873 395.46 1
 0 26 0 47537.4 3290.72 1
 0 26 2 118.347 176.237 1
 0 26 4 838.624 221.921 1
 0 26 6 2306.75 317.203 1
 0 26 8 1387.9 320.361 1
 0 26 10 2573.28 373.282 1
 0 27 1 1848 330.638 1
 0 27 3 -48.0756 429.159 1
 0 27 5 532.282 323.438 1
 0 27 7 2101.71 371.037 1
 0 27 9 153.476 221.076 1
 0 28 0 40482.9 2203.89 1
 0 28 2 1168.12 274.035 1
 0 28 4 396.692 259.465 1
 0 28 6 3770.83 636.46 1
 0 29 1 367.512 294.798 1
 0 29 3 573.099 302.358 1
 0 29 5 657.849 286.302 1
 0 30 0 1231.24 1061.22 1
 0 30 2 1341.73 647.877 1
 1 0 1 76414.8 1935.31 1
 1 0 2 32060.5 795.024 1
 1 0 3 54863.9 1309.6 1
 1 0 4 34832.5 812.063 1
 1 0 5 270141 6213.67 1
 1 0 6 4146.86 132.768 1
 1 0 7 20264.8 515.599 1
 1 0 8 1688.57 75.6953 1
 1 0 9 3531.19 127.228 1
 1 0 10 10969.1 317.777 1
 1 0 11 3668.85 165.976 1
 1 0 12 2195.19 210.113 1
 1 0 13 -64.9039 271.368 1
 1 0 14 2946.61 196.159 1
 1 0 15 266.632 115.447 1
 1 0 16 27088.4 882.105 1
 1 0 17 910.342 139.242 1
 1 0 18 336.682 227.766 1
 1 0 19 240.215 186.533 1
 1 0 20 748.211 204.531 1
 1 1 1 122907 2960.4 1
 1 1 2 19999.4 484.583 1
 1 1 3 3455.23 128.512 1
 1 1 4 10551.6 250.712 1
 1 1 5 87052.1 1991.12 1
 1 1 6 7502.1 185.627 1
 1 1 7 1338.43 51.3366 1
 1 1 8 330.484 31.777 1
 1 1 9 43.3933 31.4476 1
 1 1 10 5344.82 155.707 1
 1 1 11 7403.66 241.906 1
 1 1 12 -63.7854 224.094 1
 1 1 13 320.68 59.4956 1
 1 1 14 1167.57 100.975 1
 1 1 15 2817.44 145.859 1
 1 1 16 13741.2 534.917 1
 1 1 17 148.831 85.3717 1
 1 1 18 136.967 127.521 1
 1 1 19 40.0234 125.606 1
 1 1 20 -2.38585 406.474 1
 1 2 1 46039.1 1081.63 1
 1 2 2 5492.58 207.333 1
 1 2 3 10134.3 246.873 1
 1 2 4 106.552 24.3305 1
 1 2 5 287.555 26.7728 1
 1 2 6 3447.9 94.2381 1
 1 2 7 6956.36 177.297 1
 1 2 8 124.012 27.3039 1
 1 2 9 5813.33 157.495 1
 1 2 10 643.588 47.6104 1
 1 2 11 9594.08 276.63 1
 1 2 12 668.41 63.2151 1
 1 2 13 2240.99 123.414 1
 1 2 14 120.797 71.7561 1
 1 2 15 488.914 109.479 1
 1 2 16 5027.57 251.266 1
 1 2 17 4634.87 251.304 1
 1 2 18 1613.59 219.526 1
 1 2 19 439.761 132.79 1
 1 2 20 250.419 192.427 1
 1 3 1 201.189 32.091 1
 1 3 2 57669.6 1336.26 1
 1 3 3 4059.6 114.274 1
 1 3 4 3948.79 109.571 1
 1 3 5 2066.41 63.3391 1
 1 3 6 26053.9 604.659 1
 1 3 7 1184.47 48.2034 1
 1 3 8 4507.6 124.593 1
 1 3 9 376.597 39.3756 1
 1 3 10 550.838 46.6056 1
 1 3 11 227.257 44.5431 1
 1 3 12 1480.87 84.9737 1
 1 3 13 106.842 56.6682 1
 1 3 14 196.273 73.6149 1
 1 3 15 496.797 75.8588 1
 1 3 16 1464.51 129.561 1
 1 3 17 236.113 94.425 1
 1 3 18 5610.56 343.633 1
 1 3 19 185.423 125.949 1
 1 3 20 10.1537 188.329 1
 1 4 1 1.56342 28.357 1
 1 4 2 28417.9 662.29 1
 1 4 3 8132.55 198.118 1
 1 4 4 1785.88 57.7087 1
 1 4 5 460.045 32.0393 1
 1 4 6 2188.71 68.1907 1
 1 4 7 995.138 43.6468 1
 1 4 8 540.166 38.5831 1
 1 4 9 12483.9 312.619 1
 1 4 10 6009.85 179.219 1
 1 4 11 4907.77 166.065 1
 1 4 12 316.063 68.8801 1
 1 4 13 325.433 78.7987 1
 1 4 14 768.767 79.2846 1
 1 4 15 803.526 93.5869 1
 1 4 16 40.7354 91.1262 1
 1 4 17 248.891 102.881 1
 1 4 18 1805.57 194.519 1
 1 4 19 17.8414 121.637 1
 1 4 20 246.62 141.458 1
 1 5 1 275.527 24.2167 1
 1 5 2 20072.7 470.06 1
 1 5 3 41915.8 963.488 1
 1 5 4 24586.3 570.464 1
 1 5 5 122.358 22.3765 1
 1 5 6 13712.8 329.877 1
 1 5 7 13287.4 322.038 1
 1 5 8 32676.5 763.034 1
 1 5 9 2275.7 84.294 1
 1 5 10 12452.8 321.633 1
 1 5 11 555.859 64.7955 1
 1 5 12 1323.99 91.4357 1
 1 5 13 4662.84 187 1
 1 5 14 3144.88 175.832 1
 1 5 15 224.221 107.849 1
 1 5 16 1245.66 141.442 1
 1 5 17 235.272 166.012 1
 1 5 18 1090.56 173.765 1
 1 5 19 662.571 165.17 1
 1 5 20 18.3957 163.184 1
 1 6 1 2554.83 74.6883 1
 1 6 2 3784.44 101.453 1
 1 6 3 125214 2867.55 1
 1 6 4 6708.93 176.328 1
 1 6 5 5329.8 143.968 1
 1 6 6 3470.39 98.5437 1
 1 6 7 2867.4 89.8631 1
 1 6 8 20392.2 495.356 1
 1 6 9 12405.5 315.193 1
 1 6 10 761.6 78.1993 1
 1 6 11 631.745 67.5092 1
 1 6 12 1009.29 84.2026 1
 1 6 13 5949.84 257.527 1
 1 6 14 2018.12 134.818 1
 1 6 15 50.5558 106.512 1
 1 6 16 177.843 142.198 1
 1 6 17 673.201 147.268 1
 1 6 18 3281.95 270.592 1
 1 6 19 1462.15 199.537 1
 1 6 20 1161.49 199.469 1
 1 7 1 913.385 38.4619 1
 1 7 2 31844.7 733.721 1
 1 7 3 115554 2635.23 1
 1 7 4 704.631 33.4079 1
 1 7 5 1269.32 50.5195 1
 1 7 6 55.0639 28.2905 1
 1 7 7 13556.9 336.18 1
 1 7 8 4148.9 128.532 1
 1 7 9 10929.4 286.506 1
 1 7 10 11927.6 321.808 1
 1 7 11 262.861 55.6116 1
 1 7 12 4774.11 178.803 1
 1 7 13 6694.12 251.995 1
 1 7 14 973.537 108.317 1
 1 7 15 245.888 95.3205 1
 1 7 16 177.616 102.364 1
 1 7 17 185.448 113.164 1
 1 7 18 5800.45 364.178 1
 1 7 19 1001.44 179.125 1
 1 7 20 -176.681 647.058 1
 1 8 1 3487.54 102.217 1
 1 8 2 112.206 23.0373 1
 1 8 3 35312.9 824.781 1
 1 8 4 4328.5 128.782 1
 1 8 5 70.9875 27.3224 1
 1 8 6 2807.85 91.5594 1
 1 8 7 5919.15 163.958 1
 1 8 8 13444.1 342.338 1
 1 8 9 4084.21 136.389 1
 1 8 10 65.8789 47.6672 1
 1 8 11 588.289 65.6925 1
 1 8 12 966.022 103.892 1
 1 8 13 5417.31 255.986 1
 1 8 14 2574.54 155.812 1
 1 8 15 297.961 100.361 1
 1 8 16 432.056 120.4 1
 1 8 17 166.049 115.152 1
 1 8 18 1597.94 261.332 1
 1 8 19 549.481 169.278 1
 1 9 1 3625.34 99.8758 1
 1 9 2 118.749 28.6665 1
 1 9 3 6894.75 178.506 1
 1 9 4 3557.88 102.917 1
 1 9 5 266.844 30.3023 1
 1 9 6 2945.97 111.912 1
 1 9 7 2331.2 84.0518 1
 1 9 8 10393.9 289.164 1
 1 9 9 151.417 49.0579 1
 1 9 10 13891.4 408.677 1
 1 9 11 103.455 60.9299 1
 1 9 12 1033.86 108.996 1
 1 9 13 2476.64 155.323 1
 1 9 14 2719.08 160.818 1
 1 9 15 121.531 95.3549 1
 1 9 16 1065.57 132.594 1
 1 9 17 179.858 114.244 1
 1 9 18 -10.0222 434.53 1
 1 9 19 439.498 158.478 1
 1 10 1 8.40506 25.2469 1
 1 10 2 9578.37 241.902 1
 1 10 3 169.284 31.5936 1
 1 10 4 96.5469 26.1464 1
 1 10 5 3925.73 113.19 1
 1 10 6 1532.49 77.6992 1
 1 10 7 1904.43 81.7581 1
 1 10 8 103.167 45.2623 1
 1 10 9 7234.85 246.529 1
 1 10 10 5119.76 176.871 1
 1 10 11 5332.98 194.312 1
 1 10 12 400.018 68.1275 1
 1 10 13 1682.84 127.847 1
 1 10 14 212.736 86.8849 1
 1 10 15 1457.99 134.689 1
 1 10 16 -6.6904 403.422 1
 1 10 17 395.475 122.914 1
 1 10 18 2454.35 253.174 1
 1 10 19 151.704 167.503 1
 1 11 1 2130.66 68.4124 1
 1 11 2 6707.37 177.915 1
 1 11 3 11.0545 29.4641 1
 1 11 4 33.732 31.7079 1
 1 11 5 3388.57 110.306 1
 1 11 6 2296.39 92.6615 1
 1 11 7 172.23 42.3403 1
 1 11 8 976.932 63.8479 1
 1 11 9 56.2017 59.2954 1
 1 11 10 188.901 56.3564 1
 1 11 11 1812.62 131.239 1
 1 11 12 365.065 74.2633 1
 1 11 13 -64.7398 333.349 1
 1 11 14 -21.5625 336.066 1
 1 11 15 396.57 152.883 1
 1 11 16 2383.69 185.953 1
 1 11 17 572.102 123.061 1
 1 11 18 2947.22 275.786 1
 1 11 19 210.195 145.112 1
 1 12 1 13346.6 324.205 1
 1 12 2 45.0378 32.7213 1
 1 12 3 137.522 33.5746 1
 1 12 4 111.738 38.2029 1
 1 12 5 499.089 49.6004 1
 1 12 6 284.941 43.898 1
 1 12 7 2431.37 109.082 1
 1 12 8 63.919 47.2006 1
 1 12 9 4827.69 180.824 1
 1 12 10 317.878 71.8783 1
 1 12 11 16845.9 467.185 1
 1 12 12 891.519 93.651 1
 1 12 13 2617.52 169.576 1
 1 12 14 140.973 95.795 1
 1 12 15 917.338 158.083 1
 1 12 16 7324.48 338.593 1
 1 12 17 5060.91 297.657 1
 1 12 18 50.2719 141.05 1
 1 12 19 -781.637 569.467 1
 1 13 1 19585.2 468.814 1
 1 13 2 3010.67 95.5037 1
 1 13 3 1523.21 63.9407 1
 1 13 4 1557.21 67.135 1
 1 13 5 12182 326.301 1
 1 13 6 1187.52 73.122 1
 1 13 7 57.355 57.3783 1
 1 13 8 -6.46474 228.816 1
 1 13 9 73.9377 63.4335 1
 1 13 10 16052.4 445.475 1
 1 13 11 7876.65 310.115 1
 1 13 12 631.308 101.299 1
 1 13 13 216.935 104.435 1
 1 13 14 2430.14 175.775 1
 1 13 15 2167.25 174.172 1
 1 13 16 14533.3 529.412 1
 1 13 17 296.779 129.164 1
 1 13 18 -61.8974 481.52 1
 1 14 1 6150.02 170.56 1
 1 14 2 1988.48 77.1436 1
 1 14 3 6489.84 182.85 1
 1 14 4 1732.18 78.1762 1
 1 14 5 25462.3 630.71 1
 1 14 6 611.789 56.5017 1
 1 14 7 4198.85 171.75 1
 1 14 8 97.1624 63.0204 1
 1 14 9 379.574 61.7702 1
 1 14 10 5975.74 214.215 1
 1 14 11 3434.64 162.656 1
 1 14 12 1117.69 105.034 1
 1 14 13 -52.7377 376.694 1
 1 14 14 1203.06 140.32 1
 1 14 15 123.225 100.295 1
 1 14 16 13743.5 535.168 1
 1 14 17 442.786 137.53 1
 1 14 18 176.435 147.028 1
 1 15 1 4282.15 138.436 1
 1 15 2 326.786 42.164 1
 1 15 3 -44.756 221.893 1
 1 15 4 1158.42 76.6956 1
 1 15 5 5429.61 197.29 1
 1 15 6 1427.32 98.2708 1
 1 15 7 250.06 57.7284 1
 1 15 8 244.351 65.2812 1
 1 15 9 201.1 62.7958 1
 1 15 10 27.5792 73.0708 1
 1 15 11 2427.17 136.89 1
 1 15 12 542.901 89.2727 1
 1 15 13 167.029 103.683 1
 1 15 14 27.6261 100.624 1
 1 15 15 694.076 122.758 1
 1 15 16 3321.67 244.096 1
 1 15 17 165.657 158.451 1
 1 15 18 -217.513 539.224 1
 1 16 1 896.003 62.6331 1
 1 16 2 1003.25 67.8924 1
 1 16 3 2652.61 142.268 1
 1 16 4 -32.9329 224.055 1
 1 16 5 202.603 54.4219 1
 1 16 6 745.713 74.3736 1
 1 16 7 792.854 79.9287 1
 1 16 8 299.478 67.7752 1
 1 16 9 341.4 82.9314 1
 1 16 10 1473.33 109.33 1
 1 16 11 288.569 76.7396 1
 1 16 12 106.264 114.537 1
 1 16 13 516.697 104.952 1
 1 16 14 175.463 116.615 1
 1 16 15 8.11196 119.557 1
 1 16 16 809.706 152.909 1
 1 16 17 1399.85 203.424 1
 1 17 1 454.443 54.9595 1
 1 17 2 3474.98 140.524 1
 1 17 3 404.978 73.9632 1
 1 17 4 761.468 91.654 1
 1 17 5 193.089 60.7686 1
 1 17 6 4808.95 185.124 1
 1 17 7 170.878 75.5006 1
 1 17 8 1146.43 115.078 1
 1 17 9 455.255 105.185 1
 1 17 10 818.315 115.314 1
 1 17 11 141.194 84.0698 1
 1 17 12 1453.56 133.32 1
 1 17 13 115.81 93.5045 1
 1 17 14 224.981 150.719 1
 1 17 15 294.901 127.772 1
 1 17 16 257.033 138.744 1
 1 17 17 -250.762 752.612 1
 1 18 1 107.425 59.4324 1
 1 18 2 462.674 72.8463 1
 1 18 3 2799.41 137.429 1
 1 18 4 -31.2218 353.467 1
 1 18 5 -1.81519 296.246 1
 1 18 6 96.617 65.5539 1
 1 18 7 281.905 75.3222 1
 1 18 8 969.135 117.176 1
 1 18 9 4874.71 275.518 1
 1 18 10 1229.93 119.671 1
 1 18 11 326.244 95.2387 1
 1 18 12 -160.91 382.022 1
 1 18 13 455.878 110.851 1
 1 18 14 344.101 131.858 1
 1 18 15 -121.944 458.248 1
 1 18 16 -122.771 505.463 1
 1 19 1 100.779 58.5375 1
 1 19 2 5032.21 215.537 1
 1 19 3 8654.88 290.189 1
 1 19 4 4069.22 191.021 1
 1 19 5 98.9612 81.1607 1
 1 19 6 3067.58 183.969 1
 1 19 7 4515.18 215.439 1
 1 19 8 11949.2 416.703 1
 1 19 9 2905.16 172.458 1
 1 19 10 1331.64 156.768 1
 1 19 11 314.303 113.323 1
 1 19 12 209.152 130.54 1
 1 19 13 2158.19 213.589 1
 1 19 14 901.601 182.412 1
 1 19 15 182.075 171.105 1
 1 19 16 425.036 201.361 1
 1 20 1 232.537 86.4998 1
 1 20 2 852.081 92.7235 1
 1 20 3 18376.8 531.51 1
 1 20 4 824.357 114.966 1
 1 20 5 2942.26 222.894 1
 1 20 6 800.756 117.563 1
 1 20 7 218.484 94.6096 1
 1 20 8 6270.16 309.763 1
 1 20 9 7234.18 309.957 1
 1 20 10 750.256 116.886 1
 1 20 11 103.706 107.702 1
 1 20 12 44.2673 123.117 1
 1 20 13 1232.93 179.823 1
 1 20 14 652.78 163.141 1
 1 20 15 278.993 298.511 1
 1 21 1 76.6041 107.25 1
 1 21 2 2463.62 172.042 1
 1 21 3 7738.47 294.923 1
 1 21 4 -40.3835 609.198 1
 1 21 5 265.393 106.346 1
 1 21 6 18.9102 102.636 1
 1 21 7 3042.99 216.757 1
 1 21 8 1328.27 161.378 1
 1 21 9 1942.38 184.065 1
 1 21 10 1049.91 129.521 1
 1 21 11 94.9952 113.924 1
 1 21 12 663.358 136.253 1
 1 21 13 1546.83 227.983 1
 1 21 14 209.223 172.738 1
 1 22 1 64.4794 103.129 1
 1 22 2 -64.7912 510.872 1
 1 22 3 513.37 107.888 1
 1 22 4 37.2324 151.929 1
 1 22 5 307.928 102.238 1
 1 22 6 570.063 122.951 1
 1 22 7 1393.47 164.958 1
 1 22 8 2062.9 264.491 1
 1 22 9 94.3929 156.609 1
 1 22 10 480.29 152.403 1
 1 22 11 258.904 161.993 1
 1 22 12 226.398 143.374 1
 1 22 13 1046.28 217.443 1
 1 22 14 177.406 227.403 1
 1 23 1 360.05 109.322 1
 1 23 2 677.458 115.805 1
 1 23 3 180.378 112.802 1
 1 23 4 74.8217 113.23 1
 1 23 5 232.414 108.376 1
 1 23 6 20.8316 116.489 1
 1 23 7 75.2718 118.222 1
 1 23 8 566.827 144.206 1
 1 23 9 110.438 126.359 1
 1 23 10 3233.67 266.097 1
 1 23 11 126.5 156.365 1
 1 23 12 35.2846 166.978 1
 1 23 13 -17.6093 504.288 1
 1 24 1 298.861 186.894 1
 1 24 2 759.016 164.445 1
 1 24 3 142.488 147.794 1
 1 24 4 20.5871 119.061 1
 1 24 5 655.657 147.262 1
 1 24 6 51.7136 127.85 1
 1 24 7 907.755 214.087 1
 1 24 8 -198.239 507.137 1
 1 24 9 1200.49 176.04 1
 1 24 10 685.726 155.347 1
 1 24 11 987.63 184.947 1
 1 24 12 230.362 169.429 1
 1 25 1 1286.15 166.051 1
 1 25 2 259.858 169.067 1
 1 25 3 126.093 125.317 1
 1 25 4 519.786 130.927 1
 1 25 5 1330.52 171.663 1
 1 25 6 -9.78839 581.443 1
 1 25 7 82.2948 121.469 1
 1 25 8 173.908 163.043 1
 1 25 9 91.9827 138.999 1
 1 25 10 74.3199 148.833 1
 1 25 11 1447.13 253.269 1
 1 26 1 3217.1 278.641 1
 1 26 2 255.378 140.471 1
 1 26 3 206.779 138.571 1
 1 26 4 -61.5905 477.581 1
 1 26 5 1880.23 293.528 1
 1 26 6 125.699 153.204 1
 1 26 7 606.713 175.986 1
 1 26 8 -12.3825 488.421 1
 1 26 9 790.683 210.393 1
 1 26 10 533.685 193.953 1
 1 27 1 2968.92 280.212 1
 1 27 2 402.927 170.974 1
 1 27 3 278.995 167.379 1
 1 27 4 461.602 169.811 1
 1 27 5 3305.09 311.313 1
 1 27 6 232.037 165.072 1
 1 27 7 51.9135 174.982 1
 1 27 8 -54.0032 536.109 1
 1 27 9 101.878 224.761 1
 1 28 1 687.962 173.049 1
 1 28 2 274.974 167.729 1
 1 28 3 307.102 238.071 1
 1 28 4 -56.2077 494.346 1
 1 28 5 3681.49 331.605 1
 1 28 6 -175.424 650.461 1
 1 28 7 286.445 174.492 1
 1 29 1 62.2593 217.958 1
 1 29 2 10.8992 174.451 1
 1 29 3 93.9722 154.865 1
 1 29 4 171.893 183.838 1
 1 29 5 537.018 246.809 1
 1 30 1 116.878 415.299 1
 1 30 2 563.031 384.214 1
 1 30 3 -388.259 524.724 1
 2 0 0 62278.1 1680.1 1
 2 0 1 9639.42 273.344 1
 2 0 2 85186 2115.03 1
 2 0 3 33018 825.142 1
 2 0 4 50205.9 1178.25 1
 2 0 5 29532.8 711.558 1
 2 0 6 500.038 44.7705 1
 2 0 7 21772 542.024 1
 2 0 8 23.8536 36.4744 1
 2 0 9 48.0441 38.7456 1
 2 0 10 3933 171.466 1
 2 0 11 4519.31 252.499 1
 2 0 12 1995.81 147.571 1
 2 0 13 1031.02 121.816 1
 2 0 14 245.085 105.366 1
 2 0 15 23404.8 1001.07 1
 2 0 16 397.585 155.641 1
 2 0 17 7757.85 536.059 1
 2 0 18 1281.03 263.621 1
 2 0 19 -105.768 402.741 1
 2 0 20 282.912 210.994 1
 2 1 1 434947 10280.3 1
 2 1 2 280.789 31.7919 1
 2 1 3 27964.6 653.981 1
 2 1 4 1095.18 42.326 1
 2 1 5 9818.68 242.514 1
 2 1 6 59203.7 1365.31 1
 2 1 7 3258.55 94.6738 1
 2 1 8 2341.55 76.3364 1
 2 1 9 170.726 31.2796 1
 2 1 10 13281 353.298 1
 2 1 11 553.916 58.9909 1
 2 1 12 1221.64 86.9627 1
 2 1 13 366.753 64.398 1
 2 1 14 168.148 84.7278 1
 2 1 15 4257.29 210.938 1
 2 1 16 26651.9 770.005 1
 2 1 17 4917.97 240.268 1
 2 1 18 120.298 120.511 1
 2 1 19 321.257 124.817 1
 2 1 20 273.406 175.546 1
 2 2 0 122723 3018.58 1
 2 2 1 4647.78 129.029 1
 2 2 2 60887.8 1388.44 1
 2 2 3 13879.3 335.222 1
 2 2 4 14097.5 337.817 1
 2 2 5 2799.1 87.5724 1
 2 2 6 1931.27 63.6426 1
 2 2 7 6921.9 178.752 1
 2 2 8 52.6263 29.5627 1
 2 2 9 -5.98275 213.499 1
 2 2 10 538.345 56.0396 1
 2 2 11 2589.91 108.49 1
 2 2 12 244.316 54.5915 1
 2 2 13 17.3494 68.3341 1
 2 2 14 90.087 79.4277 1
 2 2 15 103.127 112.878 1
 2 2 16 124.915 85.7265 1
 2 2 17 1972.96 247.808 1
 2 2 18 1.01019 123.482 1
 2 2 19 54.1896 115.041 1
 2 2 20 950.052 200.087 1
 2 3 0 38011.6 906.063 1
 2 3 1 17320.7 403.947 1
 2 3 2 126235 2885.11 1
 2 3 3 9441.66 230.068 1
 2 3 4 751.586 33.9365 1
 2 3 5 5605.5 144.503 1
 2 3 6 1220.01 51.1976 1
 2 3 7 -24.0777 157.762 1
 2 3 8 24716.3 606.683 1
 2 3 9 233.587 35.8229 1
 2 3 10 4324.75 149.846 1
 2 3 11 -17.8148 247.678 1
 2 3 12 66.9743 52.1274 1
 2 3 13 104.197 64.5813 1
 2 3 14 127.548 105.294 1
 2 3 15 118.648 128.533 1
 2 3 16 1216.81 141.639 1
 2 3 17 -110.379 383.229 1
 2 3 18 834.093 124.604 1
 2 3 19 334.375 187.38 1
 2 3 20 -145.77 648.254 1
 2 4 0 645.442 39.6485 1
 2 4 1 15346.3 360.078 1
 2 4 2 4506.66 125.654 1
 2 4 3 4097.86 113.904 1
 2 4 4 6777.96 173.162 1
 2 4 5 6598.58 168.127 1
 2 4 6 12542.2 306.232 1
 2 4 7 3894.96 113.472 1
 2 4 8 5127.73 146.977 1
 2 4 9 -13.0973 211.625 1
 2 4 10 1074.39 76.4944 1
 2 4 11 303.742 54.7775 1
 2 4 12 673.831 70.8707 1
 2 4 13 2.2371 74.4322 1
 2 4 14 3080.85 167.308 1
 2 4 15 5029.29 260.567 1
 2 4 16 1653.34 140.264 1
 2 4 17 473.366 111.058 1
 2 4 18 56.0433 124.083 1
 2 4 19 226.678 144.547 1
 2 4 20 124.427 174.8 1
 2 5 0 21274 510.605 1
 2 5 1 18309.4 425.337 1
 2 5 2 66565.1 1517.74 1
 2 5 3 5506.42 147.442 1
 2 5 4 984.468 48.2502 1
 2 5 5 2970.71 90.5884 1
 2 5 6 6555.58 176.78 1
 2 5 7 4055.09 117.584 1
 2 5 8 62299 1435.66 1
 2 5 9 9294.47 252.115 1
 2 5 10 2885.52 116.168 1
 2 5 11 1184.07 82.4038 1
 2 5 12 -75.1159 258.141 1
 2 5 13 705.098 80.503 1
 2 5 14 2259.4 142.958 1
 2 5 15 1344.46 131.09 1
 2 5 16 286.875 102.034 1
 2 5 17 1067.12 151.97 1
 2 5 18 361.286 157.452 1
 2 5 19 761.597 166.261 1
 2 5 20 -0.33814 587.167 1
 2 6 0 4932.41 147.35 1
 2 6 1 4639.08 121.987 1
 2 6 2 8935.87 223.965 1
 2 6 3 565.874 35.9292 1
 2 6 4 197.318 26.0096 1
 2 6 5 2154.73 71.8383 1
 2 6 6 2161.03 91.8852 1
 2 6 7 29877.4 709.94 1
 2 6 8 25.1228 35.1261 1
 2 6 9 2454.47 94.9997 1
 2 6 10 16.0219 45.1782 1
 2 6 11 21.161 48.912 1
 2 6 12 1032.87 102.862 1
 2 6 13 10733 387.521 1
 2 6 14 -142.41 335.244 1
 2 6 15 2166.59 173.518 1
 2 6 16 161.802 132.336 1
 2 6 17 301.068 174.123 1
 2 6 18 1169.52 183.399 1
 2 6 19 4243.21 322.264 1
 2 6 20 870.838 300.956 1
 2 7 0 59803.1 1402.21 1
 2 7 1 32047.7 763.596 1
 2 7 2 98290.3 2246.83 1
 2 7 3 46520.9 1071.6 1
 2 7 4 11586.8 286.032 1
 2 7 5 23262.8 558.025 1
 2 7 6 951.498 49.0776 1
 2 7 7 64398.2 1487.32 1
 2 7 8 220589 5026.07 1
 2 7 9 46271.1 1090.84 1
 2 7 10 881.268 73.9256 1
 2 7 11 1746.87 99.0488 1
 2 7 12 653.82 87.822 1
 2 7 13 248.07 72.8533 1
 2 7 14 9187.83 375.444 1
 2 7 15 223.644 112.097 1
 2 7 16 962.794 152.9 1
 2 7 17 789.346 147.783 1
 2 7 18 3509.45 276.19 1
 2 7 19 164.16 139.363 1
 2 8 0 2197.36 94.0154 1
 2 8 1 3221.95 101.436 1
 2 8 2 503.784 37.3006 1
 2 8 3 1235.91 55.849 1
 2 8 4 1071.36 49.0114 1
 2 8 5 824.767 45.3609 1
 2 8 6 2495.92 90.8775 1
 2 8 7 7211.18 201.735 1
 2 8 8 245.518 42.8232 1
 2 8 9 2921.69 112.252 1
 2 8 10 -0.97915 229.779 1
 2 8 11 65.2302 54.9537 1
 2 8 12 713.894 96.1988 1
 2 8 13 6967.59 281.229 1
 2 8 14 -17.6775 340.409 1
 2 8 15 244.469 142.34 1
 2 8 16 295.168 143.569 1
 2 8 17 379.574 134.023 1
 2 8 18 1129.42 174.178 1
 2 8 19 1946.34 228.873 1
 2 9 0 34168.7 860.389 1
 2 9 1 2365.14 80.516 1
 2 9 2 2253.83 75.0231 1
 2 9 3 3481.89 104.235 1
 2 9 4 336.643 34.9318 1
 2 9 5 491.897 32.9049 1
 2 9 6 7063.83 197.46 1
 2 9 7 399.857 49.0255 1
 2 9 8 5834.05 181.821 1
 2 9 9 1926.29 100.891 1
 2 9 10 6121.58 201.242 1
 2 9 11 1163.09 90.8104 1
 2 9 12 -8.30566 295.641 1
 2 9 13 366.238 155.96 1
 2 9 14 429.007 115.914 1
 2 9 15 1095.99 171.849 1
 2 9 16 1487.15 184.611 1
 2 9 17 889.981 160.786 1
 2 9 18 40.5951 202.919 1
 2 9 19 344.967 153.007 1
 2 10 0 1546.29 88.4221 1
 2 10 1 8076.44 210.031 1
 2 10 2 2905.91 98.1097 1
 2 10 3 378.94 42.5051 1
 2 10 4 8745.38 229.922 1
 2 10 5 3739.86 115.649 1
 2 10 6 10542.8 279.132 1
 2 10 7 4830.77 155.599 1
 2 10 8 6474.75 205.335 1
 2 10 9 97.447 56.9117 1
 2 10 10 676.373 88.1429 1
 2 10 11 772.797 93.5022 1
 2 10 12 314.483 98.2113 1
 2 10 13 5.03294 100.466 1
 2 10 14 2770.5 193.612 1
 2 10 15 3674.62 223.801 1
 2 10 16 2264.31 193.536 1
 2 10 17 546.175 182.482 1
 2 10 18 550.095 185.719 1
 2 10 19 130.973 145.087 1
 2 11 0 4236.78 158.512 1
 2 11 1 821.643 44.252 1
 2 11 2 13012.9 321.357 1
 2 11 3 -8.63876 197.049 1
 2 11 4 430.212 43.7137 1
 2 11 5 229 38.9448 1
 2 11 6 110.301 46.2739 1
 2 11 7 558.255 66.4598 1
 2 11 8 10604.3 305.005 1
 2 11 9 596.424 68.0189 1
 2 11 10 650.12 101.772 1
 2 11 11 -5.16782 302.94 1
 2 11 12 114.658 98.1807 1
 2 11 13 85.4104 88.9046 1
 2 11 14 212.421 108.855 1
 2 11 15 309.936 126.008 1
 2 11 16 431.723 119.321 1
 2 11 17 552.868 132.241 1
 2 11 18 649.817 154.726 1
 2 11 19 -249.002 435.858 1
 2 12 0 11449.5 319.596 1
 2 12 1 6427.39 180.266 1
 2 12 2 5719.9 159.659 1
 2 12 3 1108.98 56.1213 1
 2 12 4 3655.39 125.024 1
 2 12 5 3498.27 125.324 1
 2 12 6 1968.27 99.0681 1
 2 12 7 197.663 64.2364 1
 2 12 8 1316.72 87.4722 1
 2 12 9 60.4529 58.8188 1
 2 12 10 1613.94 101.502 1
 2 12 11 2424.18 132.524 1
 2 12 12 232.018 135.928 1
 2 12 13 135.363 85.9965 1
 2 12 14 370.604 103.092 1
 2 12 15 2683.58 187.352 1
 2 12 16 42.0358 124.573 1
 2 12 17 2509.82 220.126 1
 2 12 18 344.759 141.538 1
 2 13 0 282403 6457.31 1
 2 13 1 38369.8 907.188 1
 2 13 2 55.3701 36.2758 1
 2 13 3 736.706 55.1013 1
 2 13 4 86.1605 39.4979 1
 2 13 5 475.391 49.9459 1
 2 13 6 23520.2 590.853 1
 2 13 7 -72.753 225.784 1
 2 13 8 4587.86 166.108 1
 2 13 9 9.90888 57.1078 1
 2 13 10 16380.8 458.994 1
 2 13 11 504.844 88.6748 1
 2 13 12 1565.54 147.451 1
 2 13 13 37.337 118.192 1
 2 13 14 -91.0138 397.564 1
 2 13 15 4659.28 258.801 1
 2 13 16 23357.3 773.79 1
 2 13 17 4915.11 320.033 1
 2 13 18 438.788 142.771 1
 2 14 0 6614.24 225.844 1
 2 14 1 1699.49 76.84 1
 2 14 2 9181.13 248.033 1
 2 14 3 1923.59 92.9879 1
 2 14 4 4648.96 166.102 1
 2 14 5 3939.7 146.124 1
 2 14 6 318.345 72.9937 1
 2 14 7 4646.22 170.662 1
 2 14 8 191.198 55.7064 1
 2 14 9 155.261 70.7324 1
 2 14 10 1571.26 105.102 1
 2 14 11 2975.81 149.456 1
 2 14 12 946.961 108.067 1
 2 14 13 389.236 99.2126 1
 2 14 14 131.397 98.1758 1
 2 14 15 11517.6 459.041 1
 2 14 16 322.371 125.792 1
 2 14 17 3641.78 273.43 1
 2 14 18 464.385 293.312 1
 2 15 0 57323 1402.71 1
 2 15 1 27791.6 676.644 1
 2 15 2 285.917 53.9724 1
 2 15 3 5529.9 184.777 1
 2 15 4 382.158 51.4851 1
 2 15 5 2787.82 119.038 1
 2 15 6 3662.71 149.023 1
 2 15 7 2032.42 122.961 1
 2 15 8 247.087 63.7154 1
 2 15 9 859.784 85.8564 1
 2 15 10 2253.73 153.302 1
 2 15 11 313.259 114.566 1
 2 15 12 190.712 84.4615 1
 2 15 13 200.984 105.85 1
 2 15 14 277.946 117.619 1
 2 15 15 613.898 178.316 1
 2 15 16 5579.71 442.773 1
 2 15 17 814.379 234.352 1
 2 16 0 7997.08 297.333 1
 2 16 1 320.785 54.0766 1
 2 16 2 4180.28 166.753 1
 2 16 3 1576.66 95.8569 1
 2 16 4 374.14 58.0892 1
 2 16 5 67.0798 63.8701 1
 2 16 6 87.8819 86.9979 1
 2 16 7 2557.85 140.447 1
 2 16 8 298.264 83.0288 1
 2 16 9 73.1219 73.9165 1
 2 16 10 126.615 85.2946 1
 2 16 11 794.876 95.9935 1
 2 16 12 35.1915 152.393 1
 2 16 13 -94.046 423.854 1
 2 16 14 300.845 110.999 1
 2 16 15 809.749 143.159 1
 2 16 16 172.82 154.492 1
 2 16 17 189.208 159.59 1
 2 17 0 8137 301.253 1
 2 17 1 4619.82 175.119 1
 2 17 2 8351.49 272.381 1
 2 17 3 1234.07 107.326 1
 2 17 4 603.676 74.9731 1
 2 17 5 1493.01 93.8275 1
 2 17 6 1060.08 99.5911 1
 2 17 7 134.521 73.5583 1
 2 17 8 3669.35 186.635 1
 2 17 9 -17.9539 367.486 1
 2 17 10 2447.83 155.5 1
 2 17 11 246.145 88.9886 1
 2 17 12 97.8262 97.5835 1
 2 17 13 108.631 107.527 1
 2 17 14 -108.405 437.445 1
 2 17 15 -49.0855 540.749 1
 2 17 16 1763.32 203.666 1
 2 17 17 298.768 496.102 1
 2 18 0 201.596 91.9268 1
 2 18 1 371.682 103.262 1
 2 18 2 138.738 80.717 1
 2 18 3 828.771 98.8101 1
 2 18 4 138.161 68.6162 1
 2 18 5 305.072 73.4002 1
 2 18 6 32.1687 118.399 1
 2 18 7 140.08 80.9567 1
 2 18 8 541.463 102.987 1
 2 18 9 59.9371 104.663 1
 2 18 10 -7.91744 449.453 1
 2 18 11 -54.8617 402.569 1
 2 18 12 439.266 110.41 1
 2 18 13 598.792 155.363 1
 2 18 14 560.467 134.586 1
 2 18 15 1234.33 176.263 1
 2 18 16 218.377 159.491 1
 2 19 0 -16.5994 257.96 1
 2 19 1 1562.09 103.29 1
 2 19 2 13223.4 396.044 1
 2 19 3 488.533 92.8497 1
 2 19 4 236.054 91 1
 2 19 5 157.988 77.6532 1
 2 19 6 447.96 98.8316 1
 2 19 7 4195.9 223.026 1
 2 19 8 46760.8 1236.15 1
 2 19 9 5915.19 270.436 1
 2 19 10 -21.8397 388.258 1
 2 19 11 343.809 114.765 1
 2 19 12 131.385 129.562 1
 2 19 13 398.125 206.601 1
 2 19 14 1974.23 209.539 1
 2 19 15 480.2 149.951 1
 2 20 0 2497.52 220.17 1
 2 20 1 241.867 84.6496 1
 2 20 2 2684.5 151.229 1
 2 20 3 580.015 100.582 1
 2 20 4 248.583 96.8764 1
 2 20 5 195.234 117.22 1
 2 20 6 566.888 107.595 1
 2 20 7 13884.9 513.542 1
 2 20 8 39.118 172.696 1
 2 20 9 105.875 134.633 1
 2 20 10 -14.9928 381.76 1
 2 20 11 14.9833 95.2786 1
 2 20 12 337.577 122.824 1
 2 20 13 4118.49 309.942 1
 2 20 14 -145.42 486.63 1
 2 20 15 1259.31 501.847 1
 2 21 0 2311.91 257.652 1
 2 21 1 1972.87 148.922 1
 2 21 2 10134.8 354.477 1
 2 21 3 3227.71 214.573 1
 2 21 4 565.382 101.429 1
 2 21 5 1766.22 152.148 1
 2 21 6 -69.9003 374.364 1
 2 21 7 10222.6 402.409 1
 2 21 8 42781.2 1173.92 1
 2 21 9 8415.84 352.514 1
 2 21 10 121.666 109.826 1
 2 21 11 163.492 154.577 1
 2 21 12 104.677 138.939 1
 2 21 13 50.1369 143.374 1
 2 21 14 2061.07 242.479 1
 2 22 0 1061.69 203.178 1
 2 22 1 110.197 130.945 1
 2 22 2 447.037 143.449 1
 2 22 3 614.945 134.642 1
 2 22 4 505.578 126.638 1
 2 22 5 -60.6094 407.33 1
 2 22 6 379.582 170.957 1
 2 22 7 400.401 132.115 1
 2 22 8 11.3973 117.178 1
 2 22 9 412.465 122.14 1
 2 22 10 121.515 140.331 1
 2 22 11 165.314 140.201 1
 2 22 12 205.036 143.342 1
 2 22 13 1033.81 189.485 1
 2 22 14 -258.942 404.613 1
 2 23 0 5729.92 430.492 1
 2 23 1 46.8745 108.866 1
 2 23 2 831.12 173.107 1
 2 23 3 108.039 194.221 1
 2 23 4 212.969 103.32 1
 2 23 5 102.516 120.729 1
 2 23 6 1213.76 158.079 1
 2 23 7 -113.717 452.463 1
 2 23 8 460.325 158.524 1
 2 23 9 72.2944 151.956 1
 2 23 10 2387.15 232.659 1
 2 23 11 101.179 155.43 1
 2 23 12 472.947 210.274 1
 2 23 13 470.25 469.668 1
 2 24 0 785.102 210.457 1
 2 24 1 212.252 130.614 1
 2 24 2 474.768 147.926 1
 2 24 3 -28.3332 449.127 1
 2 24 4 1256.52 167.676 1
 2 24 5 629.445 140.666 1
 2 24 6 1884.63 217.237 1
 2 24 7 1474.03 193.497 1
 2 24 8 1122.03 180.148 1
 2 24 9 43.5676 209.042 1
 2 24 10 259.49 180.917 1
 2 24 11 337.31 198.379 1
 2 24 12 354.91 220.054 1
 2 25 0 8896.85 617.412 1
 2 25 1 2505.43 235.258 1
 2 25 2 411.167 187.853 1
 2 25 3 403.352 133.197 1
 2 25 4 828.937 147.538 1
 2 25 5 -305.714 439.244 1
 2 25 6 710.596 162.154 1
 2 25 7 91.0481 180.894 1
 2 25 8 502.685 147.038 1
 2 25 9 135.598 161.68 1
 2 25 10 70.1861 265.229 1
 2 25 11 190.937 149.799 1
 2 26 0 204.293 257.765 1
 2 26 1 2720.96 240.509 1
 2 26 2 -106.868 588.35 1
 2 26 3 -18.3719 411.753 1
 2 26 4 236.13 141.541 1
 2 26 5 1535.59 192.479 1
 2 26 6 460.694 155.462 1
 2 26 7 -51.6525 519.669 1
 2 26 8 451.461 172.689 1
 2 26 9 -59.3193 562.51 1
 2 26 10 -30.3258 373.057 1
 2 27 0 52160.4 2042.57 1
 2 27 1 4812.27 356.931 1
 2 27 2 63.8181 158.467 1
 2 27 3 -177.644 467.121 1
 2 27 4 -41.1849 457.802 1
 2 27 5 68.7547 142.521 1
 2 27 6 6060.62 371.562 1
 2 27 7 40.1282 157.416 1
 2 27 8 983.922 208.805 1
 2 27 9 -91.1885 306.983 1
 2 28 0 858.628 277.016 1
 2 28 1 667.199 349.622 1
 2 28 2 1194.76 207.066 1
 2 28 3 64.2433 191.88 1
 2 28 4 610.372 184.6 1
 2 28 5 940.735 203.042 1
 2 28 6 92.0801 191.082 1
 2 28 7 -253.782 467.489 1
 2 29 0 1107.94 514.121 1
 2 29 1 1795.95 246.929 1
 2 29 2 -57.0678 611.061 1
 2 29 3 780.265 210.389 1
 2 29 4 441.766 303.211 1
 2 29 5 321.607 821.148 1
 3 0 1 202176 4664.35 1
 3 0 2 918.153 53.9848 1
 3 0 3 17189.8 432.299 1
 3 0 4 19585.4 494.635 1
 3 0 5 6644.36 224.256 1
 3 0 6 8963.15 252.852 1
 3 0 7 10904.3 315.957 1
 3 0 8 897.989 72.6114 1
 3 0 9 454.083 63.6551 1
 3 0 10 29702.7 923.092 1
 3 0 11 6860.92 327.888 1
 3 0 12 4186.87 259.582 1
 3 0 13 109.437 147.705 1
 3 0 14 2050.62 192.216 1
 3 0 15 7996.42 401.178 1
 3 0 16 11940.5 551.147 1
 3 0 17 126.252 159.19 1
 3 0 18 427.168 164.518 1
 3 0 19 55.5307 289.252 1
 3 0 20 -26.5021 506.224 1
 3 1 1 35072.5 816.597 1
 3 1 2 2169.86 72.5803 1
 3 1 3 20.3928 24.3489 1
 3 1 4 29618.3 690.652 1
 3 1 5 12498.9 306.511 1
 3 1 6 17513 422.31 1
 3 1 7 1057.86 51.854 1
 3 1 8 758.389 45.8736 1
 3 1 9 2238.86 87.6518 1
 3 1 10 1473.45 94.2681 1
 3 1 11 7632.37 248.615 1
 3 1 12 6019.93 223.286 1
 3 1 13 644.97 82.601 1
 3 1 14 234.033 84.3506 1
 3 1 15 3776.11 205.084 1
 3 1 16 11185 487.004 1
 3 1 17 8080.31 345.03 1
 3 1 18 509.955 140.163 1
 3 1 19 359.182 144.859 1
 3 1 20 192.437 144.09 1
 3 2 1 7026.97 179.717 1
 3 2 2 267.139 29.7709 1
 3 2 3 6334.99 168.659 1
 3 2 4 16978.4 406.544 1
 3 2 5 32985.3 780.336 1
 3 2 6 5819.5 159.924 1
 3 2 7 10681.6 271.772 1
 3 2 8 1651.36 70.798 1
 3 2 9 3341.42 138.557 1
 3 2 10 81.7452 42.7731 1
 3 2 11 94.8983 58.5428 1
 3 2 12 94.9779 88.6353 1
 3 2 13 967.225 106.484 1
 3 2 14 452.625 111.271 1
 3 2 15 6317.84 266.866 1
 3 2 16 1157.54 169.151 1
 3 2 17 815.46 123.172 1
 3 2 18 296.515 128.126 1
 3 2 19 568.287 156.744 1
 3 2 20 94.0806 146.245 1
 3 3 1 4575.23 124.988 1
 3 3 2 724.764 41.8268 1
 3 3 3 1848.35 62.2084 1
 3 3 4 20517.9 489.739 1
 3 3 5 27.2062 27.5026 1
 3 3 6 1236.28 59.4891 1
 3 3 7 205.062 38 1
 3 3 8 543.858 42.7359 1
 3 3 9 5076.95 158.66 1
 3 3 10 5746.62 184.428 1
 3 3 11 3231.77 144.288 1
 3 3 12 53.4826 76.3356 1
 3 3 13 603.973 123.836 1
 3 3 14 349.656 102.527 1
 3 3 15 205.589 83.2379 1
 3 3 16 242.143 100.79 1
 3 3 17 2990.42 215.302 1
 3 3 18 205.087 146.126 1
 3 3 19 874.703 157.153 1
 3 3 20 750.744 193.152 1
 3 4 1 4808.05 127.944 1
 3 4 2 48.1028 29.8337 1
 3 4 3 2214.85 77.6818 1
 3 4 4 960.295 52.8733 1
 3 4 5 -16.1558 190.953 1
 3 4 6 2117.61 70.875 1
 3 4 7 4540.14 129.388 1
 3 4 8 8.19427 34.5401 1
 3 4 9 2003.16 87.4509 1
 3 4 10 2513.53 109.191 1
 3 4 11 3542.86 146.152 1
 3 4 12 1995.67 118.163 1
 3 4 13 4023.18 191.16 1
 3 4 14 102.956 96.5199 1
 3 4 15 517.684 98.2558 1
 3 4 16 -51.8587 374.591 1
 3 4 17 335.142 201.34 1
 3 4 18 904.128 169.424 1
 3 4 19 895.203 220.452 1
 3 4 20 -56.5555 450.969 1
 3 5 1 7.50556 23.502 1
 3 5 2 9635.88 241.083 1
 3 5 3 4082.09 117.075 1
 3 5 4 16306.3 390.746 1
 3 5 5 665.36 40.0956 1
 3 5 6 3391.54 104.168 1
 3 5 7 1512.6 64.0327 1
 3 5 8 78.4701 34.6854 1
 3 5 9 7292.84 212.912 1
 3 5 10 3215.66 129.564 1
 3 5 11 25.4738 57.2577 1
 3 5 12 1590.26 119.963 1
 3 5 13 1081.39 98.9529 1
 3 5 14 170.042 91.8398 1
 3 5 15 -66.4826 327.072 1
 3 5 16 68.8596 120.688 1
 3 5 17 -19.2285 474.324 1
 3 5 18 -43.6458 387.316 1
 3 5 19 8.25467 126.377 1
 3 6 1 5906.96 150.801 1
 3 6 2 51473.5 1178.61 1
 3 6 3 17394.6 417.469 1
 3 6 4 12999 317.634 1
 3 6 5 1541.96 60.7214 1
 3 6 6 158.792 34.0987 1
 3 6 7 34943.2 821.899 1
 3 6 8 8383.27 240.331 1
 3 6 9 6926.98 210.165 1
 3 6 10 145.65 67.5219 1
 3 6 11 309.577 56.2939 1
 3 6 12 2898.6 139.44 1
 3 6 13 3151.34 171.05 1
 3 6 14 806.713 119.343 1
 3 6 15 124.945 113.136 1
 3 6 16 44.7019 102.364 1
 3 6 17 691.035 165.582 1
 3 6 18 4949.59 339.606 1
 3 6 19 166.447 169.326 1
 3 7 1 1706.06 57.1858 1
 3 7 2 310.484 30.3457 1
 3 7 3 52251.4 1207.88 1
 3 7 4 16748.5 405.718 1
 3 7 5 4156.92 123.872 1
 3 7 6 6181.14 173.152 1
 3 7 7 2345.04 89.876 1
 3 7 8 29981.9 721.383 1
 3 7 9 26099.9 642.721 1
 3 7 10 50.3949 52.9664 1
 3 7 11 559.428 68.083 1
 3 7 12 11888.9 369.525 1
 3 7 13 -49.0078 292.536 1
 3 7 14 10367.1 415.577 1
 3 7 15 790.412 124.143 1
 3 7 16 276.633 150.152 1
 3 7 17 3112.31 253.708 1
 3 7 18 2293.67 283.784 1
 3 7 19 1942.48 220.768 1
 3 8 1 311.744 32.6598 1
 3 8 2 24934.2 590.534 1
 3 8 3 20198.5 484.906 1
 3 8 4 11319.8 283.176 1
 3 8 5 72.0303 31.3875 1
 3 8 6 545.782 44.0249 1
 3 8 7 11014.3 290.103 1
 3 8 8 8326.64 232.045 1
 3 8 9 4263.54 149.71 1
 3 8 10 481.939 87.0989 1
 3 8 11 620.823 72.0131 1
 3 8 12 806.366 138.135 1
 3 8 13 1615.41 128.976 1
 3 8 14 31.0822 94.0506 1
 3 8 15 30.1182 111.711 1
 3 8 16 -76.5948 384.295 1
 3 8 17 253.213 152.926 1
 3 8 18 1826.19 221.629 1
 3 8 19 122.862 133.672 1
 3 9 1 237.195 31.8588 1
 3 9 2 5374.06 152.389 1
 3 9 3 74.5872 34.1174 1
 3 9 4 1485.74 67.6743 1
 3 9 5 480.178 41.2739 1
 3 9 6 1278.31 60.4003 1
 3 9 7 893.13 58.4705 1
 3 9 8 290.988 53.5526 1
 3 9 9 4690.43 161.567 1
 3 9 10 457.66 69.2923 1
 3 9 11 1041.48 100.079 1
 3 9 12 2532.52 225.268 1
 3 9 13 194.523 96.7403 1
 3 9 14 7.14792 106.187 1
 3 9 15 393.286 157.398 1
 3 9 16 414.098 129.467 1
 3 9 17 88.8037 134.188 1
 3 9 18 160.052 165.455 1
 3 9 19 -88.6499 478.137 1
 3 10 1 628.409 41.2225 1
 3 10 2 3181.82 106.455 1
 3 10 3 59.0341 34.0611 1
 3 10 4 351.018 44.7011 1
 3 10 5 115.797 38.361 1
 3 10 6 1453.04 69.8846 1
 3 10 7 1187.57 74.4455 1
 3 10 8 911.764 64.446 1
 3 10 9 5685.2 191.947 1
 3 10 10 733.046 83.0761 1
 3 10 11 5292.79 218.454 1
 3 10 12 1771.49 135.245 1
 3 10 13 3193.67 247.956 1
 3 10 14 -129.541 347.469 1
 3 10 15 338.614 125.065 1
 3 10 16 180.859 134.242 1
 3 10 17 67.3198 162.706 1
 3 10 18 2274.61 228.266 1
 3 10 19 90.61 483.031 1
 3 11 1 3976.13 123.074 1
 3 11 2 28.7497 36.8871 1
 3 11 3 1398.41 70.4857 1
 3 11 4 2586.72 99.4474 1
 3 11 5 511.584 51.1279 1
 3 11 6 148.097 40.6723 1
 3 11 7 35.0724 44.7761 1
 3 11 8 140.523 58.6819 1
 3 11 9 395.407 73.4131 1
 3 11 10 1896.9 115.074 1
 3 11 11 -58.771 316.657 1
 3 11 12 190.607 87.4873 1
 3 11 13 58.1936 102.634 1
 3 11 14 288.739 109.428 1
 3 11 15 -49.1878 410.676 1
 3 11 16 -103.097 408.92 1
 3 11 17 4264.81 286.462 1
 3 11 18 6.24135 136.867 1
 3 12 1 9760.62 257.277 1
 3 12 2 48.6313 35.3087 1
 3 12 3 292.935 46.4819 1
 3 12 4 6637.61 195.403 1
 3 12 5 9804.01 276.734 1
 3 12 6 4661.98 161.231 1
 3 12 7 1789.24 94.2719 1
 3 12 8 648.295 78.7707 1
 3 12 9 4289.87 180.729 1
 3 12 10 2517.06 143.733 1
 3 12 11 95.3692 80.6344 1
 3 12 12 -1.54416 374.374 1
 3 12 13 2100.7 187.788 1
 3 12 14 317.901 126.924 1
 3 12 15 7331.19 356.987 1
 3 12 16 2863.35 261.42 1
 3 12 17 137.75 140.947 1
 3 12 18 119.613 152.63 1
 3 13 1 5541.76 168.811 1
 3 13 2 1156.61 65.1202 1
 3 13 3 1554.26 80.6911 1
 3 13 4 7229.52 227.297 1
 3 13 5 6118.31 196.057 1
 3 13 6 2828.65 134.269 1
 3 13 7 98.9244 57.5623 1
 3 13 8 186.795 61.0662 1
 3 13 9 1028.91 105.413 1
 3 13 10 500.276 79.7601 1
 3 13 11 6726.93 266.81 1
 3 13 12 8944.57 338.019 1
 3 13 13 280.117 123.432 1
 3 13 14 244.701 107.664 1
 3 13 15 2357.75 204.979 1
 3 13 16 7156.92 485.037 1
 3 13 17 4479.18 315.909 1
 3 13 18 750.91 259.431 1
 3 14 1 22374.4 561.429 1
 3 14 2 112.421 58.4779 1
 3 14 3 2732.83 125.93 1
 3 14 4 2175.21 104.74 1
 3 14 5 733.364 72.5216 1
 3 14 6 2396.51 118.835 1
 3 14 7 2952.3 142.395 1
 3 14 8 230.956 71.2411 1
 3 14 9 -4.93865 287.868 1
 3 14 10 15466.2 463.982 1
 3 14 11 3345.92 186.785 1
 3 14 12 1636.48 173.17 1
 3 14 13 171.689 107.059 1
 3 14 14 1008.66 145.722 1
 3 14 15 4176.44 300.491 1
 3 14 16 6037.31 335.959 1
 3 14 17 129.435 149.579 1
 3 15 1 3019.92 131.286 1
 3 15 2 106.43 48.3744 1
 3 15 3 423.801 61.3422 1
 3 15 4 2337.47 121.315 1
 3 15 5 569.187 68.418 1
 3 15 6 3480.84 169.836 1
 3 15 7 568.974 78.9143 1
 3 15 8 1106.09 96.9081 1
 3 15 9 1269.51 117.953 1
 3 15 10 573.988 98.965 1
 3 15 11 1933.49 142.286 1
 3 15 12 273.354 100.458 1
 3 15 13 608.149 129.15 1
 3 15 14 241.774 110.174 1
 3 15 15 1849.22 212.488 1
 3 15 16 3452.05 279.392 1
 3 15 17 3776.89 296.953 1
 3 16 1 109.746 61.7449 1
 3 16 2 490.356 65.1207 1
 3 16 3 808.79 88.4905 1
 3 16 4 880.099 83.609 1
 3 16 5 4541.2 178.148 1
 3 16 6 127.674 64.8988 1
 3 16 7 2421.33 150.052 1
 3 16 8 38.468 67.4499 1
 3 16 9 17.4402 78.879 1
 3 16 10 603.222 98.77 1
 3 16 11 131.404 118.264 1
 3 16 12 208.414 101.53 1
 3 16 13 -55.4321 389.787 1
 3 16 14 232.923 145.152 1
 3 16 15 1395.48 165.724 1
 3 16 16 480.066 164.342 1
 3 16 17 -38.3227 400.278 1
 3 17 1 147.339 67.9853 1
 3 17 2 73.766 65.3427 1
 3 17 3 -111.965 272.854 1
 3 17 4 3408.65 178.077 1
 3 17 5 85.867 89.6402 1
 3 17 6 290.809 76.7249 1
 3 17 7 13.3518 76.1336 1
 3 17 8 331.33 105.825 1
 3 17 9 4616.11 246.115 1
 3 17 10 2313.89 165.852 1
 3 17 11 2205.7 238.887 1
 3 17 12 -38.4664 389.556 1
 3 17 13 148.508 119.588 1
 3 17 14 593.848 145.109 1
 3 17 15 726.439 308.427 1
 3 17 16 552.758 149.408 1
 3 18 1 89.1952 65.3411 1
 3 18 2 793.383 88.0867 1
 3 18 3 1888.73 122.505 1
 3 18 4 1716.06 121.368 1
 3 18 5 218.725 74.405 1
 3 18 6 371.269 90.7852 1
 3 18 7 2334.31 189.359 1
 3 18 8 1200.8 120.418 1
 3 18 9 70.1114 116.516 1
 3 18 10 1669.2 151.287 1
 3 18 11 463.723 116.457 1
 3 18 12 633.505 132.422 1
 3 18 13 978.086 177.478 1
 3 18 14 181.132 158.691 1
 3 18 15 178.69 132.125 1
 3 18 16 -601.416 517.013 1
 3 19 1 138.376 83.428 1
 3 19 2 977.906 104.005 1
 3 19 3 4523.09 205.695 1
 3 19 4 5462.97 277.053 1
 3 19 5 7.19521 94.4824 1
 3 19 6 903.576 117.654 1
 3 19 7 290.256 113.377 1
 3 19 8 261.619 101.387 1
 3 19 9 3878.13 216.766 1
 3 19 10 2303.58 182.45 1
 3 19 11 146.758 135.467 1
 3 19 12 73.8095 130.652 1
 3 19 13 985.101 165.111 1
 3 19 14 356.236 156.888 1
 3 19 15 7.17575 168.253 1
 3 20 1 1739.99 124.974 1
 3 20 2 8232.84 298.824 1
 3 20 3 1819.65 140.055 1
 3 20 4 2550.75 159.84 1
 3 20 5 1055.17 115.26 1
 3 20 6 45.9089 94.6625 1
 3 20 7 13741.3 495.06 1
 3 20 8 2464.06 211.706 1
 3 20 9 2315.61 245.051 1
 3 20 10 440.653 146.167 1
 3 20 11 -129.252 478.149 1
 3 20 12 1233.43 160.382 1
 3 20 13 918.087 152.996 1
 3 20 14 321.018 144.735 1
 3 21 1 209.314 84.1516 1
 3 21 2 -0.99078 329.488 1
 3 21 3 5502.69 240.745 1
 3 21 4 2100.07 180.61 1
 3 21 5 763.663 162.397 1
 3 21 6 768.567 125.2 1
 3 21 7 486.017 134.369 1
 3 21 8 5323.42 318.107 1
 3 21 9 5168.62 364.943 1
 3 21 10 -71.4426 435.499 1
 3 21 11 220.247 173.932 1
 3 21 12 1760.06 234.851 1
 3 21 13 87.1905 149.485 1
 3 21 14 2343.47 287.215 1
 3 22 1 -95.0036 495.458 1
 3 22 2 1306.56 131.578 1
 3 22 3 1517.66 138.191 1
 3 22 4 896.413 105.376 1
 3 22 5 308.997 123.469 1
 3 22 6 362.379 115.934 1
 3 22 7 510.406 127.232 1
 3 22 8 1877.09 201.99 1
 3 22 9 383.014 232.253 1
 3 22 10 1086.03 167.809 1
 3 22 11 282.496 176.962 1
 3 22 12 35.4238 161.08 1
 3 22 13 -66.9883 503.01 1
 3 23 1 -46.6792 469.542 1
 3 23 2 316.02 96.3568 1
 3 23 3 322.116 96.4749 1
 3 23 4 -81.4634 374.731 1
 3 23 5 15.1559 107.896 1
 3 23 6 -146.233 444.459 1
 3 23 7 23.9549 129.841 1
 3 23 8 185.396 209.563 1
 3 23 9 728.238 162.86 1
 3 23 10 -115.844 498.926 1
 3 23 11 633.677 201.941 1
 3 23 12 709.336 231.037 1
 3 24 1 -98.5012 384.468 1
 3 24 2 1113.44 150.5 1
 3 24 3 20.3275 114.378 1
 3 24 4 86.1327 121.592 1
 3 24 5 131.511 150.557 1
 3 24 6 187.346 167.138 1
 3 24 7 413.78 199.654 1
 3 24 8 454.973 188.197 1
 3 24 9 1421.77 200.135 1
 3 24 10 -181.187 528.095 1
 3 24 11 2009.08 249.459 1
 3 25 1 1459.76 187.639 1
 3 25 2 34.0269 125.295 1
 3 25 3 105.179 141.579 1
 3 25 4 -28.0096 537.03 1
 3 25 5 596.704 175.093 1
 3 25 6 249.179 137.903 1
 3 25 7 174.659 179.594 1
 3 25 8 -91.7521 493.857 1
 3 25 9 91.995 161.179 1
 3 25 10 -131.295 550.344 1
 3 26 1 3726.1 292.308 1
 3 26 2 96.5649 153.196 1
 3 26 3 179.461 157.381 1
 3 26 4 2359.4 289.026 1
 3 26 5 2219.14 240.356 1
 3 26 6 1486.81 206.633 1
 3 26 7 -88.754 541.773 1
 3 26 8 -33.3088 616.063 1
 3 26 9 1600.23 236.577 1
 3 27 1 1230.81 197.636 1
 3 27 2 321.397 145.971 1
 3 27 3 516.185 173.485 1
 3 27 4 1171.89 203.38 1
 3 27 5 2263.71 249.784 1
 3 27 6 758.463 187.445 1
 3 27 7 184.401 262.343 1
 3 27 8 131.631 228.489 1
 3 28 1 2161.21 259.469 1
 3 28 2 62.5798 198.243 1
 3 28 3 250.423 214.967 1
 3 28 4 291.049 210.734 1
 3 28 5 162.515 189.343 1
 3 28 6 542.794 659.086 1
 3 29 1 461.123 187.113 1
 3 29 2 140.8 184.404 1
 3 29 3 267.728 371.432 1
 3 29 4 -310.73 383.742 1
 4 0 0 199228 4865.71 1
 4 0 1 248042 5778.51 1
 4 0 2 151824 3677.89 1
 4 0 3 1224.32 72.2601 1
 4 0 4 30446.8 762.345 1
 4 0 5 2426.3 107.545 1
 4 0 6 32726.5 813.033 1
 4 0 7 678.891 64.5325 1
 4 0 8 9391.85 295.013 1
 4 0 9 62.5735 79.4799 1
 4 0 10 20709.1 615.886 1
 4 0 11 2644.03 181.976 1
 4 0 12 4387.15 257.524 1
 4 0 13 303.133 121.45 1
 4 0 14 1489.23 197.308 1
 4 0 15 14193.9 579.256 1
 4 0 16 13973.6 596.791 1
 4 0 17 18413.2 872.558 1
 4 0 18 2301.64 295.267 1
 4 0 19 430.175 174.508 1
 4 1 0 1564.46 89.3204 1
 4 1 1 4609.48 138.235 1
 4 1 2 598.45 45.4357 1
 4 1 3 3753.66 114.164 1
 4 1 4 1528.03 70.8588 1
 4 1 5 7953.02 211.26 1
 4 1 6 1159.24 58.12 1
 4 1 7 402.501 43.5375 1
 4 1 8 983.177 55.3592 1
 4 1 9 1349.17 71.3608 1
 4 1 10 4885.12 171.255 1
 4 1 11 285.048 66.9273 1
 4 1 12 1451.45 108.396 1
 4 1 13 174.405 81.0289 1
 4 1 14 2061.92 158.19 1
 4 1 15 11293.1 413.313 1
 4 1 16 -15.7722 361.143 1
 4 1 17 3069.72 208.904 1
 4 1 18 572.62 127.442 1
 4 1 19 69.4621 115.315 1
 4 2 0 40907.4 1035.14 1
 4 2 1 115106 2642.93 1
 4 2 2 15362.3 380.773 1
 4 2 3 22363.8 537.72 1
 4 2 4 488.336 42.8329 1
 4 2 5 7910.3 211.268 1
 4 2 6 5120.65 148.556 1
 4 2 7 10527.5 275.172 1
 4 2 8 4106.29 133.341 1
 4 2 9 3959.75 152.13 1
 4 2 10 43.0187 45.5131 1
 4 2 11 351.549 74.105 1
 4 2 12 904.118 83.3961 1
 4 2 13 -90.4876 304.798 1
 4 2 14 223.393 84.8225 1
 4 2 15 918.311 110.712 1
 4 2 16 102.198 89.9156 1
 4 2 17 1634.6 163.066 1
 4 2 18 165.347 125.059 1
 4 2 19 -14.4112 417.593 1
 4 3 0 460.133 53.3772 1
 4 3 1 13120.6 324.027 1
 4 3 2 524.398 39.4325 1
 4 3 3 24581.5 587.625 1
 4 3 4 3593.11 112.245 1
 4 3 5 1539.47 62.9531 1
 4 3 6 10631 274.747 1
 4 3 7 2697.68 99.7578 1
 4 3 8 4645.58 147.369 1
 4 3 9 1531.38 75.5198 1
 4 3 10 122.997 46.9807 1
 4 3 11 1331.46 88.7956 1
 4 3 12 474.618 75.6194 1
 4 3 13 1627.35 114.251 1
 4 3 14 2558.46 154.011 1
 4 3 15 514.901 98.362 1
 4 3 16 2240.13 186.084 1
 4 3 17 365.399 136.79 1
 4 3 18 244.729 162.859 1
 4 3 19 328.176 124.704 1
 4 4 0 43327.3 1054.19 1
 4 4 1 16110 392.22 1
 4 4 2 736.076 51.8663 1
 4 4 3 980.045 54.0983 1
 4 4 4 21.3924 32.9929 1
 4 4 5 3509.36 110.215 1
 4 4 6 7887.96 212.215 1
 4 4 7 2227.97 89.4643 1
 4 4 8 286.412 38.214 1
 4 4 9 2331.08 97.8349 1
 4 4 10 4338.46 156.667 1
 4 4 11 1308.54 87.596 1
 4 4 12 616.29 98.5957 1
 4 4 13 3.37572 70.8637 1
 4 4 14 86.3179 94.2062 1
 4 4 15 778.144 120.429 1
 4 4 16 501.069 122.142 1
 4 4 17 310.798 109.743 1
 4 4 18 1161.37 185.987 1
 4 4 19 84.5921 124.977 1
 4 5 0 7061.79 211.4 1
 4 5 1 11775.9 293.318 1
 4 5 2 1497.28 64.1209 1
 4 5 3 8213.01 215.876 1
 4 5 4 2824.89 100.983 1
 4 5 5 3921.62 120.609 1
 4 5 6 3244.26 108.628 1
 4 5 7 12836.2 333.855 1
 4 5 8 25.7462 40.9394 1
 4 5 9 288.595 73.6379 1
 4 5 10 33.1123 50.852 1
 4 5 11 -61.6911 267.276 1
 4 5 12 1577.45 108.639 1
 4 5 13 545.73 118.383 1
 4 5 14 771.364 98.598 1
 4 5 15 -107.258 407.273 1
 4 5 16 242.707 98.9547 1
 4 5 17 253.915 135.013 1
 4 5 18 1931.83 230.106 1
 4 5 19 1192.34 191.482 1
 4 6 0 11547.6 314.472 1
 4 6 1 3723.91 109.496 1
 4 6 2 52657.5 1223.74 1
 4 6 3 12423.6 323.026 1
 4 6 4 11989.2 304.266 1
 4 6 5 1156.7 52.4348 1
 4 6 6 13427.7 344.59 1
 4 6 7 59466.3 1392.95 1
 4 6 8 50486.7 1218.12 1
 4 6 9 60637.8 1429.49 1
 4 6 10 13251.9 375.582 1
 4 6 11 1368.17 90.3887 1
 4 6 12 54.8111 66.1415 1
 4 6 13 1464.38 112.384 1
 4 6 14 6927.64 282.03 1
 4 6 15 705.891 109.811 1
 4 6 16 360.88 102.755 1
 4 6 17 -175.127 482.797 1
 4 6 18 1911.72 238.328 1
 4 6 19 476.478 155.451 1
 4 7 0 21110.4 529.31 1
 4 7 1 3542.35 103.709 1
 4 7 2 24971 594.895 1
 4 7 3 194.948 36.734 1
 4 7 4 3010.17 99.3742 1
 4 7 5 9267.86 242.142 1
 4 7 6 2894.57 103.596 1
 4 7 7 13534.4 357.841 1
 4 7 8 260.96 52.2672 1
 4 7 9 3426.03 140.555 1
 4 7 10 23.2291 59.2258 1
 4 7 11 353.392 65.2239 1
 4 7 12 3680.13 220.684 1
 4 7 13 11634.5 393.412 1
 4 7 14 207.914 85.9764 1
 4 7 15 523.195 108.421 1
 4 7 16 54.5593 158.77 1
 4 7 17 4111.97 295.515 1
 4 7 18 1301.46 220.243 1
 4 7 19 605.341 215.29 1
 4 8 0 863.157 57.2571 1
 4 8 1 849.591 49.3957 1
 4 8 2 7159.32 191.187 1
 4 8 3 1180.6 58.449 1
 4 8 4 10010.2 264.636 1
 4 8 5 103.905 38.099 1
 4 8 6 5637.17 172.37 1
 4 8 7 28653 698.887 1
 4 8 8 20907.1 531.289 1
 4 8 9 32918.4 810.941 1
 4 8 10 4326.53 170.168 1
 4 8 11 1398.29 100.087 1
 4 8 12 156.291 69.3102 1
 4 8 13 1079 109.829 1
 4 8 14 3104.44 199.009 1
 4 8 15 989.328 141.896 1
 4 8 16 -32.7649 430.391 1
 4 8 17 91.553 139.409 1
 4 8 18 836.513 254.474 1
 4 8 19 289.919 518.338 1
 4 9 0 4616.62 154.604 1
 4 9 1 3596.62 111.895 1
 4 9 2 2144.09 90.3458 1
 4 9 3 176.045 44.4908 1
 4 9 4 417.231 44.0722 1
 4 9 5 8241.48 231.673 1
 4 9 6 -35.6769 200.695 1
 4 9 7 2772.09 134.821 1
 4 9 8 1247.89 93.4745 1
 4 9 9 865.677 74.7023 1
 4 9 10 279.119 67.9713 1
 4 9 11 297.07 76.4935 1
 4 9 12 670.191 109.902 1
 4 9 13 -25.8577 477.737 1
 4 9 14 2033.76 182.271 1
 4 9 15 48.6089 116.492 1
 4 9 16 86.4698 152.749 1
 4 9 17 927.912 177.969 1
 4 9 18 424.581 154.372 1
 4 10 0 24150.7 621.821 1
 4 10 1 5608.68 160.373 1
 4 10 2 2218.31 85.9924 1
 4 10 3 783.246 52.6778 1
 4 10 4 2660.25 107.931 1
 4 10 5 3051.45 119.174 1
 4 10 6 6428.85 195.734 1
 4 10 7 18.5052 48.459 1
 4 10 8 2943.65 134.5 1
 4 10 9 65.1122 56.9206 1
 4 10 10 6075.83 227.717 1
 4 10 11 1329.02 134.174 1
 4 10 12 314.909 94.7598 1
 4 10 13 -58.53 435.664 1
 4 10 14 654.493 136.305 1
 4 10 15 168.648 126.849 1
 4 10 16 268.783 131.874 1
 4 10 17 112.68 144.389 1
 4 10 18 1330.77 263.315 1
 4 11 0 796.282 76.1997 1
 4 11 1 3831.76 136.024 1
 4 11 2 -21.2589 226.088 1
 4 11 3 3219.25 135.229 1
 4 11 4 790.118 72.2367 1
 4 11 5 318.102 53.4141 1
 4 11 6 2192.83 100.478 1
 4 11 7 1122.87 83.2717 1
 4 11 8 958.072 79.4616 1
 4 11 9 491.772 83.9538 1
 4 11 10 398.488 128.503 1
 4 11 11 760.073 112.705 1
 4 11 12 521.747 147.558 1
 4 11 13 983.044 198.043 1
 4 11 14 419.643 210.455 1
 4 11 15 -131.1 659.206 1
 4 11 16 1002.03 267.643 1
 4 11 17 157.184 155.576 1
 4 11 18 445.2 160.915 1
 4 12 0 51670.8 1371.05 1
 4 12 1 63113.1 1468.4 1
 4 12 2 33.1632 44.8078 1
 4 12 3 6279.72 197.334 1
 4 12 4 35.3714 50.7881 1
 4 12 5 4726.62 162.985 1
 4 12 6 9966.38 305.776 1
 4 12 7 4292.68 190.795 1
 4 12 8 300.449 98.3174 1
 4 12 9 1441.32 113.241 1
 4 12 10 2574.45 172.042 1
 4 12 11 557.274 144.057 1
 4 12 12 2151.95 228.264 1
 4 12 13 23.522 149.076 1
 4 12 14 625.761 181.857 1
 4 12 15 2581.8 234.678 1
 4 12 16 1610.85 205.093 1
 4 12 17 2597.82 274.79 1
 4 12 18 1383.89 748.298 1
 4 13 0 1655.58 126.044 1
 4 13 1 3149.19 128.824 1
 4 13 2 4856.49 179.373 1
 4 13 3 1639.69 87.0205 1
 4 13 4 1921.06 97.6356 1
 4 13 5 8284.86 250.672 1
 4 13 6 348.698 70.1155 1
 4 13 7 186.288 79.4221 1
 4 13 8 515.369 78.9374 1
 4 13 9 2640.9 165.522 1
 4 13 10 3851.93 212.063 1
 4 13 11 129.866 100.211 1
 4 13 12 1303.06 137.421 1
 4 13 13 281.53 144.6 1
 4 13 14 2173.38 194.376 1
 4 13 15 9571.34 469.855 1
 4 13 16 -103.761 525.476 1
 4 13 17 3896.98 295.629 1
 4 14 0 41487.9 1084.13 1
 4 14 1 46498.8 1194.31 1
 4 14 2 27207.2 694.77 1
 4 14 3 13.469 51.0896 1
 4 14 4 4721.77 164.206 1
 4 14 5 967.596 80.7216 1
 4 14 6 9084.97 292.44 1
 4 14 7 271.869 90.7511 1
 4 14 8 3310.17 187.276 1
 4 14 9 62.9743 94.6585 1
 4 14 10 9003.25 344.203 1
 4 14 11 1739.2 202.955 1
 4 14 12 1897.44 152.909 1
 4 14 13 209.11 133.807 1
 4 14 14 616.098 133.273 1
 4 14 15 6559.81 354.454 1
 4 14 16 6988.39 399.155 1
 4 14 17 8468.95 425.383 1
 4 15 0 1895.85 144.745 1
 4 15 1 158.994 61.3006 1
 4 15 2 399.456 66.8187 1
 4 15 3 327.019 72.9377 1
 4 15 4 -19.5825 260.902 1
 4 15 5 321.526 61.6136 1
 4 15 6 188.048 77.5907 1
 4 15 7 128.132 70.1845 1
 4 15 8 50.3559 118.864 1
 4 15 9 65.992 109.241 1
 4 15 10 1223.53 169.448 1
 4 15 11 439.232 101.875 1
 4 15 12 425.118 103.723 1
 4 15 13 111.196 128.233 1
 4 15 14 247.668 156.252 1
 4 15 15 3368.11 246.726 1
 4 15 16 -42.9478 551.887 1
 4 16 0 -32.0841 257.625 1
 4 16 1 4544.71 179.765 1
 4 16 2 6054.96 276.833 1
 4 16 3 2396.18 136.035 1
 4 16 4 -100.018 278.687 1
 4 16 5 598.425 102.054 1
 4 16 6 101.667 71.6547 1
 4 16 7 2289.02 138.922 1
 4 16 8 3034.35 178.494 1
 4 16 9 1384.69 130.633 1
 4 16 10 1253.97 135.893 1
 4 16 11 65.7088 98.2945 1
 4 16 12 105.109 106.389 1
 4 16 13 283.536 164.791 1
 4 16 14 -13.7066 517.867 1
 4 16 15 133.609 134.222 1
 4 16 16 123.147 143.137 1
 4 17 0 -11.0994 252.911 1
 4 17 1 1527.07 99.277 1
 4 17 2 43.9178 74.926 1
 4 17 3 6211.98 245.13 1
 4 17 4 994.258 95.9428 1
 4 17 5 639.622 101.769 1
 4 17 6 2855.88 166.895 1
 4 17 7 437.37 111.038 1
 4 17 8 1772.35 138.382 1
 4 17 9 697.643 130.777 1
 4 17 10 273.445 105.925 1
 4 17 11 311.712 120.615 1
 4 17 12 312.323 129.947 1
 4 17 13 312.261 130.024 1
 4 17 14 1934.37 248.639 1
 4 17 15 676.476 173.713 1
 4 18 0 4076.68 249.788 1
 4 18 1 1374.37 102.296 1
 4 18 2 -21.8431 290.353 1
 4 18 3 104.714 80.8208 1
 4 18 4 285.167 86.316 1
 4 18 5 214.782 76.1783 1
 4 18 6 261.642 90.8519 1
 4 18 7 2967.39 185.591 1
 4 18 8 1606.64 152.961 1
 4 18 9 3203.67 243.994 1
 4 18 10 71.6468 119.792 1
 4 18 11 161.507 119.877 1
 4 18 12 302.083 123.875 1
 4 18 13 56.2739 123.332 1
 4 18 14 350.018 145.078 1
 4 18 15 551.825 180.297 1
 4 19 0 265.067 108.395 1
 4 19 1 2409.84 168.388 1
 4 19 2 7.49793 79.0683 1
 4 19 3 2140.61 146.964 1
 4 19 4 717.149 103.242 1
 4 19 5 169.922 101.57 1
 4 19 6 3467.53 202.18 1
 4 19 7 6644.1 304.798 1
 4 19 8 454.034 161.532 1
 4 19 9 113.27 112.812 1
 4 19 10 351.117 138.869 1
 4 19 11 293.632 115.453 1
 4 19 12 895.436 168.344 1
 4 19 13 1132.42 233.345 1
 4 19 14 -113.051 715.51 1
 4 20 0 2710.64 259.512 1
 4 20 1 1315.67 124.441 1
 4 20 2 15771.6 488.995 1
 4 20 3 3754.89 194.704 1
 4 20 4 2025.25 150.311 1
 4 20 5 404.58 98.0434 1
 4 20 6 4079.45 220.069 1
 4 20 7 21522.9 714.168 1
 4 20 8 21560.6 718.07 1
 4 20 9 21951.9 746.843 1
 4 20 10 5150.61 318.978 1
 4 20 11 439.651 157.835 1
 4 20 12 13.1448 160.677 1
 4 20 13 484.803 181.853 1
 4 20 14 2610.5 262.084 1
 4 21 0 1029.19 255.889 1
 4 21 1 221.68 107.892 1
 4 21 2 1863.19 197.792 1
 4 21 3 5.3793 85.0025 1
 4 21 4 151.137 108.574 1
 4 21 5 1517.83 153.673 1
 4 21 6 1337.53 157.801 1
 4 21 7 3391.67 243.927 1
 4 21 8 144.212 119.214 1
 4 21 9 943.729 175.561 1
 4 21 10 159.593 162.801 1
 4 21 11 82.4789 148.053 1
 4 21 12 1193.05 209.134 1
 4 21 13 2323.53 243.887 1
 4 22 0 125.935 150.599 1
 4 22 1 76.6732 106.106 1
 4 22 2 -42.9286 419.088 1
 4 22 3 -139.606 415.696 1
 4 22 4 1108.74 145.219 1
 4 22 5 241.103 106.879 1
 4 22 6 512.033 133.353 1
 4 22 7 1844.29 207.575 1
 4 22 8 870.572 205.141 1
 4 22 9 2995.04 270.904 1
 4 22 10 76.5731 157.696 1
 4 22 11 440.047 191.724 1
 4 22 12 452.079 173.394 1
 4 23 0 313.224 165.179 1
 4 23 1 119.653 103.077 1
 4 23 2 250.477 139.383 1
 4 23 3 242.002 114.795 1
 4 23 4 87.5386 100.539 1
 4 23 5 1852.69 194.868 1
 4 23 6 283.285 129.072 1
 4 23 7 -10.3275 453.503 1
 4 23 8 219.183 166.042 1
 4 23 9 210.46 140.597 1
 4 23 10 43.8605 174.355 1
 4 23 11 242.087 209.515 1
 4 23 12 50.3392 420.138 1
 4 24 0 1206.16 199.06 1
 4 24 1 227.773 112.324 1
 4 24 2 541.514 118.094 1
 4 24 3 192.692 197.093 1
 4 24 4 1194.12 155.359 1
 4 24 5 388.061 194.173 1
 4 24 6 1069.22 169.76 1
 4 24 7 123.986 202.422 1
 4 24 8 590.753 168.051 1
 4 24 9 309.126 162.331 1
 4 24 10 1018.72 201.528 1
 4 24 11 39.5438 368.862 1
 4 25 0 42.563 165.62 1
 4 25 1 632.403 163.264 1
 4 25 2 190.213 127.562 1
 4 25 3 226.517 123.846 1
 4 25 4 120.375 149.962 1
 4 25 5 160.534 129.258 1
 4 25 6 81.8568 187.877 1
 4 25 7 346.583 150.519 1
 4 25 8 150.773 160.089 1
 4 25 9 46.2441 165.485 1
 4 26 0 18023.1 932.336 1
 4 26 1 14040.5 594.015 1
 4 26 2 728.627 150.581 1
 4 26 3 437.31 152.275 1
 4 26 4 -83.2334 496.234 1
 4 26 5 1027.56 196.658 1
 4 26 6 4078.13 326.413 1
 4 26 7 287.842 147.67 1
 4 26 8 190.387 185.945 1
 4 27 0 1744.03 380.846 1
 4 27 1 1148.15 205.497 1
 4 27 2 2561.48 408.719 1
 4 27 3 497.698 164.728 1
 4 27 4 1401.9 229.604 1
 4 27 5 1805.06 305.642 1
 4 27 6 352.764 185.708 1
 4 27 7 -84.5386 902.516 1
 4 28 0 3349.75 431.503 1
 4 28 1 5675.41 377.648 1
 4 28 2 2099.16 276.141 1
 4 28 3 549.929 212.092 1
 4 28 4 805.851 246.41 1
 4 28 5 743.146 701.908 1
 5 0 1 13126.8 437.039 1
 5 0 2 8036.22 258.85 1
 5 0 3 3423.3 162.71 1
 5 0 4 10588.3 325.313 1
 5 0 5 1669.34 96.5395 1
 5 0 6 2850.59 151.589 1
 5 0 7 6337.8 226.783 1
 5 0 8 4756.85 220.751 1
 5 0 9 6796.29 275.062 1
 5 0 10 955.302 120.08 1
 5 0 11 4637.23 238.42 1
 5 0 12 26116.7 793.035 1
 5 0 13 343.996 119.144 1
 5 0 14 4354.12 368.223 1
 5 0 15 9339.17 469.847 1
 5 0 16 1878.01 210.29 1
 5 0 17 9674.67 495.405 1
 5 0 18 5147.76 413.129 1
 5 0 19 186.595 158.765 1
 5 1 1 47774.2 1121.95 1
 5 1 2 6498.51 188.833 1
 5 1 3 4827.58 165.966 1
 5 1 4 7536.54 212.418 1
 5 1 5 1870.76 79.8904 1
 5 1 6 5895.94 181.429 1
 5 1 7 1139.09 71.2585 1
 5 1 8 -32.6201 234.768 1
 5 1 9 4904.79 169.066 1
 5 1 10 7204.83 229.211 1
 5 1 11 253.02 66.4839 1
 5 1 12 507.225 86.3964 1
 5 1 13 1957.19 129.15 1
 5 1 14 687.773 106.038 1
 5 1 15 11234.4 423.79 1
 5 1 16 1522.15 139.951 1
 5 1 17 132.454 105.669 1
 5 1 18 -66.875 528.079 1
 5 1 19 151.104 124.819 1
 5 2 1 3985.14 137.262 1
 5 2 2 432.198 47.3451 1
 5 2 3 -10.3855 255.513 1
 5 2 4 188.199 38.2967 1
 5 2 5 2235.69 91.9307 1
 5 2 6 5397.66 167.103 1
 5 2 7 -22.7344 233.394 1
 5 2 8 2462.95 109.096 1
 5 2 9 611.013 74.835 1
 5 2 10 746.266 71.9811 1
 5 2 11 189.665 63.8789 1
 5 2 12 117.734 77.4051 1
 5 2 13 205.64 104.547 1
 5 2 14 69.3134 85.7226 1
 5 2 15 765.095 121.916 1
 5 2 16 550.195 108.295 1
 5 2 17 4796.25 273.614 1
 5 2 18 492.726 146.782 1
 5 2 19 207.637 119.412 1
 5 3 1 919.103 57.838 1
 5 3 2 53.0973 41.3826 1
 5 3 3 29.4308 45.8855 1
 5 3 4 12208.8 317.321 1
 5 3 5 68.1715 39.4707 1
 5 3 6 3208.32 114.185 1
 5 3 7 70.5954 39.9399 1
 5 3 8 611.898 57.3821 1
 5 3 9 2879.98 119.882 1
 5 3 10 523.773 61.0571 1
 5 3 11 3057.33 137.74 1
 5 3 12 1636.18 127.593 1
 5 3 13 1199.75 122.167 1
 5 3 14 154.576 84.5368 1
 5 3 15 29.397 101.773 1
 5 3 16 -135.533 373.396 1
 5 3 17 76.9096 110.706 1
 5 3 18 182.729 113.612 1
 5 3 19 368.172 281.815 1
 5 4 1 498.278 44.4897 1
 5 4 2 49.0484 36.2439 1
 5 4 3 163.828 45.0939 1
 5 4 4 5015.63 153.568 1
 5 4 5 90.3749 39.9738 1
 5 4 6 1202.03 79.4854 1
 5 4 7 915.714 62.4046 1
 5 4 8 77.9355 49.4824 1
 5 4 9 2591.54 109.584 1
 5 4 10 18.4667 51.2371 1
 5 4 11 50.8167 61.8264 1
 5 4 12 2307.21 134.654 1
 5 4 13 631.7 114.029 1
 5 4 14 263.943 88.5179 1
 5 4 15 361.035 128.391 1
 5 4 16 1309.86 198.87 1
 5 4 17 445.124 112.121 1
 5 4 18 45.3962 114.536 1
 5 4 19 200.169 223.62 1
 5 5 1 423.853 43.8682 1
 5 5 2 5677.11 166.726 1
 5 5 3 2013.28 85.2272 1
 5 5 4 2026.81 81.753 1
 5 5 5 70.8612 38.8461 1
 5 5 6 5983.67 181.516 1
 5 5 7 4624.43 160.899 1
 5 5 8 176.643 55.4886 1
 5 5 9 3960.7 148.216 1
 5 5 10 58.5094 59.2788 1
 5 5 11 1770.94 115.869 1
 5 5 12 5386.42 218.466 1
 5 5 13 169.028 77.2143 1
 5 5 14 1595.93 144.941 1
 5 5 15 151.019 91.7491 1
 5 5 16 416.562 126.543 1
 5 5 17 -12.8596 466.591 1
 5 5 18 446.802 154.948 1
 5 6 1 86.3482 39.179 1
 5 6 2 3250.13 115.465 1
 5 6 3 2535.22 102.665 1
 5 6 4 22046.9 550.481 1
 5 6 5 660.28 68.9636 1
 5 6 6 49.0423 53.656 1
 5 6 7 961.248 86.5917 1
 5 6 8 2045.53 107.683 1
 5 6 9 14669.2 402.165 1
 5 6 10 6297.27 218.598 1
 5 6 11 350.349 93.725 1
 5 6 12 1306.97 105.466 1
 5 6 13 779.393 108.179 1
 5 6 14 2793.88 181.41 1
 5 6 15 1122.06 131.38 1
 5 6 16 258.679 135.872 1
 5 6 17 2061.09 217.713 1
 5 6 18 275.2 145.512 1
 5 7 1 17399.6 427.012 1
 5 7 2 23450 575.057 1
 5 7 3 156.605 41.7312 1
 5 7 4 8414.94 237.778 1
 5 7 5 13730.2 363.148 1
 5 7 6 1261.21 82.6234 1
 5 7 7 50796 1292.42 1
 5 7 8 6267.71 222.325 1
 5 7 9 2003.13 106.517 1
 5 7 10 2208.33 128.508 1
 5 7 11 267.723 86.1245 1
 5 7 12 144.694 71.8923 1
 5 7 13 1529.64 133.727 1
 5 7 14 188.323 110.974 1
 5 7 15 68.2702 126.852 1
 5 7 16 -78.3035 417.901 1
 5 7 17 2806.32 287.323 1
 5 7 18 2991.49 300.705 1
 5 8 1 -17.3387 214.858 1
 5 8 2 3281.78 108.51 1
 5 8 3 1678.17 77.4913 1
 5 8 4 10122.8 288.404 1
 5 8 5 219.873 54.7361 1
 5 8 6 621.78 59.5255 1
 5 8 7 1687.1 108.264 1
 5 8 8 178.293 57.0475 1
 5 8 9 11663.4 344.855 1
 5 8 10 7397.46 266.303 1
 5 8 11 914.394 116.136 1
 5 8 12 132.276 86.4785 1
 5 8 13 591.729 107.682 1
 5 8 14 699.141 153.949 1
 5 8 15 1247.63 166.437 1
 5 8 16 355.737 150.05 1
 5 8 17 1655.42 233.606 1
 5 8 18 53.9219 159.1 1
 5 9 1 116.344 38.1842 1
 5 9 2 1637.36 72.5129 1
 5 9 3 1966.52 87.3882 1
 5 9 4 2543.65 117.669 1
 5 9 5 141.482 57.6984 1
 5 9 6 1568.45 86.4689 1
 5 9 7 483.919 57.8644 1
 5 9 8 480.183 89.663 1
 5 9 9 100.294 60.3163 1
 5 9 10 132.397 75.2162 1
 5 9 11 245.531 79.1258 1
 5 9 12 4552.11 214.798 1
 5 9 13 137.446 110.154 1
 5 9 14 1177.23 192.426 1
 5 9 15 -51.7717 398.54 1
 5 9 16 72.9602 141.459 1
 5 9 17 -28.1142 451.108 1
 5 9 18 -100.777 435.863 1
 5 10 1 1304.31 66.683 1
 5 10 2 182.917 44.7884 1
 5 10 3 416.641 64.8274 1
 5 10 4 8470.52 276.802 1
 5 10 5 45.3358 50.7695 1
 5 10 6 1088.58 82.0147 1
 5 10 7 1058.17 93.2029 1
 5 10 8 36.214 60.0751 1
 5 10 9 300.736 70.3823 1
 5 10 10 520.748 101.251 1
 5 10 11 -28.8916 317.719 1
 5 10 12 1154.32 170.044 1
 5 10 13 661.659 128.821 1
 5 10 14 27.8349 136.273 1
 5 10 15 -121.496 451.551 1
 5 10 16 1526.82 256.963 1
 5 10 17 1502.94 225.498 1
 5 11 1 298.812 52.5818 1
 5 11 2 889.2 78.2855 1
 5 11 3 88.0059 50.549 1
 5 11 4 6128.34 210.463 1
 5 11 5 626.523 69.5555 1
 5 11 6 1974.1 111.779 1
 5 11 7 85.0753 75.0393 1
 5 11 8 -95.4677 314.801 1
 5 11 9 192.632 71.4035 1
 5 11 10 111.123 77.2759 1
 5 11 11 955.485 186.951 1
 5 11 12 1050.51 165.295 1
 5 11 13 76.671 146.33 1
 5 11 14 188.395 124.458 1
 5 11 15 895.669 177.257 1
 5 11 16 -6.54148 442.466 1
 5 11 17 271.752 155.621 1
 5 12 1 2708.8 139.631 1
 5 12 2 185.544 66.9059 1
 5 12 3 -35.2219 226.273 1
 5 12 4 3143.47 157.507 1
 5 12 5 1135.83 84.7531 1
 5 12 6 5196.62 200.159 1
 5 12 7 31.5877 63.1013 1
 5 12 8 723.876 97.7194 1
 5 12 9 57.3016 85.2548 1
 5 12 10 335.801 102.6 1
 5 12 11 124.317 93.3943 1
 5 12 12 919.105 154.049 1
 5 12 13 964.744 197.915 1
 5 12 14 311.465 128.486 1
 5 12 15 1010.2 150.546 1
 5 12 16 1247.44 212.962 1
 5 12 17 3801.97 294.265 1
 5 13 1 22310.9 587.524 1
 5 13 2 2960.13 149.409 1
 5 13 3 3965.23 177.436 1
 5 13 4 2208.02 120.283 1
 5 13 5 80.2681 61.3388 1
 5 13 6 2682.17 135.365 1
 5 13 7 2511.31 131.267 1
 5 13 8 161.499 91.5042 1
 5 13 9 3819.75 199.574 1
 5 13 10 6417.44 294.801 1
 5 13 11 118.61 103.569 1
 5 13 12 278.069 105.326 1
 5 13 13 1287.67 157.717 1
 5 13 14 963.506 214.983 1
 5 13 15 7152.04 378.984 1
 5 13 16 1238.91 175.546 1
 5 13 17 -162.55 532.82 1
 5 14 1 2610.46 139.695 1
 5 14 2 2139.02 122.47 1
 5 14 3 719.464 75.0953 1
 5 14 4 3577.08 151.66 1
 5 14 5 349.56 79.6468 1
 5 14 6 1017.91 91.1524 1
 5 14 7 1706.21 162.742 1
 5 14 8 1696.43 135.928 1
 5 14 9 2935.86 178.848 1
 5 14 10 608.94 112.146 1
 5 14 11 2330.96 173.032 1
 5 14 12 12135.8 478.529 1
 5 14 13 69.9619 151.582 1
 5 14 14 2136.47 205.732 1
 5 14 15 4836.25 312.986 1
 5 14 16 831.013 154.244 1
 5 15 1 4137.89 181.676 1
 5 15 2 1567.33 128.667 1
 5 15 3 442.325 73.6327 1
 5 15 4 1392.42 107.347 1
 5 15 5 1426.13 124.41 1
 5 15 6 1460.7 152.181 1
 5 15 7 221.698 84.2673 1
 5 15 8 88.5792 115.254 1
 5 15 9 1717.4 134.553 1
 5 15 10 2243.13 173.184 1
 5 15 11 249.167 151.809 1
 5 15 12 477.774 123.118 1
 5 15 13 850.291 192.828 1
 5 15 14 -14.0749 471.712 1
 5 15 15 4218.23 315.753 1
 5 15 16 193.559 163.247 1
 5 16 1 405.134 76.4602 1
 5 16 2 275.752 73.284 1
 5 16 3 57.7071 74.7333 1
 5 16 4 1062.34 157.014 1
 5 16 5 432.538 143.078 1
 5 16 6 516.17 107.297 1
 5 16 7 -94.0816 337.077 1
 5 16 8 951.163 138.683 1
 5 16 9 384.699 93.8854 1
 5 16 10 -33.527 437.492 1
 5 16 11 46.8171 101.834 1
 5 16 12 782.193 125.844 1
 5 16 13 125.358 123.39 1
 5 16 14 153.157 123.467 1
 5 16 15 13.414 134.192 1
 5 17 1 317.018 84.7608 1
 5 17 2 328.656 84.7463 1
 5 17 3 5.54096 99.9045 1
 5 17 4 4162.7 205.125 1
 5 17 5 80.3927 93.6192 1
 5 17 6 331.247 98.5028 1
 5 17 7 358.738 104.639 1
 5 17 8 429.589 95.6007 1
 5 17 9 1810.45 203.668 1
 5 17 10 1298.36 146.446 1
 5 17 11 1399.77 157.281 1
 5 17 12 461.19 154.61 1
 5 17 13 1612.42 187.367 1
 5 17 14 299.634 149.055 1
 5 17 15 83.893 166.11 1
 5 18 1 59.8359 101.877 1
 5 18 2 232.429 89.5922 1
 5 18 3 84.7144 92.7027 1
 5 18 4 -19.6821 335.475 1
 5 18 5 239.969 97.6356 1
 5 18 6 -20.1262 371.977 1
 5 18 7 87.2527 132.4 1
 5 18 8 -8.1923 407.097 1
 5 18 9 2897.9 232.224 1
 5 18 10 496.323 120.839 1
 5 18 11 64.2011 118.988 1
 5 18 12 599.46 141.253 1
 5 18 13 54.3517 144.741 1
 5 18 14 194.095 157.165 1
 5 19 1 1558.79 182.719 1
 5 19 2 2569.95 153.727 1
 5 19 3 349.227 129.079 1
 5 19 4 885.864 125.969 1
 5 19 5 319.978 107.038 1
 5 19 6 2924.02 207.135 1
 5 19 7 5143.69 291.664 1
 5 19 8 219.795 122.53 1
 5 19 9 3674.56 295.383 1
 5 19 10 150.22 134.283 1
 5 19 11 865.241 175.618 1
 5 19 12 1415.1 248.162 1
 5 19 13 149.986 146.307 1
 5 19 14 557.065 258.027 1
 5 20 1 48.3962 97.4113 1
 5 20 2 666.322 141.883 1
 5 20 3 762.945 112.179 1
 5 20 4 6671.19 310.965 1
 5 20 5 256.041 131.679 1
 5 20 6 -27.639 418.654 1
 5 20 7 254.08 162.232 1
 5 20 8 1390.25 177.717 1
 5 20 9 4849.58 327.888 1
 5 20 10 1130.41 191.53 1
 5 20 11 -101.345 597.306 1
 5 20 12 1385 221.915 1
 5 20 13 8.17426 165.664 1
 5 21 1 2051.24 157.468 1
 5 21 2 3609.2 210.826 1
 5 21 3 21.8376 99.9927 1
 5 21 4 1269.92 145.51 1
 5 21 5 1915.75 180.596 1
 5 21 6 272.123 110.48 1
 5 21 7 9706.67 463.473 1
 5 21 8 1624.18 202.227 1
 5 21 9 249.635 208.672 1
 5 21 10 1077.92 202.891 1
 5 21 11 -107.325 601.045 1
 5 21 12 -41.4142 859.918 1
 5 22 1 -148.469 379.865 1
 5 22 2 388.956 133.437 1
 5 22 3 126.629 108.677 1
 5 22 4 772.558 145.785 1
 5 22 5 -165.047 419.181 1
 5 22 6 342.219 176.27 1
 5 22 7 721.567 161.963 1
 5 22 8 389.641 146.431 1
 5 22 9 2312.86 262.96 1
 5 22 10 1374.62 304.187 1
 5 22 11 560.31 268.063 1
 5 23 1 443.759 109.985 1
 5 23 2 40.0402 99.8212 1
 5 23 3 192.958 136.086 1
 5 23 4 328.966 123.766 1
 5 23 5 226.962 137.521 1
 5 23 6 111.337 145.279 1
 5 23 7 30.2148 140.324 1
 5 23 8 16.6623 254.637 1
 5 23 9 696.206 192.148 1
 5 23 10 -17.8978 497.728 1
 5 23 11 -349.554 443.134 1
 5 24 1 481.632 160.679 1
 5 24 2 176.254 126.001 1
 5 24 3 -95.8975 469.066 1
 5 24 4 1558.77 183.51 1
 5 24 5 113.559 134.221 1
 5 24 6 242.296 188.236 1
 5 24 7 453.126 164.803 1
 5 24 8 150.421 166.465 1
 5 24 9 204.476 160.012 1
 5 24 10 -374.875 557.354 1
 5 25 1 883.004 149.106 1
 5 25 2 1040.62 164.422 1
 5 25 3 55.0744 162.994 1
 5 25 4 1348.68 185.085 1
 5 25 5 212.732 152.931 1
 5 25 6 734.805 213.4 1
 5 25 7 208.306 202.978 1
 5 25 8 328.702 211.939 1
 5 25 9 909.027 501.329 1
 5 26 1 980.734 180.405 1
 5 26 2 63.0659 141.945 1
 5 26 3 268.404 166.562 1
 5 26 4 1310.01 236.595 1
 5 26 5 755.273 200.079 1
 5 26 6 1617.32 299.696 1
 5 26 7 -380.398 497.516 1
 5 27 1 4878.45 365.707 1
 5 27 2 739.965 182.357 1
 5 27 3 1204.23 231.745 1
 5 27 4 1231.4 255.117 1
 5 27 5 -271.34 518.191 1
 5 28 1 220.873 203.969 1
 6 0 0 295.758 119.149 1
 6 0 1 15581.5 472.792 1
 6 0 2 1271.09 142.632 1
 6 0 3 1260.31 119.408 1
 6 0 4 1793.4 128.922 1
 6 0 5 25707.9 735.875 1
 6 0 6 274.814 66.308 1
 6 0 7 1223.18 101.725 1
 6 0 8 44.1295 80.6246 1
 6 0 9 11516.8 443.87 1
 6 0 10 1874.97 147.545 1
 6 0 11 1057.41 122.569 1
 6 0 12 869.133 154.332 1
 6 0 13 1618.07 180.609 1
 6 0 14 9082.57 438.464 1
 6 0 15 7054.02 391.102 1
 6 0 16 127.787 138.579 1
 6 0 17 5088.66 383.893 1
 6 0 18 737 190.535 1
 6 1 0 6044.17 240.382 1
 6 1 1 62185.3 1468.3 1
 6 1 2 45917.7 1106.53 1
 6 1 3 1852.1 104.682 1
 6 1 4 5809.49 192.3 1
 6 1 5 4682.2 164.234 1
 6 1 6 9287.92 268.071 1
 6 1 7 6098.93 193.152 1
 6 1 8 1967.71 106.884 1
 6 1 9 1754.53 100.86 1
 6 1 10 4066.95 170.16 1
 6 1 11 1647.69 106.1 1
 6 1 12 5068.77 219.458 1
 6 1 13 753.534 110.594 1
 6 1 14 3543.59 201.748 1
 6 1 15 2781.75 182.283 1
 6 1 16 166.618 120.51 1
 6 1 17 5601.78 295.808 1
 6 1 18 5474.39 330.922 1
 6 2 0 2387.7 157.746 1
 6 2 1 58.0206 50.727 1
 6 2 2 5265.79 171.825 1
 6 2 3 936.414 67.9176 1
 6 2 4 3600.21 130.911 1
 6 2 5 3001.1 127.835 1
 6 2 6 1286.84 82.6307 1
 6 2 7 293.143 49.37 1
 6 2 8 142.764 59.3029 1
 6 2 9 82.8105 61.656 1
 6 2 10 1257.24 91.8432 1
 6 2 11 113.317 62.6338 1
 6 2 12 435.481 89.8369 1
 6 2 13 1390.73 155.961 1
 6 2 14 499.938 99.5755 1
 6 2 15 3370.21 204.58 1
 6 2 16 243.634 125.733 1
 6 2 17 510.612 119.626 1
 6 2 18 560.727 168.603 1
 6 3 0 19198.8 544.704 1
 6 3 1 2493.72 107.104 1
 6 3 2 809.307 78.2984 1
 6 3 3 6588.87 203.764 1
 6 3 4 3638.91 131.741 1
 6 3 5 116.846 50.8729 1
 6 3 6 7540.62 228.777 1
 6 3 7 1204.18 84.0484 1
 6 3 8 1135.78 81.265 1
 6 3 9 270.468 57.0606 1
 6 3 10 5141.12 193.268 1
 6 3 11 1047.61 101.54 1
 6 3 12 122.131 76.619 1
 6 3 13 94.1147 87.2567 1
 6 3 14 364.293 104.127 1
 6 3 15 291.173 107.79 1
 6 3 16 266.272 125.948 1
 6 3 17 147.104 132.009 1
 6 3 18 854.007 159.146 1
 6 4 0 659.731 81.5119 1
 6 4 1 3106.3 125.241 1
 6 4 2 3.47753 49.1573 1
 6 4 3 6700.69 229.549 1
 6 4 4 377.918 62.9763 1
 6 4 5 2856.84 122.253 1
 6 4 6 455.016 88.4647 1
 6 4 7 666.116 64.1184 1
 6 4 8 115.712 56.4818 1
 6 4 9 2367.86 131.898 1
 6 4 10 273.661 73.2958 1
 6 4 11 86.5885 70.2608 1
 6 4 12 163.796 81.887 1
 6 4 13 1913.14 149.656 1
 6 4 14 688.195 106.01 1
 6 4 15 141.114 100.75 1
 6 4 16 -70.0269 413.892 1
 6 4 17 796.044 142.439 1
 6 4 18 695.652 163.595 1
 6 5 0 6211.44 228.892 1
 6 5 1 12883.7 350.828 1
 6 5 2 880.332 65.1999 1
 6 5 3 2851.12 125.834 1
 6 5 4 15314.8 426.215 1
 6 5 5 110.927 51.7119 1
 6 5 6 10002.4 297.418 1
 6 5 7 13444.7 381.517 1
 6 5 8 133.967 64.8533 1
 6 5 9 14369.7 407.236 1
 6 5 10 6332.36 224.912 1
 6 5 11 180.352 82.7015 1
 6 5 12 900.031 99.97 1
 6 5 13 298.079 133.543 1
 6 5 14 618.02 137.67 1
 6 5 15 905.599 133.883 1
 6 5 16 -102.548 538.92 1
 6 5 17 -289.078 609.373 1
 6 5 18 -220.568 483.622 1
 6 6 0 -18.6118 217.372 1
 6 6 1 3881.23 135.772 1
 6 6 2 1599.2 87.1376 1
 6 6 3 4588.86 162.486 1
 6 6 4 253.836 69.3332 1
 6 6 5 3953.06 166.53 1
 6 6 6 8398.7 270.361 1
 6 6 7 9126.89 281.746 1
 6 6 8 9.23067 57.0613 1
 6 6 9 763.574 77.3083 1
 6 6 10 33.282 65.6332 1
 6 6 11 1818.9 128.231 1
 6 6 12 3525.25 185.122 1
 6 6 13 3121.19 196.108 1
 6 6 14 393.97 111.33 1
 6 6 15 181.031 107.215 1
 6 6 16 1.91801 115.62 1
 6 6 17 2983.96 275.118 1
 6 6 18 947.774 576.744 1
 6 7 0 1021.38 82.0423 1
 6 7 1 2031.34 87.2908 1
 6 7 2 36285.3 882.537 1
 6 7 3 3782.19 163.486 1
 6 7 4 5057.97 189.902 1
 6 7 5 5136.95 195.098 1
 6 7 6 21422.9 551.45 1
 6 7 7 24811.5 713.249 1
 6 7 8 6060.44 217.435 1
 6 7 9 32306.7 867.935 1
 6 7 10 34019.5 920.92 1
 6 7 11 678.667 94.5085 1
 6 7 12 776.242 102.337 1
 6 7 13 2594.85 176.199 1
 6 7 14 2309.45 195.497 1
 6 7 15 2608.78 204.429 1
 6 7 16 832.625 168.037 1
 6 7 17 275.239 263.108 1
 6 8 0 77.0297 77.3572 1
 6 8 1 4941.15 163.532 1
 6 8 2 1097.02 70.9645 1
 6 8 3 3082.25 123.344 1
 6 8 4 177.029 49.0947 1
 6 8 5 41.2479 51.8046 1
 6 8 6 4463.84 164.707 1
 6 8 7 8918.29 290.608 1
 6 8 8 195.868 77.7815 1
 6 8 9 104.308 68.1115 1
 6 8 10 237.423 78.2415 1
 6 8 11 385.065 84.3326 1
 6 8 12 2943.36 177.313 1
 6 8 13 1027.74 133.664 1
 6 8 14 598.743 110.861 1
 6 8 15 544.005 169.341 1
 6 8 16 317.417 148.953 1
 6 8 17 279.478 139.629 1
 6 9 0 128.465 58.7956 1
 6 9 1 6853.51 203.732 1
 6 9 2 6105.2 191.668 1
 6 9 3 336.559 64.6238 1
 6 9 4 4027.15 156.231 1
 6 9 5 812.717 75.1101 1
 6 9 6 775.165 81.4047 1
 6 9 7 4369.17 177.979 1
 6 9 8 1372.15 117.374 1
 6 9 9 5454.66 226.806 1
 6 9 10 192.695 82.3273 1
 6 9 11 735.258 124.712 1
 6 9 12 786.732 118.502 1
 6 9 13 4.82684 136.992 1
 6 9 14 297.327 151.844 1
 6 9 15 548.971 148.703 1
 6 9 16 25.5463 207.088 1
 6 9 17 410.836 175.455 1
 6 10 0 221.81 75.3641 1
 6 10 1 6364.05 199.387 1
 6 10 2 -17.2174 241.109 1
 6 10 3 8210.53 254.148 1
 6 10 4 165.364 60.4644 1
 6 10 5 2322.84 117.731 1
 6 10 6 40.7443 62.0853 1
 6 10 7 7.1731 76.8538 1
 6 10 8 70.5466 69.5831 1
 6 10 9 1881.25 170.307 1
 6 10 10 323.503 83.3395 1
 6 10 11 363.997 89.8805 1
 6 10 12 -51.173 412.732 1
 6 10 13 2101.26 203.515 1
 6 10 14 393.597 148.21 1
 6 10 15 -82.4784 495.131 1
 6 10 16 254.623 171.638 1
 6 10 17 417.374 369.582 1
 6 11 0 1638.2 140.589 1
 6 11 1 6982.77 235.439 1
 6 11 2 -51.8074 267.228 1
 6 11 3 1767.17 111.266 1
 6 11 4 2160.9 118.099 1
 6 11 5 24.7296 54.971 1
 6 11 6 962.43 103.416 1
 6 11 7 2548.79 143.354 1
 6 11 8 627.303 99.912 1
 6 11 9 1016.6 142.619 1
 6 11 10 1364.59 139.911 1
 6 11 11 405.156 98.5107 1
 6 11 12 33.817 103.433 1
 6 11 13 235.722 118.37 1
 6 11 14 302.342 147.958 1
 6 11 15 181.042 165.824 1
 6 11 16 57.6982 128.708 1
 6 12 0 1814.9 147.559 1
 6 12 1 74.2987 62.4921 1
 6 12 2 4485.63 172.336 1
 6 12 3 4864.02 192.66 1
 6 12 4 2543.24 131.693 1
 6 12 5 34.4138 62.5495 1
 6 12 6 431.682 75.2407 1
 6 12 7 161.558 78.5443 1
 6 12 8 338.163 76.689 1
 6 12 9 256.287 82.1325 1
 6 12 10 1513.37 154.077 1
 6 12 11 12.6121 104.716 1
 6 12 12 240.915 116.565 1
 6 12 13 174.718 144.036 1
 6 12 14 1336.46 183.428 1
 6 12 15 3819.91 288.432 1
 6 12 16 83.2064 143.482 1
 6 13 0 3537.4 206.94 1
 6 13 1 35009 889.605 1
 6 13 2 41472.2 1104.57 1
 6 13 3 1269.69 108.011 1
 6 13 4 4295.43 174.551 1
 6 13 5 3149.83 149.128 1
 6 13 6 6242.12 236.592 1
 6 13 7 3011.9 155.285 1
 6 13 8 2922.73 159.854 1
 6 13 9 1036.53 126.053 1
 6 13 10 5080 271.977 1
 6 13 11 1756.06 168.522 1
 6 13 12 4357.71 262.532 1
 6 13 13 700.23 160.016 1
 6 13 14 2631.01 241.279 1
 6 13 15 2523.19 308.715 1
 6 13 16 536.841 177.006 1
 6 14 0 -8.92037 317.056 1
 6 14 1 3353.9 173.617 1
 6 14 2 488.145 81.8146 1
 6 14 3 679.217 97.4131 1
 6 14 4 832.864 136.115 1
 6 14 5 8178.41 277.339 1
 6 14 6 167.093 86.3886 1
 6 14 7 537.679 86.0251 1
 6 14 8 -25.1139 324.773 1
 6 14 9 5371.62 262.8 1
 6 14 10 1203.21 203.435 1
 6 14 11 438.228 136.191 1
 6 14 12 223.883 130.369 1
 6 14 13 599.628 135.482 1
 6 14 14 3774.88 286.487 1
 6 14 15 2887.86 255.35 1
 6 15 0 1577.6 230.664 1
 6 15 1 12977.3 411.962 1
 6 15 2 2883.78 180.997 1
 6 15 3 69.2132 84.5639 1
 6 15 4 755.619 97.3237 1
 6 15 5 734.511 122.163 1
 6 15 6 1254.19 115.852 1
 6 15 7 2418.37 178.471 1
 6 15 8 -29.0269 388.187 1
 6 15 9 1095.61 139.055 1
 6 15 10 199.064 122.429 1
 6 15 11 34.7754 120.791 1
 6 15 12 1245.91 154.665 1
 6 15 13 105.562 121.587 1
 6 15 14 527.784 181.597 1
 6 15 15 955.215 183.65 1
 6 16 0 459.37 134.756 1
 6 16 1 518.742 96.9925 1
 6 16 2 842.582 105.012 1
 6 16 3 402.152 97.5333 1
 6 16 4 1059.31 103.41 1
 6 16 5 2336.38 175.113 1
 6 16 6 409.462 106.494 1
 6 16 7 20.259 98.5542 1
 6 16 8 95.6436 106.349 1
 6 16 9 616.322 131.537 1
 6 16 10 327.088 109.04 1
 6 16 11 75.0213 105.195 1
 6 16 12 145.355 120.59 1
 6 16 13 1519.94 176.493 1
 6 16 14 -10.9976 621.684 1
 6 17 0 7789.98 386.956 1
 6 17 1 134.188 105.154 1
 6 17 2 561.572 119.74 1
 6 17 3 2052.46 189.274 1
 6 17 4 707.668 110.981 1
 6 17 5 112.111 96.9031 1
 6 17 6 3257.58 264.16 1
 6 17 7 0.37456 116.15 1
 6 17 8 -93.7216 572.588 1
 6 17 9 -30.5083 410.083 1
 6 17 10 1876.78 193.495 1
 6 17 11 630.007 149.46 1
 6 17 12 464.172 164.769 1
 6 17 13 217.096 137.2 1
 6 17 14 534.784 160.597 1
 6 18 0 326.127 141.008 1
 6 18 1 99.1571 84.9113 1
 6 18 2 -1.68814 464.594 1
 6 18 3 112.687 98.8885 1
 6 18 4 162.073 145.375 1
 6 18 5 423.394 164.174 1
 6 18 6 940.943 140.445 1
 6 18 7 862.406 130.625 1
 6 18 8 278.995 119.685 1
 6 18 9 722.823 142.402 1
 6 18 10 225.005 158.99 1
 6 18 11 170.465 134.451 1
 6 18 12 348.929 162.53 1
 6 18 13 40.158 130.228 1
 6 19 0 2745.43 268.066 1
 6 19 1 3459.63 200.246 1
 6 19 2 620.643 123.055 1
 6 19 3 1906.53 166.595 1
 6 19 4 5072.16 271.101 1
 6 19 5 276.595 119.9 1
 6 19 6 7051.04 351.134 1
 6 19 7 8788.54 467.211 1
 6 19 8 619.528 134.522 1
 6 19 9 8625.84 433.349 1
 6 19 10 7058.96 424.447 1
 6 19 11 -20.1001 538.024 1
 6 19 12 575.861 282.092 1
 6 19 13 389.214 332.358 1
 6 20 0 191.73 139.818 1
 6 20 1 559.886 110.481 1
 6 20 2 674.172 137.857 1
 6 20 3 850.64 197.08 1
 6 20 4 46.051 118.399 1
 6 20 5 3412.94 248.305 1
 6 20 6 4117.3 271.962 1
 6 20 7 1643.98 186.902 1
 6 20 8 251.733 163.488 1
 6 20 9 983.002 174.416 1
 6 20 10 17.0763 193.754 1
 6 20 11 1236.29 234.954 1
 6 20 12 1328.08 213.028 1
 6 21 0 558.856 250.388 1
 6 21 1 644.67 131.448 1
 6 21 2 5135.98 327.136 1
 6 21 3 695.711 125.247 1
 6 21 4 1357.23 229.277 1
 6 21 5 855.239 154.533 1
 6 21 6 3636.83 270.928 1
 6 21 7 5557.98 341.126 1
 6 21 8 946.985 173.365 1
 6 21 9 7190.53 479.732 1
 6 21 10 6352.03 440.999 1
 6 21 11 -83.8126 506.618 1
 6 22 0 -44.8131 821.61 1
 6 22 1 735.318 158.153 1
 6 22 2 220.303 120.953 1
 6 22 3 312.296 124.628 1
 6 22 4 148.11 118.104 1
 6 22 5 744.565 213.859 1
 6 22 6 729.62 143.859 1
 6 22 7 1842.84 244.594 1
 6 22 8 225.774 160.296 1
 6 22 9 235.548 190.949 1
 6 22 10 329.762 177.963 1
 6 23 0 7.09066 239.343 1
 6 23 1 983.195 153.408 1
 6 23 2 1547.31 174.214 1
 6 23 3 173.464 124.134 1
 6 23 4 311.608 129.782 1
 6 23 5 343.371 162.946 1
 6 23 6 153.324 156.721 1
 6 23 7 320.928 193.512 1
 6 23 8 444.204 218.891 1
 6 23 9 188.261 287.22 1
 6 24 0 -108.873 450.945 1
 6 24 1 1773.96 210.656 1
 6 24 2 -82.9215 542.559 1
 6 24 3 1050.16 163.956 1
 6 24 4 72.8227 140.375 1
 6 24 5 280.5 150.391 1
 6 24 6 -281.275 563.532 1
 6 24 7 229.725 173.582 1
 6 24 8 19.2563 149.558 1
 6 25 0 153.841 209.772 1
 6 25 1 3658.86 284.894 1
 6 25 2 380.672 260.223 1
 6 25 3 132.761 146.204 1
 6 25 4 570.744 186.049 1
 6 25 5 216.862 204.829 1
 6 25 6 -29.1626 507.438 1
 6 25 7 1107.25 1060.55 1
 6 26 0 1301.47 360.371 1
 6 26 1 -99.0885 498.424 1
 6 26 2 1662.82 225.446 1
 6 26 3 1969.07 236.709 1
 6 26 4 1139.65 297.923 1
 6 27 0 793.998 495.051 1
 6 27 1 7414.23 1059.76 1
 6 27 2 7502.38 1404.7 1
 7 0 1 22889.5 652.08 1
 7 0 2 19839.8 613.112 1
 7 0 3 2066.81 143.994 1
 7 0 4 1731.96 170.859 1
 7 0 5 43.4305 74.077 1
 7 0 6 4833.62 256.247 1
 7 0 7 3882.66 205.677 1
 7 0 8 2052.38 168.542 1
 7 0 9 8903 419.088 1
 7 0 10 -64.9407 363.226 1
 7 0 11 777.017 129.183 1
 7 0 12 2171.95 201.109 1
 7 0 13 995.524 166.751 1
 7 0 14 9513.68 538.866 1
 7 0 15 6971.13 458.509 1
 7 0 16 -205.743 448.834 1
 7 0 17 29.7192 179.706 1
 7 1 1 1298.66 85.717 1
 7 1 2 4063.11 157.463 1
 7 1 3 447.922 78.2433 1
 7 1 4 953.675 71.7379 1
 7 1 5 510.273 70.2574 1
 7 1 6 792.508 77.4293 1
 7 1 7 415.694 67.1446 1
 7 1 8 950.898 87.4068 1
 7 1 9 514.422 77.0742 1
 7 1 10 -100.98 305.423 1
 7 1 11 125.217 74.0533 1
 7 1 12 4515.43 235.492 1
 7 1 13 3267.44 209.216 1
 7 1 14 1469.41 147.647 1
 7 1 15 2051.3 182.057 1
 7 1 16 89.079 119.2 1
 7 1 17 2662.4 237.739 1
 7 2 1 2502.95 109.399 1
 7 2 2 5661.19 206.894 1
 7 2 3 1899.62 138.37 1
 7 2 4 1086.26 76.3026 1
 7 2 5 545.528 78.2066 1
 7 2 6 433.678 75.2747 1
 7 2 7 1010.14 125.868 1
 7 2 8 754.316 108.952 1
 7 2 9 99.9261 76.2694 1
 7 2 10 3097.1 162.852 1
 7 2 11 94.3575 85.4918 1
 7 2 12 2203.88 192.516 1
 7 2 13 99.6764 94.9661 1
 7 2 14 367.002 103.222 1
 7 2 15 1522.17 163.02 1
 7 2 16 47.9416 118.393 1
 7 2 17 441.341 191.497 1
 7 3 1 531.667 59.6549 1
 7 3 2 -96.6155 275.38 1
 7 3 3 454.587 61.7677 1
 7 3 4 1860.17 106.083 1
 7 3 5 791.008 77.9112 1
 7 3 6 280.082 61.0666 1
 7 3 7 1905.26 117.925 1
 7 3 8 1278.12 105.146 1
 7 3 9 176.313 86.5775 1
 7 3 10 87.5062 80.0955 1
 7 3 11 1671.21 124.462 1
 7 3 12 1302.88 118.573 1
 7 3 13 2422.72 176.978 1
 7 3 14 -72.2808 403.819 1
 7 3 15 -33.7087 413.269 1
 7 3 16 1172.29 155.797 1
 7 3 17 1068.23 207.559 1
 7 4 1 104.557 63.7288 1
 7 4 2 2141.38 117.905 1
 7 4 3 209.938 59.8433 1
 7 4 4 6865.83 262.508 1
 7 4 5 372.345 69.7912 1
 7 4 6 29.6534 60.9388 1
 7 4 7 144.6 88.4929 1
 7 4 8 173.329 69.0582 1
 7 4 9 90.1894 88.9224 1
 7 4 10 1127.25 100.306 1
 7 4 11 327.602 89.6292 1
 7 4 12 1709.09 138.017 1
 7 4 13 154.135 97.6369 1
 7 4 14 59.0924 103.794 1
 7 4 15 34.5902 112.057 1
 7 4 16 361.059 126.649 1
 7 4 17 -60.1502 427.661 1
 7 5 1 -26.3916 235.636 1
 7 5 2 258.978 61.174 1
 7 5 3 735.401 85.5502 1
 7 5 4 377.392 74.4586 1
 7 5 5 248.293 68.4062 1
 7 5 6 66.9873 65.9342 1
 7 5 7 1353.57 138.816 1
 7 5 8 62.2871 76.9468 1
 7 5 9 7580.32 284.764 1
 7 5 10 3501.97 177.622 1
 7 5 11 226.814 86.4381 1
 7 5 12 409.224 95.9451 1
 7 5 13 562.409 109.456 1
 7 5 14 255.734 107.016 1
 7 5 15 2031.04 185.669 1
 7 5 16 119.101 115.407 1
 7 5 17 812.56 165.66 1
 7 6 1 9755.47 286.401 1
 7 6 2 2304.81 123.366 1
 7 6 3 184.667 61.8602 1
 7 6 4 77.3129 62.6065 1
 7 6 5 2403.44 136.268 1
 7 6 6 15232.2 460.527 1
 7 6 7 15952.2 498.887 1
 7 6 8 176.065 73.2205 1
 7 6 9 2400.36 154.129 1
 7 6 10 4157.2 196.195 1
 7 6 11 680.33 113.885 1
 7 6 12 122.551 116.43 1
 7 6 13 36.4808 93.911 1
 7 6 14 369.28 120.364 1
 7 6 15 240.574 117.084 1
 7 6 16 111.393 114.78 1
 7 6 17 856.555 459.915 1
 7 7 1 47.4787 53.3349 1
 7 7 2 1170.91 89.7206 1
 7 7 3 1695.11 110.805 1
 7 7 4 10613.6 360.401 1
 7 7 5 9657.35 307.926 1
 7 7 6 592.061 76.5401 1
 7 7 7 50.7133 63.2741 1
 7 7 8 21.3267 65.3293 1
 7 7 9 1521.65 123.657 1
 7 7 10 13046.2 423.017 1
 7 7 11 477.518 113.109 1
 7 7 12 -67.4783 494.987 1
 7 7 13 627.272 123.183 1
 7 7 14 114.629 121.498 1
 7 7 15 152.394 122.774 1
 7 7 16 2248.01 229.866 1
 7 8 1 3832.22 152.817 1
 7 8 2 1888.02 107.887 1
 7 8 3 224.348 64.7673 1
 7 8 4 61.4123 58.0433 1
 7 8 5 1503.01 132.013 1
 7 8 6 10920.3 347.659 1
 7 8 7 8572.22 355.198 1
 7 8 8 148.947 75.9097 1
 7 8 9 815.433 119.684 1
 7 8 10 1288 126.289 1
 7 8 11 594.974 112.551 1
 7 8 12 831.276 124.806 1
 7 8 13 -157.782 387.857 1
 7 8 14 903.42 148.712 1
 7 8 15 321.495 143.152 1
 7 8 16 -6.26324 447.881 1
 7 9 1 85.9096 53.0687 1
 7 9 2 72.5709 65.1033 1
 7 9 3 913.981 75.8937 1
 7 9 4 155.976 59.667 1
 7 9 5 985.898 85.2565 1
 7 9 6 -3.3564 290.672 1
 7 9 7 649.23 86.9416 1
 7 9 8 216.161 78.2082 1
 7 9 9 2803.75 167.141 1
 7 9 10 1044.92 137.634 1
 7 9 11 -12.37 375.192 1
 7 9 12 1147.95 137.367 1
 7 9 13 -84.6533 392.342 1
 7 9 14 77.857 153.966 1
 7 9 15 1206.87 196.821 1
 7 9 16 353.558 157.246 1
 7 10 1 205.675 73.152 1
 7 10 2 349.163 66.0236 1
 7 10 3 349.566 71.4793 1
 7 10 4 6415.1 264.777 1
 7 10 5 80.1891 62.9667 1
 7 10 6 1504.58 109.273 1
 7 10 7 85.061 92.4598 1
 7 10 8 7.03138 102.037 1
 7 10 9 -145.2 317.259 1
 7 10 10 391.229 93.7825 1
 7 10 11 -12.739 354.116 1
 7 10 12 1038.14 139.798 1
 7 10 13 85.8812 139.563 1
 7 10 14 -121.125 447.424 1
 7 10 15 42.9357 135.903 1
 7 10 16 373.046 207.524 1
 7 11 1 649.916 80.6845 1
 7 11 2 162.908 79.9855 1
 7 11 3 90.4348 62.1171 1
 7 11 4 373.955 84.1159 1
 7 11 5 685.08 89.2172 1
 7 11 6 443.766 74.7053 1
 7 11 7 855.854 90.8387 1
 7 11 8 532.182 113.486 1
 7 11 9 2.02613 116.649 1
 7 11 10 33.1225 110.302 1
 7 11 11 485.88 129.279 1
 7 11 12 301.164 157.796 1
 7 11 13 55.4701 125.318 1
 7 11 14 138.108 204.294 1
 7 11 15 350.732 151.502 1
 7 12 1 4911.75 218.527 1
 7 12 2 8604.1 308.008 1
 7 12 3 1043.72 109.914 1
 7 12 4 189.751 71.4954 1
 7 12 5 371.401 76.1931 1
 7 12 6 -62.8493 307.948 1
 7 12 7 1356.35 110.933 1
 7 12 8 613.406 139.627 1
 7 12 9 1028.61 142.21 1
 7 12 10 3326.64 202.105 1
 7 12 11 -31.9982 390.483 1
 7 12 12 867.382 152.501 1
 7 12 13 305.629 152.674 1
 7 12 14 1017.5 231.742 1
 7 12 15 1815.74 268.789 1
 7 13 1 1222.15 158.703 1
 7 13 2 2340.41 154.646 1
 7 13 3 1206.63 126.79 1
 7 13 4 1563.39 119.005 1
 7 13 5 1470.8 110.261 1
 7 13 6 734.352 93.1349 1
 7 13 7 724.064 93.1802 1
 7 13 8 1329.34 121.266 1
 7 13 9 952.34 124.377 1
 7 13 10 172.316 112.555 1
 7 13 11 129.074 139.845 1
 7 13 12 5605.21 322.209 1
 7 13 13 2755.58 238.363 1
 7 13 14 1960.62 219.203 1
 7 13 15 2294.85 343.223 1
 7 14 1 7910.89 374.74 1
 7 14 2 8521.54 325.931 1
 7 14 3 494.485 124.632 1
 7 14 4 479.319 122.563 1
 7 14 5 -37.7684 362.832 1
 7 14 6 1895.32 144.519 1
 7 14 7 1408.87 122.178 1
 7 14 8 711.149 132.546 1
 7 14 9 4877.21 262.601 1
 7 14 10 180.445 109.155 1
 7 14 11 501.572 131.585 1
 7 14 12 886.256 154.531 1
 7 14 13 687.816 151.294 1
 7 14 14 4139.7 312.308 1
 7 15 1 276.906 106.353 1
 7 15 2 1166.5 119.51 1
 7 15 3 16.3065 107.784 1
 7 15 4 -34.5754 344.102 1
 7 15 5 137.089 91.5804 1
 7 15 6 369.115 101.874 1
 7 15 7 255.548 102.375 1
 7 15 8 283.225 99.1503 1
 7 15 9 68.1546 134.79 1
 7 15 10 -104.877 415.085 1
 7 15 11 108.093 132.356 1
 7 15 12 651.83 184.212 1
 7 15 13 849.692 191.316 1
 7 15 14 523.381 198.177 1
 7 16 1 -12.9759 405.299 1
 7 16 2 166.755 107.647 1
 7 16 3 557.875 99.3097 1
 7 16 4 1201.33 125.083 1
 7 16 5 295.623 111.024 1
 7 16 6 458.639 117.481 1
 7 16 7 91.7313 109.589 1
 7 16 8 209.341 118.597 1
 7 16 9 40.8457 128.45 1
 7 16 10 488.644 189.168 1
 7 16 11 120.283 138.923 1
 7 16 12 1223.75 162.836 1
 7 16 13 29.7819 133.787 1
 7 17 1 108.921 127.663 1
 7 17 2 114.276 108.146 1
 7 17 3 428.292 110.305 1
 7 17 4 587.237 136.521 1
 7 17 5 92.4258 107.273 1
 7 17 6 83.7603 111.388 1
 7 17 7 1084.38 183.658 1
 7 17 8 662.906 129.962 1
 7 17 9 -79.984 452.062 1
 7 17 10 13.0877 183.185 1
 7 17 11 1148.69 174.762 1
 7 17 12 867.493 161.106 1
 7 17 13 2152.62 287.191 1
 7 18 1 198.346 106.515 1
 7 18 2 1398.79 169.647 1
 7 18 3 176.32 108.97 1
 7 18 4 1277.37 148.476 1
 7 18 5 349.11 123.949 1
 7 18 6 1483.77 170.654 1
 7 18 7 1012.52 146.53 1
 7 18 8 157.326 129.892 1
 7 18 9 148.179 155.782 1
 7 18 10 578.716 210.464 1
 7 18 11 310.625 155.166 1
 7 18 12 1020.58 182.299 1
 7 19 1 -51.146 372.37 1
 7 19 2 247.318 111.265 1
 7 19 3 332.07 124.958 1
 7 19 4 1460.93 180.849 1
 7 19 5 503.287 131.922 1
 7 19 6 3.61151 131.111 1
 7 19 7 753.804 171.516 1
 7 19 8 113.813 127.558 1
 7 19 9 3863.18 311.104 1
 7 19 10 1332.53 198.815 1
 7 19 11 -321.668 657.597 1
 7 20 1 3371.87 243.712 1
 7 20 2 661.669 135.995 1
 7 20 3 306.007 126.199 1
 7 20 4 254.743 119.56 1
 7 20 5 1139.92 164.809 1
 7 20 6 5094.21 325.712 1
 7 20 7 6773.16 454.548 1
 7 20 8 747.967 165.326 1
 7 20 9 906.108 241.234 1
 7 20 10 2471.05 260.785 1
 7 20 11 262.423 296.204 1
 7 21 1 308.03 174.197 1
 7 21 2 420.399 130.894 1
 7 21 3 472.83 137.215 1
 7 21 4 2646.79 260.766 1
 7 21 5 1859.15 210.843 1
 7 21 6 645.216 216.679 1
 7 21 7 -145.363 483.154 1
 7 21 8 188.326 171.371 1
 7 21 9 492.213 180.917 1
 7 21 10 3175.83 795.097 1
 7 22 1 361.384 208.867 1
 7 22 2 337.762 133.706 1
 7 22 3 -197.186 473.42 1
 7 22 4 90.9846 125.968 1
 7 22 5 383.2 184.948 1
 7 22 6 1823.05 219.844 1
 7 22 7 1192.66 245.924 1
 7 22 8 536.623 165.744 1
 7 22 9 -418.547 451.937 1
 7 23 1 191.826 193.488 1
 7 23 2 73.1141 142.646 1
 7 23 3 273.999 157.881 1
 7 23 4 349.284 211.394 1
 7 23 5 384.794 148.558 1
 7 23 6 -82.2688 635.997 1
 7 23 7 134.241 163.107 1
 7 24 1 30.36 195.991 1
 7 24 2 -107.205 508.547 1
 7 24 3 68.2075 157.506 1
 7 24 4 1651.99 239.383 1
 7 24 5 -27.0152 483.123 1
 7 24 6 1061.62 267.522 1
 7 25 1 654.792 190.212 1
 7 25 2 -70.4712 439.318 1
 7 25 3 -274.631 528.472 1
 7 25 4 166.326 267.521 1
 8 0 0 24.6191 110.626 1
 8 0 1 20909.4 639.897 1
 8 0 2 52147.1 1400.99 1
 8 0 3 9738.74 345.21 1
 8 0 4 3843.62 222.643 1
 8 0 5 8403.3 348.934 1
 8 0 6 2586.71 181.763 1
 8 0 7 9641.16 435.245 1
 8 0 8 8424.96 456.563 1
 8 0 9 2862.12 289.868 1
 8 0 10 2233.78 217.015 1
 8 0 11 1614.96 235.29 1
 8 0 12 5003.02 404.849 1
 8 0 13 5652.7 459.361 1
 8 0 14 2812.27 317.884 1
 8 0 15 13.1651 173.619 1
 8 0 16 23.3247 192.653 1
 8 1 0 941.552 111.395 1
 8 1 1 405.469 63.9999 1
 8 1 2 3639.92 179.407 1
 8 1 3 6618 228.691 1
 8 1 4 3327.99 151.679 1
 8 1 5 1353.18 121.207 1
 8 1 6 757.428 95.9159 1
 8 1 7 -6.75935 416.814 1
 8 1 8 1584.12 124.038 1
 8 1 9 3517.11 229.941 1
 8 1 10 83.6847 86.3196 1
 8 1 11 544.889 104.387 1
 8 1 12 215.685 114.027 1
 8 1 13 947.303 145.746 1
 8 1 14 4763.59 351.817 1
 8 1 15 2457.21 231.034 1
 8 1 16 -25.5343 464.31 1
 8 2 0 4080.77 282.444 1
 8 2 1 691.373 75.4665 1
 8 2 2 5217.47 200.346 1
 8 2 3 2466.39 131.23 1
 8 2 4 2940.32 142.93 1
 8 2 5 916.281 97.234 1
 8 2 6 537.468 82.9025 1
 8 2 7 897.88 98.4583 1
 8 2 8 304.987 89.3533 1
 8 2 9 334.913 83.0299 1
 8 2 10 354.797 116.868 1
 8 2 11 84.8053 87.2905 1
 8 2 12 418.924 100.434 1
 8 2 13 298.016 107.03 1
 8 2 14 107.035 118.032 1
 8 2 15 229.663 149.387 1
 8 2 16 12.2279 158.476 1
 8 3 0 612.278 101.049 1
 8 3 1 129.185 64.6451 1
 8 3 2 383.512 73.2348 1
 8 3 3 1214.05 109.94 1
 8 3 4 325.776 70.4687 1
 8 3 5 3707.4 166.709 1
 8 3 6 991.211 118.643 1
 8 3 7 -49.009 303.863 1
 8 3 8 1352.99 131.103 1
 8 3 9 245.771 103.999 1
 8 3 10 1744.56 141.851 1
 8 3 11 17.4186 100.895 1
 8 3 12 92.2611 95.4761 1
 8 3 13 2119.95 191.529 1
 8 3 14 655.909 148.962 1
 8 3 15 128.361 147.229 1
 8 3 16 763.643 169.181 1
 8 4 0 738.558 108.057 1
 8 4 1 8.1953 81.1432 1
 8 4 2 3496.37 181.421 1
 8 4 3 3705.82 225.299 1
 8 4 4 221.732 67.0612 1
 8 4 5 53.0643 66.6449 1
 8 4 6 73.1366 72.01 1
 8 4 7 291.015 82.3754 1
 8 4 8 2052.56 167.656 1
 8 4 9 630.448 126.812 1
 8 4 10 92.3967 81.8716 1
 8 4 11 376.587 96.9202 1
 8 4 12 979.292 141.902 1
 8 4 13 37.1412 118.133 1
 8 4 14 41.8519 119.622 1
 8 4 15 154.417 151.064 1
 8 4 16 203.291 155.778 1
 8 5 0 239.793 176.724 1
 8 5 1 499.552 74.0089 1
 8 5 2 1695.38 118.25 1
 8 5 3 84.4227 67.1703 1
 8 5 4 175.894 69.5472 1
 8 5 5 476.726 91.7577 1
 8 5 6 2429.74 146.441 1
 8 5 7 1164.98 121.478 1
 8 5 8 280.428 128.908 1
 8 5 9 96.1485 85.889 1
 8 5 10 168.765 89.8957 1
 8 5 11 673.008 103.089 1
 8 5 12 882.996 124.528 1
 8 5 13 22.5549 115.001 1
 8 5 14 568.193 185.982 1
 8 5 15 -159.498 429.99 1
 8 5 16 97.1103 234.42 1
 8 6 0 9002.42 386.617 1
 8 6 1 4943.12 192.046 1
 8 6 2 3003.55 168.447 1
 8 6 3 2486.38 139.174 1
 8 6 4 5685.97 250.158 1
 8 6 5 10470 400.702 1
 8 6 6 14784.3 451.074 1
 8 6 7 3635.96 190.915 1
 8 6 8 135.177 103.051 1
 8 6 9 5332.81 230.021 1
 8 6 10 23637 713.86 1
 8 6 11 4430.04 229.221 1
 8 6 12 575.994 112.472 1
 8 6 13 856.537 134.937 1
 8 6 14 189.253 172.497 1
 8 6 15 2281.47 234.109 1
 8 6 16 1240.84 409.57 1
 8 7 0 10432.2 470.653 1
 8 7 1 2990.86 152.376 1
 8 7 2 2257.32 131.055 1
 8 7 3 3543.79 164.539 1
 8 7 4 2329.93 151.402 1
 8 7 5 8187.22 288.934 1
 8 7 6 11065.3 362.723 1
 8 7 7 3514.85 177.06 1
 8 7 8 388.55 85.9562 1
 8 7 9 935.687 145.629 1
 8 7 10 272.337 111.483 1
 8 7 11 3070.35 221.879 1
 8 7 12 2552.58 201.441 1
 8 7 13 1071.28 154.886 1
 8 7 14 552.783 173.209 1
 8 7 15 366.401 165.051 1
 8 8 0 5053.56 298.749 1
 8 8 1 5572.93 218.349 1
 8 8 2 187.824 93.1281 1
 8 8 3 1635.66 148.072 1
 8 8 4 4162.5 173.962 1
 8 8 5 3334.56 162.919 1
 8 8 6 7300.25 281.905 1
 8 8 7 2972.38 160.879 1
 8 8 8 826.807 106.01 1
 8 8 9 3850.3 248.922 1
 8 8 10 13042.6 495.967 1
 8 8 11 1599.63 163.884 1
 8 8 12 891.286 153.992 1
 8 8 13 283.185 134.302 1
 8 8 14 191.371 117.639 1
 8 8 15 1176.09 201.236 1
 8 9 0 1154.85 161.603 1
 8 9 1 7.92975 83.5021 1
 8 9 2 1406.31 117.232 1
 8 9 3 714.735 85.244 1
 8 9 4 25.5439 67.6945 1
 8 9 5 282.744 77.6233 1
 8 9 6 1487.19 116.343 1
 8 9 7 367.893 105.282 1
 8 9 8 664.151 135.58 1
 8 9 9 68.6402 86.6416 1
 8 9 10 374.735 127.481 1
 8 9 11 151.152 154.038 1
 8 9 12 358.364 114.357 1
 8 9 13 642.809 132.684 1
 8 9 14 158.177 126.204 1
 8 9 15 -149.741 481.936 1
 8 10 0 1786.27 183.115 1
 8 10 1 1529.64 119.729 1
 8 10 2 1931.76 133.39 1
 8 10 3 4324.33 206.66 1
 8 10 4 213.896 80.5391 1
 8 10 5 109.212 107.85 1
 8 10 6 948.661 111.896 1
 8 10 7 304.898 85.7565 1
 8 10 8 1053.22 164.912 1
 8 10 9 23.8858 91.8579 1
 8 10 10 704.378 120.426 1
 8 10 11 1377.08 159.003 1
 8 10 12 676.988 134.848 1
 8 10 13 219.255 186.563 1
 8 10 14 223.502 156.261 1
 8 10 15 -261.592 342.85 1
 8 11 0 895.993 192.604 1
 8 11 1 -63.7859 364.062 1
 8 11 2 1151.41 126.208 1
 8 11 3 83.3605 126.221 1
 8 11 4 163.505 83.6811 1
 8 11 5 1877.88 139.773 1
 8 11 6 129.713 80.1782 1
 8 11 7 -63.484 536.085 1
 8 11 8 302.346 106.059 1
 8 11 9 203.293 160.952 1
 8 11 10 918.102 212.342 1
 8 11 11 -48.2885 390.795 1
 8 11 12 81.9799 141.549 1
 8 11 13 842.215 186.86 1
 8 11 14 682.969 167.549 1
 8 12 0 1054.15 198.995 1
 8 12 1 1421.81 147.162 1
 8 12 2 11315 405.629 1
 8 12 3 5792.72 284.258 1
 8 12 4 2102.14 187.347 1
 8 12 5 -56.5618 345.582 1
 8 12 6 176.946 94.9214 1
 8 12 7 1215.94 123.754 1
 8 12 8 1507.52 143.896 1
 8 12 9 456.877 116.42 1
 8 12 10 -42.1691 401.362 1
 8 12 11 51.5044 134.124 1
 8 12 12 1132.23 189.075 1
 8 12 13 1018.81 181.369 1
 8 12 14 132.934 165.975 1
 8 13 0 -84.0441 414.962 1
 8 13 1 348.18 167.746 1
 8 13 2 717.873 129.596 1
 8 13 3 5841.08 289.566 1
 8 13 4 1224.01 154.925 1
 8 13 5 2492.59 159.103 1
 8 13 6 332.645 108.694 1
 8 13 7 173.846 96.7639 1
 8 13 8 1807.1 151.604 1
 8 13 9 3027.37 202.65 1
 8 13 10 -21.0149 620.492 1
 8 13 11 623.738 196.574 1
 8 13 12 50.0293 148.551 1
 8 13 13 1444.69 217.774 1
 8 14 0 79.3585 268.698 1
 8 14 1 9754.12 425.956 1
 8 14 2 20615.8 688.152 1
 8 14 3 4137.62 376.542 1
 8 14 4 1464.68 147.977 1
 8 14 5 3738.68 226.509 1
 8 14 6 1029.8 126.441 1
 8 14 7 4367.07 236.198 1
 8 14 8 3686.47 219.993 1
 8 14 9 1428.6 161.253 1
 8 14 10 832.797 184.639 1
 8 14 11 730.948 162.622 1
 8 14 12 2184.95 234.004 1
 8 14 13 2619.67 248.46 1
 8 15 0 1819.27 308.933 1
 8 15 1 252.773 166.364 1
 8 15 2 2924.45 223.334 1
 8 15 3 1365.33 144.718 1
 8 15 4 2077.56 167.794 1
 8 15 5 -171.934 427.708 1
 8 15 6 644.446 127.698 1
 8 15 7 187.522 120.685 1
 8 15 8 315.699 124.927 1
 8 15 9 343.358 155.691 1
 8 15 10 130.815 146.743 1
 8 15 11 165.603 123.105 1
 8 15 12 59.5865 170.591 1
 8 15 13 241.476 268.895 1
 8 16 0 3675.67 375.016 1
 8 16 1 75.6202 165.869 1
 8 16 2 207.198 212.765 1
 8 16 3 -213.302 388.304 1
 8 16 4 1248.08 142.309 1
 8 16 5 714.999 120.388 1
 8 16 6 1093.82 175.733 1
 8 16 7 90.8734 122.982 1
 8 16 8 7.70402 164.284 1
 8 16 9 18.518 136.468 1
 8 16 10 879.85 202.82 1
 8 16 11 601.448 155.837 1
 8 16 12 -426.381 554.121 1
 8 17 0 -285.352 446.686 1
 8 17 1 115.558 144.081 1
 8 17 2 230.024 135.028 1
 8 17 3 961.356 205.977 1
 8 17 4 263.034 133.65 1
 8 17 5 1266.39 172.656 1
 8 17 6 980.58 156.379 1
 8 17 7 -138.953 479.609 1
 8 17 8 1493.69 198.614 1
 8 17 9 207.854 197.126 1
 8 17 10 868.704 220.665 1
 8 17 11 349.053 170.191 1
 8 18 0 -40.4732 417.176 1
 8 18 1 586.794 153.459 1
 8 18 2 518.527 134.499 1
 8 18 3 272.996 133.965 1
 8 18 4 587.01 168.213 1
 8 18 5 301.574 124.692 1
 8 18 6 338.762 170.374 1
 8 18 7 1035.87 186.055 1
 8 18 8 810.506 159.977 1
 8 18 9 772.791 241.389 1
 8 18 10 638.847 194.494 1
 8 18 11 -419.891 1674.93 1
 8 19 0 74.502 212.118 1
 8 19 1 42.2028 127.689 1
 8 19 2 0.69779 144.147 1
 8 19 3 185.39 139.177 1
 8 19 4 70.2286 130.362 1
 8 19 5 1895.65 235.54 1
 8 19 6 923.646 158.573 1
 8 19 7 553.081 191.602 1
 8 19 8 23.1112 136.854 1
 8 19 9 137.155 153.37 1
 8 19 10 202.85 247.621 1
 8 20 0 2475.54 329.074 1
 8 20 1 1040.09 208.431 1
 8 20 2 1983.13 299.42 1
 8 20 3 521.711 150.424 1
 8 20 4 1434.94 228.596 1
 8 20 5 4759.43 334.52 1
 8 20 6 5704.26 579.955 1
 8 20 7 1259.49 229.792 1
 8 20 8 -82.5831 517.987 1
 8 20 9 1566.51 326.173 1
 8 21 0 2152.82 349.889 1
 8 21 1 710.15 165.099 1
 8 21 2 565.577 178.02 1
 8 21 3 789.534 227.199 1
 8 21 4 320.811 153.166 1
 8 21 5 1654.7 309.017 1
 8 21 6 2741.86 283.102 1
 8 21 7 1001.35 193.612 1
 8 21 8 -65.4142 462.326 1
 8 22 0 530.248 286.581 1
 8 22 1 1490.79 273.978 1
 8 22 2 103.452 162.096 1
 8 22 3 380.182 230.107 1
 8 22 4 436.25 264.676 1
 8 22 5 72.984 231.52 1
 8 22 6 466.201 172.787 1
 8 23 0 624.957 274.173 1
 8 23 1 -231.716 653.25 1
 8 23 2 424.229 168.313 1
 8 23 3 759.479 194.378 1
 8 23 4 0.07524 214.648 1
 8 23 5 112.835 377.895 1
 8 24 0 -23.8902 608.2 1
 8 24 1 2187.38 718.608 1
 9 0 1 -53.8247 373.768 1
 9 0 2 3630.38 256.303 1
 9 0 3 117.234 120.218 1
 9 0 4 476.269 183.268 1
 9 0 5 1738.06 170.542 1
 9 0 6 533.669 126 1
 9 0 7 -24.9231 443.639 1
 9 0 8 516.541 171.049 1
 9 0 9 483.246 138.617 1
 9 0 10 518.874 156.427 1
 9 0 11 269.844 160.883 1
 9 0 12 347.702 242.474 1
 9 0 13 6715.03 498.694 1
 9 0 14 369.769 241.023 1
 9 0 15 779.282 382.014 1
 9 1 1 2567.47 137.665 1
 9 1 2 17153.3 507.344 1
 9 1 3 -126.228 322.212 1
 9 1 4 -70.4697 284.63 1
 9 1 5 144.475 76.3723 1
 9 1 6 176.754 93.3982 1
 9 1 7 2705.09 174.797 1
 9 1 8 111.132 118.41 1
 9 1 9 1836.77 158.183 1
 9 1 10 274.728 103.197 1
 9 1 11 334.066 117.796 1
 9 1 12 229.472 110.142 1
 9 1 13 263.95 133.697 1
 9 1 14 4017.52 290.964 1
 9 1 15 1092.09 236.426 1
 9 2 1 114.125 112.998 1
 9 2 2 727.975 110.293 1
 9 2 3 466.549 84.8546 1
 9 2 4 287.118 96.5797 1
 9 2 5 330.864 86.1093 1
 9 2 6 18.2512 79.0678 1
 9 2 7 627.395 103.105 1
 9 2 8 969.595 144.654 1
 9 2 9 -30.2378 354.539 1
 9 2 10 1136.71 133.378 1
 9 2 11 131.855 88.8735 1
 9 2 12 731.119 185.227 1
 9 2 13 412.01 144.338 1
 9 2 14 1200.96 169.07 1
 9 2 15 -219.214 480.524 1
 9 3 1 15.445 101.812 1
 9 3 2 248.547 82.5191 1
 9 3 3 883.737 99.8982 1
 9 3 4 1018.99 105.679 1
 9 3 5 706.842 111.539 1
 9 3 6 -103.471 367.021 1
 9 3 7 8.40046 86.5285 1
 9 3 8 35.7411 92.9869 1
 9 3 9 76 100.044 1
 9 3 10 3.96564 93.2515 1
 9 3 11 940.594 130.652 1
 9 3 12 718.945 120.376 1
 9 3 13 1035.95 162.791 1
 9 3 14 291.865 144.85 1
 9 3 15 573.268 470.237 1
 9 4 1 75.7905 79.5415 1
 9 4 2 763.901 96.0401 1
 9 4 3 995.245 105.405 1
 9 4 4 238.851 81.8679 1
 9 4 5 800.11 100.531 1
 9 4 6 771.808 105.893 1
 9 4 7 287.414 101.857 1
 9 4 8 1200.82 170.292 1
 9 4 9 148.698 97.2359 1
 9 4 10 231.838 97.1084 1
 9 4 11 1209.16 134.971 1
 9 4 12 497.555 131.624 1
 9 4 13 941.135 212.848 1
 9 4 14 -37.4989 469.993 1
 9 4 15 -289.905 340.469 1
 9 5 1 1901.55 123.29 1
 9 5 2 320.236 80.8493 1
 9 5 3 935.099 98.7868 1
 9 5 4 -94.5701 417.265 1
 9 5 5 1004.76 130.461 1
 9 5 6 7242.18 291.322 1
 9 5 7 3110.97 183.557 1
 9 5 8 173.226 92.6487 1
 9 5 9 -10.6701 435.74 1
 9 5 10 2328.99 171.562 1
 9 5 11 162.068 130.281 1
 9 5 12 287.487 108.137 1
 9 5 13 -58.9683 406.754 1
 9 5 14 53.2355 129.119 1
 9 6 1 -35.8377 339.109 1
 9 6 2 58.549 94.5288 1
 9 6 3 919.121 94.4118 1
 9 6 4 451.244 93.5788 1
 9 6 5 4353.22 211.694 1
 9 6 6 94.93 85.4996 1
 9 6 7 187.449 97.0645 1
 9 6 8 106.528 88.8267 1
 9 6 9 292.46 96.7375 1
 9 6 10 6322.95 296.04 1
 9 6 11 1154.26 136.811 1
 9 6 12 108.26 151.953 1
 9 6 13 681.417 156.586 1
 9 6 14 -78.8065 486.686 1
 9 7 1 4794.96 218.543 1
 9 7 2 120.522 92.2155 1
 9 7 3 187.275 72.5112 1
 9 7 4 192.582 86.545 1
 9 7 5 837.25 107.984 1
 9 7 6 17469.2 534.439 1
 9 7 7 1783.63 136.348 1
 9 7 8 -149.876 394.165 1
 9 7 9 1763.35 153.158 1
 9 7 10 5640.84 285.643 1
 9 7 11 -28.8377 416.423 1
 9 7 12 177.279 123.859 1
 9 7 13 -61.0836 499.151 1
 9 7 14 39.2683 130.318 1
 9 8 1 37.0256 77.7634 1
 9 8 2 61.0092 86.8194 1
 9 8 3 313.166 91.2753 1
 9 8 4 214.742 83.2008 1
 9 8 5 1331.84 143.121 1
 9 8 6 190.553 87.8729 1
 9 8 7 60.2517 83.5018 1
 9 8 8 43.3924 99.8363 1
 9 8 9 370.349 109.138 1
 9 8 10 3310.01 227.805 1
 9 8 11 642.475 185.326 1
 9 8 12 238.899 146.06 1
 9 8 13 -42.9898 458.469 1
 9 8 14 186.465 265.852 1
 9 9 1 505.381 95.3866 1
 9 9 2 350.166 97.2231 1
 9 9 3 1253.48 112.168 1
 9 9 4 428.601 96.1522 1
 9 9 5 998.25 108.19 1
 9 9 6 1543.55 133.228 1
 9 9 7 976.546 115.971 1
 9 9 8 124.991 125.706 1
 9 9 9 348.981 152.026 1
 9 9 10 585.988 146.211 1
 9 9 11 154.135 121.058 1
 9 9 12 158.102 122.506 1
 9 9 13 40.3587 150.741 1
 9 10 1 -33.3707 404.667 1
 9 10 2 502.759 99.7985 1
 9 10 3 801.722 101.871 1
 9 10 4 328.236 101.537 1
 9 10 5 1339.58 193.877 1
 9 10 6 1080.02 187.859 1
 9 10 7 567.351 102.488 1
 9 10 8 1176.46 137.272 1
 9 10 9 -92.4567 493.778 1
 9 10 10 4.4758 105.255 1
 9 10 11 970.836 168.63 1
 9 10 12 347.874 142.816 1
 9 10 13 845.58 155.016 1
 9 11 1 107.724 99.9833 1
 9 11 2 1975.1 189.598 1
 9 11 3 467.974 118.154 1
 9 11 4 368.052 133.849 1
 9 11 5 545.856 105.333 1
 9 11 6 238.687 128.392 1
 9 11 7 166.709 129.865 1
 9 11 8 363.846 102.793 1
 9 11 9 563.267 121.798 1
 9 11 10 202.622 112.323 1
 9 11 11 563.565 167.987 1
 9 11 12 236.764 136.276 1
 9 11 13 280.752 272.288 1
 9 12 1 4.25556 103.205 1
 9 12 2 1246.1 153.139 1
 9 12 3 82.8528 107.286 1
 9 12 4 259.773 127.257 1
 9 12 5 214.186 97.1632 1
 9 12 6 20.7713 92.1156 1
 9 12 7 304.789 99.8181 1
 9 12 8 1597.03 160.49 1
 9 12 9 -30.4869 407.267 1
 9 12 10 427.873 121.418 1
 9 12 11 29.0947 143.742 1
 9 12 12 960.597 185.203 1
 9 13 1 2226.42 199.807 1
 9 13 2 12475.4 516.341 1
 9 13 3 389.514 108.234 1
 9 13 4 102.394 109.706 1
 9 13 5 6.6874 108.424 1
 9 13 6 27.6652 101.826 1
 9 13 7 1250.65 137.958 1
 9 13 8 403.463 122.009 1
 9 13 9 2509.52 205.401 1
 9 13 10 70.2686 114.411 1
 9 13 11 72.0646 197.388 1
 9 13 12 748.344 167.396 1
 9 14 1 -144.145 432.412 1
 9 14 2 1500.92 180.721 1
 9 14 3 219.102 123.118 1
 9 14 4 145.004 134.979 1
 9 14 5 457.891 119.284 1
 9 14 6 130.221 134.798 1
 9 14 7 -42.1641 441.368 1
 9 14 8 356.75 181.46 1
 9 14 9 345.66 143.666 1
 9 14 10 281.314 147.411 1
 9 14 11 254.171 128.356 1
 9 15 1 615.854 212.097 1
 9 15 2 4154.19 318.745 1
 9 15 3 -1.26759 393.847 1
 9 15 4 5.58599 119.794 1
 9 15 5 680.655 135.895 1
 9 15 6 99.7047 139.276 1
 9 15 7 1010.93 151.173 1
 9 15 8 -115.093 458.86 1
 9 15 9 167.857 154.166 1
 9 15 10 481.836 250.344 1
 9 15 11 38.2134 187.97 1
 9 16 1 52.0625 142.589 1
 9 16 2 -80.6541 654.179 1
 9 16 3 437.829 128.697 1
 9 16 4 -73.1985 417.786 1
 9 16 5 418.817 127.108 1
 9 16 6 310.377 163.271 1
 9 16 7 587.559 159.67 1
 9 16 8 -84.8625 602.212 1
 9 16 9 118.635 166.496 1
 9 16 10 270.354 181.076 1
 9 17 1 -29.9538 449.793 1
 9 17 2 52.3774 134.572 1
 9 17 3 257.183 175.575 1
 9 17 4 367.426 189.945 1
 9 17 5 364.223 230.896 1
 9 17 6 207.058 160.142 1
 9 17 7 7.87157 156.233 1
 9 17 8 312.99 215.166 1
 9 17 9 -80.5461 729.437 1
 9 17 10 -486.312 494.737 1
 9 18 1 110.563 147.072 1
 9 18 2 435.135 143.752 1
 9 18 3 -68.8677 554.925 1
 9 18 4 310.224 156.494 1
 9 18 5 87.104 195.148 1
 9 18 6 155.93 143.818 1
 9 18 7 198.781 208.742 1
 9 18 8 140.193 171.656 1
 9 18 9 34.2534 727.289 1
 9 19 1 1751.74 219.872 1
 9 19 2 94.1909 157.086 1
 9 19 3 150.372 168.92 1
 9 19 4 0.00179 150.537 1
 9 19 5 168.816 182.418 1
 9 19 6 4924.44 391.269 1
 9 19 7 1712.93 235.376 1
 9 19 8 -446.068 530.113 1
 9 20 1 221.826 166.827 1
 9 20 2 -19.7567 613.278 1
 9 20 3 400.243 229.058 1
 9 20 4 306.828 245.371 1
 9 20 5 3102.92 324.11 1
 9 20 6 -159.032 521.362 1
 9 21 1 792.205 182.981 1
 9 21 2 21.3259 176.294 1
 9 21 3 351.972 237.545 1
 9 21 4 360.716 182.674 1
 9 21 5 198.561 388.675 1
 9 22 1 111.326 441.682 1
 10 0 0 105.38 214.841 1
 10 0 1 134.865 127.231 1
 10 0 2 110.414 137.386 1
 10 0 3 16932.4 828.366 1
 10 0 4 573.199 153.415 1
 10 0 5 27.2395 135.851 1
 10 0 6 563.958 152.324 1
 10 0 7 1163.39 203.319 1
 10 0 8 4079.1 359.593 1
 10 0 9 453.072 209.207 1
 10 0 10 230.153 186.04 1
 10 0 11 522.278 171.338 1
 10 0 12 33.0163 149.171 1
 10 0 13 2892.91 309.44 1
 10 1 0 808.212 140.571 1
 10 1 1 37.5013 91.3433 1
 10 1 2 10919.9 393.748 1
 10 1 3 13963.9 536.799 1
 10 1 4 810.195 135.241 1
 10 1 5 -10.9328 362.479 1
 10 1 6 180.373 148.754 1
 10 1 7 1375.38 168.39 1
 10 1 8 5929.87 296.427 1
 10 1 9 97.804 109.457 1
 10 1 10 -82.696 445.761 1
 10 1 11 175.446 115.875 1
 10 1 12 795.915 144.487 1
 10 1 13 2900.5 242.449 1
 10 2 0 1617.03 223.613 1
 10 2 1 17.5863 98.7209 1
 10 2 2 1401.54 148.541 1
 10 2 3 620.741 106.989 1
 10 2 4 300.318 108.393 1
 10 2 5 -20.4444 355.118 1
 10 2 6 60.1093 96.3073 1
 10 2 7 309.151 109.921 1
 10 2 8 224.663 99.4229 1
 10 2 9 454.16 114.199 1
 10 2 10 -104.631 446.597 1
 10 2 11 -0.56012 406.028 1
 10 2 12 28.4662 102.279 1
 10 2 13 99.6914 125.282 1
 10 3 0 1682.44 186.02 1
 10 3 1 152.776 75.2939 1
 10 3 2 315.696 85.1509 1
 10 3 3 750.744 108.725 1
 10 3 4 39.5855 89.4855 1
 10 3 5 1157.55 137.792 1
 10 3 6 157.365 104.303 1
 10 3 7 124.918 102.69 1
 10 3 8 699.031 178.152 1
 10 3 9 -114.805 396.319 1
 10 3 10 454.55 113.969 1
 10 3 11 631.295 130.417 1
 10 3 12 227.59 123.296 1
 10 3 13 343.288 130.502 1
 10 4 0 387.6 166.842 1
 10 4 1 1443.26 120.992 1
 10 4 2 277.927 83.9017 1
 10 4 3 113.816 82.2308 1
 10 4 4 29.0338 95.4525 1
 10 4 5 136.835 92.0411 1
 10 4 6 1610.14 151.216 1
 10 4 7 410.749 139.818 1
 10 4 8 1211.87 147.322 1
 10 4 9 157.531 125.053 1
 10 4 10 356.936 103.073 1
 10 4 11 242.583 125.709 1
 10 4 12 196.433 164.191 1
 10 4 13 569.671 201.137 1
 10 5 0 711.147 186.904 1
 10 5 1 733.498 146.542 1
 10 5 2 55.9604 82.1658 1
 10 5 3 194.305 91.7602 1
 10 5 4 2.39483 106.444 1
 10 5 5 2608.19 188.543 1
 10 5 6 454.443 108.352 1
 10 5 7 250.009 112.904 1
 10 5 8 592.829 130.468 1
 10 5 9 231.203 111.92 1
 10 5 10 2913.57 217.246 1
 10 5 11 1590.09 183.317 1
 10 5 12 828.397 169.318 1
 10 5 13 616.208 313.835 1
 10 6 0 5977.46 400.006 1
 10 6 1 -33.7136 356.368 1
 10 6 2 749.326 107.253 1
 10 6 3 201.267 78.9167 1
 10 6 4 114.277 95.6687 1
 10 6 5 8810.49 395.743 1
 10 6 6 3037.91 203.295 1
 10 6 7 485.154 154.172 1
 10 6 8 144.353 121.322 1
 10 6 9 136.32 114.936 1
 10 6 10 696.788 148.985 1
 10 6 11 2175.07 198.451 1
 10 6 12 1070.55 196.518 1
 10 7 0 17231 718.71 1
 10 7 1 1136.31 131.352 1
 10 7 2 -17.7251 383.552 1
 10 7 3 573.891 103.347 1
 10 7 4 2617 178.439 1
 10 7 5 14490.3 487.987 1
 10 7 6 4735.17 247.611 1
 10 7 7 103.063 100.652 1
 10 7 8 120.491 103.201 1
 10 7 9 175.462 116.434 1
 10 7 10 10749.1 443.109 1
 10 7 11 8225.59 438.834 1
 10 7 12 -129.051 395.754 1
 10 8 0 1845.1 251.315 1
 10 8 1 -4.5011 380.391 1
 10 8 2 85.5512 98.5419 1
 10 8 3 31.6088 85.1534 1
 10 8 4 -23.2226 378.627 1
 10 8 5 5121.79 261.439 1
 10 8 6 2457.67 183.632 1
 10 8 7 -22.5286 403.18 1
 10 8 8 -28.6387 499.537 1
 10 8 9 158.752 150.41 1
 10 8 10 102.796 124.944 1
 10 8 11 1150.89 198.1 1
 10 8 12 585.172 209.754 1
 10 9 0 75.0054 165.295 1
 10 9 1 74.3752 93.0273 1
 10 9 2 -59.8098 381.859 1
 10 9 3 752.456 105.296 1
 10 9 4 207.469 124.179 1
 10 9 5 292.716 109.445 1
 10 9 6 -74.2932 385.245 1
 10 9 7 18.6687 111.254 1
 10 9 8 1017.39 164.577 1
 10 9 9 7.19804 112.162 1
 10 9 10 361.978 127.233 1
 10 9 11 276.364 172.647 1
 10 9 12 399.285 184.762 1
 10 10 0 634.957 242.05 1
 10 10 1 1590.97 160.162 1
 10 10 2 594.908 132.565 1
 10 10 3 85.2322 110.887 1
 10 10 4 355.411 104.635 1
 10 10 5 1145.48 147.674 1
 10 10 6 825.322 129.041 1
 10 10 7 402.379 139.453 1
 10 10 8 655.891 137.577 1
 10 10 9 228.167 125.1 1
 10 10 10 861.83 160.845 1
 10 10 11 -79.5267 427.079 1
 10 11 0 1478.65 309.39 1
 10 11 1 31.431 142.726 1
 10 11 2 77.2915 113.113 1
 10 11 3 -1.35106 419.583 1
 10 11 4 180.15 128.689 1
 10 11 5 656.198 133.904 1
 10 11 6 399.989 129.561 1
 10 11 7 320.699 121.148 1
 10 11 8 -101.119 406.562 1
 10 11 9 -132.594 451.408 1
 10 11 10 386.979 145.757 1
 10 11 11 548.305 150.547 1
 10 12 0 444.521 185.979 1
 10 12 1 60.8527 111.358 1
 10 12 2 617.476 128.351 1
 10 12 3 2134.71 205.7 1
 10 12 4 240.357 124.755 1
 10 12 5 265.642 127.939 1
 10 12 6 331.618 124.251 1
 10 12 7 202.437 151.045 1
 10 12 8 1470.31 182.201 1
 10 12 9 410.524 142.345 1
 10 12 10 -47.6918 528.191 1
 10 13 0 9.65951 196.785 1
 10 13 1 383.462 145.874 1
 10 13 2 7573.43 419.663 1
 10 13 3 9312.17 441.414 1
 10 13 4 153.885 133.153 1
 10 13 5 645.756 170.922 1
 10 13 6 134.48 181.306 1
 10 13 7 1657.59 221.717 1
 10 13 8 4312.37 387.002 1
 10 13 9 305.721 174.59 1
 10 13 10 -184.745 440.223 1
 10 14 0 -15.2695 413.32 1
 10 14 1 31.8817 156.734 1
 10 14 2 217.274 134.104 1
 10 14 3 8272.96 421.774 1
 10 14 4 344.789 137.939 1
 10 14 5 229.094 175.867 1
 10 14 6 354.915 136.318 1
 10 14 7 826.361 166.901 1
 10 14 8 1840.43 236.097 1
 10 14 9 284.61 182.703 1
 10 15 0 1038.22 284.723 1
 10 15 1 -220.561 466.795 1
 10 15 2 3131.23 264.708 1
 10 15 3 3295.5 273.69 1
 10 15 4 778.736 180.281 1
 10 15 5 70.4179 129.223 1
 10 15 6 357.484 137.826 1
 10 15 7 295.611 152.365 1
 10 15 8 1508.12 387.555 1
 10 15 9 449.062 417.603 1
 10 16 0 417.553 204.468 1
 10 16 1 -79.8893 447.898 1
 10 16 2 219.359 137.516 1
 10 16 3 180.385 158.925 1
 10 16 4 60.4094 157.671 1
 10 16 5 81.7687 132.252 1
 10 16 6 299.628 157.696 1
 10 16 7 -10.4727 651.519 1
 10 16 8 27.3722 245.11 1
 10 17 0 224.428 232.876 1
 10 17 1 339.989 163.478 1
 10 17 2 449.089 150.409 1
 10 17 3 879.372 191.988 1
 10 17 4 -189.255 432.552 1
 10 17 5 219.814 188.874 1
 10 17 6 53.3985 173.191 1
 10 17 7 -254.185 547.015 1
 10 18 0 117.404 350.98 1
 10 18 1 -85.2503 503.95 1
 10 18 2 49.8635 142.877 1
 10 18 3 -181.826 519.338 1
 10 18 4 67.6057 264.68 1
 10 18 5 252.298 149.729 1
 10 19 0 1365.85 285.799 1
 10 19 1 277.162 189.901 1
 10 19 2 591.505 181.913 1
 10 19 3 315.925 243.576 1
 11 0 1 194.822 135.939 1
 11 0 2 12601.6 689.876 1
 11 0 3 3729.96 326.402 1
 11 0 4 308.509 185.45 1
 11 0 5 164.408 180.455 1
 11 0 6 12.3003 188.197 1
 11 0 7 1229.45 223.793 1
 11 0 8 -64.8434 420.768 1
 11 0 9 1549.8 342.773 1
 11 0 10 104.836 274.092 1
 11 0 11 377.437 215.705 1
 11 1 1 -3.93914 356.313 1
 11 1 2 835.686 117.524 1
 11 1 3 119.537 103.486 1
 11 1 4 181.876 110.027 1
 11 1 5 -124.484 409.951 1
 11 1 6 230.924 124.945 1
 11 1 7 -121.665 430.312 1
 11 1 8 1344.97 196.944 1
 11 1 9 42.6822 127.716 1
 11 1 10 27.3043 224.86 1
 11 1 11 2.62699 113.776 1
 11 2 1 10.3017 89.2802 1
 11 2 2 2917.54 192.595 1
 11 2 3 97.3246 92.1601 1
 11 2 4 155.897 107.891 1
 11 2 5 251.966 105.219 1
 11 2 6 28.398 117.827 1
 11 2 7 466.79 138.181 1
 11 2 8 81.3507 122.04 1
 11 2 9 169.117 132.733 1
 11 2 10 22.4338 126.855 1
 11 2 11 147.178 131.13 1
 11 3 1 138.768 99.7132 1
 11 3 2 562.855 106.008 1
 11 3 3 304.471 123.769 1
 11 3 4 447.095 122.051 1
 11 3 5 327.825 161.265 1
 11 3 6 509.736 131.196 1
 11 3 7 286.219 141.074 1
 11 3 8 111.542 131.317 1
 11 3 9 -83.2252 505.624 1
 11 3 10 502.955 162.32 1
 11 3 11 -79.6411 477.972 1
 11 4 1 53.0948 112.674 1
 11 4 2 118.159 89.6038 1
 11 4 3 847.241 119.111 1
 11 4 4 56.0515 94.2239 1
 11 4 5 344.816 155.714 1
 11 4 6 1664.52 198.963 1
 11 4 7 130.922 111.663 1
 11 4 8 381.184 135.633 1
 11 4 9 157.361 125.315 1
 11 4 10 314.005 129.81 1
 11 4 11 142.24 179.958 1
 11 5 1 96.7228 94.6055 1
 11 5 2 145.374 89.3794 1
 11 5 3 172.022 103.325 1
 11 5 4 214.98 108.812 1
 11 5 5 1114.37 165.185 1
 11 5 6 153.785 113.131 1
 11 5 7 329.179 134.276 1
 11 5 8 81.0134 117.836 1
 11 5 9 5.75438 168.862 1
 11 5 10 153.272 139.974 1
 11 5 11 2119.1 342.233 1
 11 6 1 2022.29 181.097 1
 11 6 2 18.4351 93.129 1
 11 6 3 121.675 122.922 1
 11 6 4 72.3944 116.788 1
 11 6 5 1911.03 188.301 1
 11 6 6 8280.48 385.088 1
 11 6 7 74.6126 113.919 1
 11 6 8 -20.2361 428.809 1
 11 6 9 74.4313 135.785 1
 11 6 10 2366.06 293.595 1
 11 6 11 1532.13 477.536 1
 11 7 1 117.339 130.304 1
 11 7 2 -43.7232 481.541 1
 11 7 3 202.503 113.347 1
 11 7 4 171.061 99.1491 1
 11 7 5 1731.9 184.961 1
 11 7 6 51.4486 115.596 1
 11 7 7 614.926 143.987 1
 11 7 8 145.358 127.845 1
 11 7 9 -122.046 467.924 1
 11 7 10 2679.2 249.827 1
 11 8 1 945.303 120.365 1
 11 8 2 167.987 138.362 1
 11 8 3 142.421 93.7588 1
 11 8 4 -7.4978 403.519 1
 11 8 5 330.369 156.495 1
 11 8 6 4598.88 282.164 1
 11 8 7 302.475 119.019 1
 11 8 8 117.522 155.691 1
 11 8 9 222.265 127.397 1
 11 8 10 1752.24 618.174 1
 11 9 1 58.1775 104.037 1
 11 9 2 335.285 145.771 1
 11 9 3 -88.0573 410.647 1
 11 9 4 183.133 126.173 1
 11 9 5 201.393 139.51 1
 11 9 6 161.675 112.925 1
 11 9 7 430.196 130.229 1
 11 9 8 112.715 214.962 1
 11 9 9 56.6846 141.468 1
 11 10 1 -19.8547 393.867 1
 11 10 2 546.341 172.753 1
 11 10 3 487.175 122.768 1
 11 10 4 3.46526 128.01 1
 11 10 5 334.617 118.103 1
 11 10 6 332.616 148.971 1
 11 10 7 -196.979 456.173 1
 11 10 8 157.493 165.007 1
 11 10 9 246.048 162.641 1
 11 11 1 132.169 114.822 1
 11 11 2 -70.5356 422.919 1
 11 11 3 226.356 124.406 1
 11 11 4 115.881 127.887 1
 11 11 5 89.5345 147.661 1
 11 11 6 49.1121 150.794 1
 11 11 7 147.929 132.071 1
 11 11 8 157.44 135.296 1
 11 12 1 -72.3858 561.155 1
 11 12 2 3914.5 284.742 1
 11 12 3 167.181 131.146 1
 11 12 4 100.659 162.901 1
 11 12 5 238.426 152.734 1
 11 12 6 123.839 140.719 1
 11 12 7 516.639 164.857 1
 11 12 8 -110.532 430.773 1
 11 13 1 92.786 168.724 1
 11 13 2 449.689 143.01 1
 11 13 3 304.665 139.938 1
 11 13 4 -11.7624 447.779 1
 11 13 5 196.176 138.058 1
 11 13 6 118.875 148.319 1
 11 13 7 -293.841 475.451 1
 11 14 1 340.997 192.133 1
 11 14 2 5468.24 386.625 1
 11 14 3 1670.35 230.098 1
 11 14 4 212.518 176.242 1
 11 14 5 -189.162 460.117 1
 11 14 6 452.944 183.938 1
 11 15 1 -61.0879 582.428 1
 11 15 2 32.578 142.069 1
 11 15 3 167.866 149.975 1
 11 15 4 130.724 136.836 1
 11 15 5 -39.251 756.728 1
 11 16 1 49.8653 137.083 1
 11 16 2 395.015 152.33 1
 11 16 3 337.579 213.194 1
 12 0 0 569.787 220.031 1
 12 0 1 20.1296 142.556 1
 12 0 2 900.829 202.96 1
 12 0 3 13838.4 619.387 1
 12 0 4 320.741 179.537 1
 12 0 5 -170.504 485.699 1
 12 0 6 -243.491 403.576 1
 12 0 7 -159.658 475.29 1
 12 0 8 4656.65 436.214 1
 12 0 9 -215.477 410.775 1
 12 1 0 58.7569 145.87 1
 12 1 1 47.1642 86.1566 1
 12 1 2 87.43 102.66 1
 12 1 3 5198.28 271.596 1
 12 1 4 42.4898 115.807 1
 12 1 5 176.309 126.891 1
 12 1 6 151.507 126.903 1
 12 1 7 829.587 180.505 1
 12 1 8 1238.08 195.6 1
 12 2 0 1347.84 214.127 1
 12 2 1 46.5159 131.662 1
 12 2 2 387.213 111.546 1
 12 2 3 870.217 134.367 1
 12 2 4 25.6377 107.651 1
 12 2 5 93.8674 105.132 1
 12 2 6 225.371 165.59 1
 12 2 7 71.1919 140.868 1
 12 2 8 473.355 160.375 1
 12 3 0 60.9353 135.491 1
 12 3 1 1365.25 145.015 1
 12 3 2 24.6358 129.116 1
 12 3 3 221.097 108.11 1
 12 3 4 22.8263 120.164 1
 12 3 5 204.462 121.833 1
 12 3 6 -183.841 601.897 1
 12 3 7 712.698 217.012 1
 12 3 8 -170.727 560.397 1
 12 4 0 207.108 151.413 1
 12 4 1 190.314 113.589 1
 12 4 2 193.139 102.295 1
 12 4 3 424.072 115.093 1
 12 4 4 40.1162 169.292 1
 12 4 5 231.238 140.078 1
 12 4 6 32.5445 204.332 1
 12 4 7 -62.5939 480.021 1
 12 4 8 479.707 183.625 1
 12 5 0 1733.71 221.522 1
 12 5 1 14.9834 87.4592 1
 12 5 2 226.523 108.903 1
 12 5 3 -13.1888 413.596 1
 12 5 4 177.004 116.467 1
 12 5 5 3638.88 282.962 1
 12 5 6 516.923 197.433 1
 12 5 7 204.582 128.393 1
 12 5 8 349.345 353.188 1
 12 6 0 6728.42 424.435 1
 12 6 1 -112.893 381.56 1
 12 6 2 222.04 112.96 1
 12 6 3 -40.6362 442.425 1
 12 6 4 -129.973 448.499 1
 12 6 5 5740.02 338.595 1
 12 6 6 108.915 146.305 1
 12 6 7 209.991 141.782 1
 12 7 0 2159.65 263.154 1
 12 7 1 372.914 125.421 1
 12 7 2 -15.5682 399.103 1
 12 7 3 199.477 108.682 1
 12 7 4 260.449 121.122 1
 12 7 5 6171.6 354.976 1
 12 7 6 226.787 127.811 1
 12 7 7 242.881 280.406 1
 12 8 0 2333.36 258.816 1
 12 8 1 -29.6266 426.394 1
 12 8 2 17.0865 158.524 1
 12 8 3 68.8557 100.581 1
 12 8 4 116.014 132.721 1
 12 8 5 2876.15 261.383 1
 12 8 6 97.0731 155.929 1
 12 9 0 841.673 224.174 1
 12 9 1 175.641 161.323 1
 12 9 2 -148.073 442.308 1
 12 9 3 256.451 134.636 1
 12 9 4 -55.1947 540.913 1
 12 9 5 434.634 172.097 1
 12 9 6 347.902 299.646 1
 12 10 0 553.088 223.109 1
 12 10 1 134.014 150.012 1
 12 10 2 224.218 158.905 1
 12 10 3 280.199 169.477 1
 12 10 4 -110.82 569.225 1
 12 10 5 624.397 260.643 1
 12 11 0 75.2147 157.132 1
 12 11 1 438.944 144.008 1
 12 11 2 -35.8222 485.633 1
 12 11 3 513.839 188.02 1
 12 11 4 -157.441 751.231 1
 12 12 0 602.877 201.637 1
 12 12 1 173.51 139.785 1
 12 12 2 768.206 290.918 1
 12 12 3 2020.14 575.287 1
 13 0 1 165.769 139.797 1
 13 0 2 96.1032 145.909 1
 13 0 3 338.129 178.947 1
 13 0 4 168.103 196.83 1
 13 1 1 282.441 112.385 1
 13 1 2 1967.38 176.292 1
 13 1 3 1823.48 188.785 1
 13 1 4 563.999 192.82 1
 13 2 1 116.686 118.626 1
 13 2 2 236.115 118.411 1
 13 2 3 137.072 127.424 1
 13 2 4 201.34 204.209 1
 13 3 1 -290.05 475.139 1
 13 3 2 560.546 118.197 1
 13 3 3 83.9385 181.087 1
 13 4 1 121.545 144.684 1
 13 4 2 159.218 275.121 1
 13 4 3 -252.196 351.158 1
 13 5 1 483.552 252.475 1
 13 5 2 16.6671 171.439 1
 13 6 1 -508.094 452.954 1
 13 6 2 -464.699 491.876 1

_iucr_refine_fcf_details
;
data_2oAPal_0kbar
#==============================================================================

# PROCESSING SUMMARY (IUCr Office Use Only)

_journal_date_recd_electronic      2021-07-22
_journal_date_to_coeditor         ?
_journal_date_from_coeditor       ?
_journal_date_accepted     ?
_journal_date_printers_first      ?
_journal_date_printers_final      ?
_journal_date_proofs_out          ?
_journal_date_proofs_in           ?
_journal_coeditor_name            ?
_journal_coeditor_code      FC5056
_journal_coeditor_notes
; ?
;
_journal_paper_category      FA
_journal_techeditor_code      ?
_iucr_compatibility_tag          ACTA95
_journal_techeditor_notes  
;
;
_journal_coden_ASTM               ?
_journal_name_full                ?
_journal_year                     ?
_journal_volume                   ?
_journal_issue                    ?
_journal_page_first               ?
_journal_page_last                ?
_journal_suppl_publ_number        ?
_journal_suppl_publ_pages         ?

#==============================================================================

_computing_structure_refinement   'olex2.refine 1.3 (Bourhis et al., 2015)'
_shelx_refln_list_code            4
loop_
  _space_group_symop_id
  _space_group_symop_operation_xyz
  1  x,y,z
  2  x+1/2,-y+1/2,-z+1/2
  3  -x,y+1/2,-z
  4  -x+1/2,-y,z+1/2
  5  -x,-y,-z
  6  -x-1/2,y-1/2,z-1/2
  7  x,-y-1/2,z
  8  x-1/2,y,-z-1/2

_space_group_crystal_system       orthorhombic
_space_group_IT_number            62
_space_group_name_H-M_alt         'P n m a'
_space_group_name_Hall            '-P 2ac 2n'
_symmetry_space_group_name_H-M    'P n m a'
_symmetry_space_group_name_Hall   '-P 2ac 2n'
_symmetry_Int_Tables_number       62
_cell_length_a                    7.21024(18)
_cell_length_b                    16.4876(5)
_cell_length_c                    11.2792(3)
_cell_angle_alpha                 90
_cell_angle_beta                  90
_cell_angle_gamma                 90
_cell_volume                      1340.86(6)
loop_
  _refln_index_h
  _refln_index_k
  _refln_index_l
  _refln_F_squared_calc
  _refln_F_squared_meas
  _refln_F_squared_sigma
  _refln_F_squared_weight
  _refln_observed_status
0 0 2 3920.140 3849.270 114.917 0.114 o
0 0 4 2379.710 2374.090 60.195 0.415 o
0 0 6 8968.890 8555.320 206.836 0.035 o
0 0 8 301.043 294.860 12.702 9.320 o
0 0 10 1052.160 1009.090 28.827 1.810 o
0 0 12 72.826 60.740 13.657 8.062 o
0 0 14 11.969 7.662 4.155 87.091 o
0 0 16 1853.780 1926.180 109.927 0.124 o
0 0 18 3.685 9.402 5.740 45.638 o
0 0 20 0.160 2.962 9.886 15.387 o
0 1 3 7.779 9.961 1.444 721.078 o
0 1 5 1906.270 1846.690 42.532 0.831 o
0 1 7 203.500 190.396 5.827 44.286 o
0 1 9 1.426 -0.543 6.210 38.996 o
0 1 11 249.083 240.169 8.548 20.578 o
0 1 13 43.386 40.178 5.152 56.648 o
0 1 15 359.131 343.342 15.918 5.934 o
0 1 17 297.041 277.560 22.733 2.910 o
0 1 19 0.665 9.254 4.904 62.540 o
0 2 0 6483.370 6457.380 335.847 0.013 o
0 2 2 564.225 610.984 26.380 2.161 o
0 2 4 990.498 970.898 23.728 2.671 o
0 2 6 8.536 10.024 1.070 1313.410 o
0 2 8 184.585 181.554 5.773 45.117 o
0 2 10 8.778 8.528 2.074 349.506 o
0 2 12 2.562 4.005 2.609 220.899 o
0 2 14 83.583 82.893 6.084 40.626 o
0 2 16 329.399 316.700 19.223 4.070 o
0 2 18 98.772 83.434 11.142 12.112 o
0 2 20 17.969 24.728 7.408 27.403 o
0 3 1 7274.720 7304.610 203.150 0.036 o
0 3 3 32.686 33.841 1.739 497.517 o
0 3 5 1188.170 1165.890 27.402 2.003 o
0 3 7 699.039 676.998 16.527 5.505 o
0 3 9 0.051 1.130 1.436 729.128 o
0 3 11 41.233 34.709 3.104 156.099 o
0 3 13 1.066 2.442 2.985 168.718 o
0 3 15 199.203 195.301 14.912 6.762 o
0 3 17 0.539 2.813 6.178 39.398 o
0 3 19 6.080 4.112 4.987 60.476 o
0 4 0 4911.870 4961.360 229.552 0.029 o
0 4 2 2722.020 2770.490 65.753 0.348 o
0 4 4 64.528 60.981 2.787 193.548 o
0 4 6 110.112 100.842 3.333 135.395 o
0 4 8 71.138 68.467 2.967 170.828 o
0 4 10 366.839 348.195 10.837 12.805 o
0 4 12 1.043 -1.128 7.177 29.192 o
0 4 14 29.411 33.379 5.955 42.408 o
0 4 16 219.109 218.595 25.293 2.351 o
0 4 18 0.000 -1.267 14.360 7.293 o
0 4 20 8.342 12.555 9.538 16.529 o
0 5 1 2431.380 2493.840 58.238 0.443 o
0 5 3 2685.170 2666.000 61.948 0.392 o
0 5 5 674.788 654.665 17.851 4.719 o
0 5 7 23.093 22.323 1.581 601.636 o
0 5 9 169.661 155.061 5.631 47.425 o
0 5 11 0.385 -1.458 8.976 18.664 o
0 5 13 252.613 229.980 10.049 14.892 o
0 5 15 82.461 83.900 8.130 22.752 o
0 5 17 6.794 1.536 5.394 51.676 o
0 5 19 38.232 39.634 7.780 24.841 o
0 6 0 2049.810 2065.880 64.305 0.364 o
0 6 2 7769.650 7861.310 184.003 0.044 o
0 6 4 2.955 4.900 1.502 666.667 o
0 6 6 138.621 143.540 4.615 70.593 o
0 6 8 11212.900 11054.200 265.137 0.021 o
0 6 10 48.540 49.591 3.355 133.561 o
0 6 12 29.581 25.092 3.649 112.927 o
0 6 14 267.578 256.437 13.126 8.728 o
0 6 16 49.621 46.829 10.568 13.465 o
0 6 18 85.169 109.027 12.848 9.110 o
0 6 20 3.601 -13.811 19.095 4.124 o
0 7 1 146.721 145.082 4.495 74.430 o
0 7 3 1014.070 1010.410 24.995 2.407 o
0 7 5 119.153 123.623 4.271 82.434 o
0 7 7 2345.680 2332.690 55.633 0.486 o
0 7 9 65.880 64.229 3.694 110.224 o
0 7 11 0.011 3.242 3.028 164.043 o
0 7 13 401.820 384.831 14.652 7.004 o
0 7 15 294.729 291.282 13.594 8.138 o
0 7 17 9.934 0.722 6.034 41.298 o
0 7 19 386.781 414.029 27.134 2.043 o
0 8 0 87.202 93.228 4.250 83.267 o
0 8 2 4495.350 4421.160 103.758 0.140 o
0 8 4 44.065 44.647 2.382 264.926 o
0 8 6 542.780 539.036 14.820 6.847 o
0 8 8 6009.000 5857.260 151.198 0.066 o
0 8 10 157.308 156.724 7.681 25.487 o
0 8 12 18.105 10.143 3.313 136.980 o
0 8 14 137.543 132.008 9.620 16.250 o
0 8 16 4.645 0.432 4.688 68.434 o
0 8 18 21.699 23.436 7.166 29.284 o
0 9 1 161.047 161.205 4.889 62.915 o
0 9 3 698.497 691.239 18.948 4.188 o
0 9 5 175.125 172.692 5.807 44.587 o
0 9 7 247.742 252.574 8.212 22.299 o
0 9 9 164.782 156.470 7.088 29.935 o
0 9 11 3.117 3.288 2.833 187.302 o
0 9 13 106.029 111.245 7.317 28.087 o
0 9 15 208.784 209.286 11.532 11.308 o
0 9 17 6.070 8.800 6.398 36.733 o
0 9 19 6.629 1.948 7.931 23.904 o
0 10 0 28.162 30.124 2.330 277.085 o
0 10 2 1613.490 1640.910 41.653 0.867 o
0 10 4 119.631 116.726 3.999 94.023 o
0 10 6 0.293 2.249 1.656 548.116 o
0 10 8 670.317 646.529 17.995 4.644 o
0 10 10 235.979 226.294 9.706 15.961 o
0 10 12 0.029 1.001 3.173 149.362 o
0 10 14 3.501 8.896 4.573 71.902 o
0 10 16 152.230 149.151 13.969 7.706 o
0 10 18 0.199 11.740 11.211 11.964 o
0 11 1 272.169 269.027 7.726 25.191 o
0 11 3 1.434 2.431 1.382 787.663 o
0 11 5 21.430 19.430 1.864 432.897 o
0 11 7 237.635 227.027 10.609 13.360 o
0 11 9 0.281 -0.154 12.410 9.764 o
0 11 11 56.593 53.264 4.784 65.710 o
0 11 13 0.428 2.868 3.814 103.398 o
0 11 15 40.423 52.127 6.560 34.940 o
0 11 17 7.046 10.885 8.616 20.257 o
0 11 19 0.008 7.552 9.515 16.609 o
0 12 0 3136.420 3111.200 76.144 0.259 o
0 12 2 8.279 8.409 1.660 545.978 o
0 12 4 302.702 300.000 9.279 17.464 o
0 12 6 51.322 48.949 3.852 101.333 o
0 12 8 16.660 35.111 7.980 23.615 o
0 12 10 144.825 136.314 7.308 28.154 o
0 12 12 4.664 8.896 5.245 54.673 o
0 12 14 62.559 65.882 6.611 34.407 o
0 12 16 759.736 782.738 31.793 1.488 o
0 12 18 44.180 46.444 16.470 5.544 o
0 13 1 177.458 181.381 5.766 45.237 o
0 13 3 34.835 32.679 2.734 201.192 o
0 13 5 98.454 98.604 4.136 87.923 o
0 13 7 267.410 253.693 8.669 20.012 o
0 13 9 31.359 34.921 3.762 106.242 o
0 13 11 235.073 223.077 13.023 8.867 o
0 13 13 25.116 25.515 5.391 51.743 o
0 13 15 515.226 498.926 26.647 2.118 o
0 13 17 162.027 175.317 15.915 5.937 o
0 14 0 16317.800 16412.500 372.337 0.011 o
0 14 2 451.536 448.048 13.671 8.046 o
0 14 4 207.486 206.965 7.227 28.788 o
0 14 6 1247.850 1237.470 31.638 1.502 o
0 14 8 82.838 76.752 4.637 69.930 o
0 14 10 573.874 576.888 20.623 3.536 o
0 14 12 32.834 37.161 4.983 60.572 o
0 14 14 7.816 2.311 4.098 89.541 o
0 14 16 829.971 865.726 36.627 1.121 o
0 14 18 0.846 -6.134 16.578 5.471 o
0 15 1 125.602 121.221 5.758 45.363 o
0 15 3 72.613 72.365 4.174 86.312 o
0 15 5 242.124 248.795 9.813 15.615 o
0 15 7 12.623 10.105 4.043 91.977 o
0 15 9 3.056 2.236 3.684 110.800 o
0 15 11 93.442 87.744 6.212 38.967 o
0 15 13 10.721 16.157 5.438 50.859 o
0 15 15 37.535 38.225 7.818 24.606 o
0 15 17 127.277 126.860 13.738 7.968 o
0 16 0 8.479 12.128 3.497 122.958 o
0 16 2 113.666 111.160 4.974 60.778 o
0 16 4 23.597 23.509 3.205 146.434 o
0 16 6 5.594 10.498 3.656 112.519 o
0 16 8 287.635 291.445 11.818 10.767 o
0 16 10 8.388 11.130 4.344 79.678 o
0 16 12 7.350 1.400 5.304 53.457 o
0 16 14 15.164 18.688 5.775 45.096 o
0 16 16 1.593 2.871 9.214 17.712 o
0 17 1 608.911 611.740 18.213 4.533 o
0 17 3 22.314 29.144 3.569 118.030 o
0 17 5 132.730 126.177 7.139 29.506 o
0 17 7 77.545 85.720 10.784 12.931 o
0 17 9 0.559 2.248 3.418 128.688 o
0 17 11 5.251 3.026 4.686 68.479 o
0 17 13 0.082 3.426 7.276 28.407 o
0 17 15 113.961 123.708 12.134 10.213 o
0 17 17 12.128 17.521 9.631 16.212 o
0 18 0 240.604 239.470 11.704 10.977 o
0 18 2 1.366 -0.739 12.248 10.024 o
0 18 4 12.011 15.292 3.966 95.582 o
0 18 6 88.455 90.372 7.218 28.865 o
0 18 8 283.446 272.922 12.736 9.271 o
0 18 10 93.537 82.991 7.430 27.242 o
0 18 12 0.004 2.039 5.117 57.436 o
0 18 14 46.566 54.455 7.839 24.471 o
0 18 16 35.129 46.407 10.525 13.574 o
0 19 1 216.293 210.028 10.461 13.742 o
0 19 3 115.057 119.761 7.404 27.433 o
0 19 5 68.584 76.236 6.768 32.832 o
0 19 7 113.948 105.796 10.285 14.215 o
0 19 9 14.176 20.850 4.816 64.847 o
0 19 11 0.959 -1.516 13.565 8.172 o
0 19 13 143.737 134.779 13.241 8.577 o
0 19 15 0.433 -3.190 19.670 3.887 o
0 20 0 439.631 428.824 27.539 1.983 o
0 20 2 535.429 560.699 21.097 3.379 o
0 20 4 41.652 45.336 5.506 49.597 o
0 20 6 4.194 3.430 4.509 73.975 o
0 20 8 3366.450 3451.760 90.433 0.184 o
0 20 10 1.086 -1.915 20.534 3.566 o
0 20 12 15.110 7.734 7.014 30.569 o
0 20 14 116.750 107.151 12.570 9.517 o
0 21 1 2.383 8.496 4.621 70.436 o
0 21 3 34.517 39.254 6.962 31.021 o
0 21 5 6.729 10.468 5.072 58.456 o
0 21 7 410.594 393.123 19.146 4.102 o
0 21 9 9.757 7.590 7.984 23.593 o
0 21 11 1.333 -2.329 29.235 1.759 o
0 21 13 102.195 125.123 14.912 6.763 o
0 22 0 264.397 264.844 20.680 3.516 o
0 22 2 217.058 218.322 13.066 8.808 o
0 22 4 34.138 34.514 7.302 28.200 o
0 22 6 122.660 137.736 12.211 10.084 o
0 22 8 460.740 467.307 27.083 2.050 o
0 22 10 76.953 69.904 10.926 12.597 o
0 22 12 2.793 8.843 5.875 43.569 o
0 22 14 14.175 1.865 11.475 11.421 o
0 23 1 6.840 0.960 4.649 69.569 o
0 23 3 32.556 36.981 6.744 33.060 o
0 23 5 0.778 10.481 7.230 28.770 o
0 23 7 105.346 108.540 15.061 6.630 o
0 23 9 13.742 7.986 7.267 28.477 o
0 23 11 3.762 2.095 9.443 16.864 o
0 23 13 12.861 9.863 11.098 12.209 o
0 24 0 6.849 -10.356 16.890 5.271 o
0 24 2 244.022 252.641 16.426 5.573 o
0 24 4 10.449 8.782 5.548 48.851 o
0 24 6 8.557 11.311 13.182 8.654 o
0 24 8 217.145 214.584 17.076 5.157 o
0 24 10 22.053 14.654 7.733 25.149 o
0 24 12 2.915 1.304 7.103 29.803 o
0 25 1 20.461 9.843 9.390 17.055 o
0 25 3 6.167 5.933 6.133 39.974 o
0 25 5 13.113 17.207 6.841 32.129 o
0 25 7 28.544 34.159 10.669 13.210 o
0 25 9 0.116 -2.326 25.258 2.357 o
0 25 11 18.208 24.984 14.037 7.632 o
0 26 0 1509.390 1687.350 116.804 0.110 o
0 26 2 4.372 4.201 6.256 38.428 o
0 26 4 18.587 29.767 7.877 24.235 o
0 26 6 81.507 81.878 11.259 11.862 o
0 26 8 48.883 49.264 11.371 11.630 o
0 26 10 68.253 91.339 13.250 8.566 o
0 27 1 45.259 65.595 11.736 10.918 o
0 27 3 7.719 -1.706 15.233 6.480 o
0 27 5 27.258 18.893 11.480 11.409 o
0 27 7 72.306 74.600 13.170 8.670 o
0 27 9 3.131 5.448 7.847 24.421 o
0 28 0 1234.400 1436.940 78.227 0.246 o
0 28 2 47.297 41.462 9.727 15.894 o
0 28 4 14.163 14.081 9.210 17.729 o
0 28 6 126.529 133.846 22.591 2.946 o
0 29 1 10.335 13.045 10.464 13.734 o
0 29 3 37.167 20.342 10.732 13.056 o
0 29 5 28.702 23.350 10.162 14.561 o
0 30 0 58.190 43.703 37.668 1.060 o
0 30 2 30.436 47.625 22.997 2.844 o
1 0 1 2558.170 2712.350 68.694 0.319 o
1 0 2 1094.170 1137.990 28.220 1.888 o
1 0 3 1860.810 1947.400 46.484 0.696 o
1 0 4 1267.990 1236.380 28.824 1.810 o
1 0 5 9894.190 9588.680 220.555 0.031 o
1 0 6 158.905 147.193 4.713 67.710 o
1 0 7 713.340 719.301 18.301 4.490 o
1 0 8 59.302 59.936 2.687 208.307 o
1 0 9 125.025 125.340 4.516 73.736 o
1 0 10 400.364 389.349 11.280 11.819 o
1 0 11 148.735 130.226 5.891 43.326 o
1 0 12 81.058 77.918 7.458 27.036 o
1 0 13 0.074 -2.304 9.632 16.208 o
1 0 14 99.154 104.590 6.963 31.019 o
1 0 15 10.050 9.464 4.098 89.552 o
1 0 16 941.777 961.506 31.310 1.534 o
1 0 17 35.833 32.313 4.942 61.560 o
1 0 18 6.217 11.951 8.085 23.007 o
1 0 19 4.956 8.526 6.621 34.303 o
1 0 20 26.953 26.558 7.260 28.532 o
1 1 1 4148.770 4362.600 105.080 0.136 o
1 1 2 681.247 709.881 17.200 5.083 o
1 1 3 115.447 122.644 4.562 72.269 o
1 1 4 392.523 374.530 8.899 18.989 o
1 1 5 3171.880 3089.920 70.675 0.301 o
1 1 6 273.095 266.288 6.589 34.639 o
1 1 7 46.310 47.508 1.822 452.885 o
1 1 8 10.562 11.731 1.128 1182.000 o
1 1 9 0.706 1.540 1.116 1206.890 o
1 1 10 198.394 189.715 5.527 49.230 o
1 1 11 283.269 262.794 8.586 20.396 o
1 1 12 0.448 -2.264 7.954 23.767 o
1 1 13 9.656 11.383 2.112 337.188 o
1 1 14 42.537 41.443 3.584 117.062 o
1 1 15 100.966 100.005 5.177 56.102 o
1 1 16 501.381 487.745 18.987 4.171 o
1 1 17 6.531 5.283 3.030 163.763 o
1 1 18 0.314 4.862 4.526 73.397 o
1 1 19 1.130 1.421 4.458 75.652 o
1 1 20 0.104 -0.085 14.428 7.224 o
1 2 1 1616.530 1634.160 38.393 1.020 o
1 2 2 185.135 194.960 7.359 27.765 o
1 2 3 349.582 359.718 8.763 19.584 o
1 2 4 0.137 3.782 0.864 2016.230 o
1 2 5 10.709 10.207 0.950 1665.160 o
1 2 6 119.973 122.384 3.345 134.397 o
1 2 7 249.329 246.917 6.293 37.970 o
1 2 8 3.381 4.402 0.969 1601.010 o
1 2 9 209.067 206.345 5.590 48.118 o
1 2 10 21.197 22.844 1.690 526.549 o
1 2 11 347.630 340.543 9.819 15.597 o
1 2 12 21.588 23.725 2.244 298.676 o
1 2 13 87.408 79.544 4.381 78.363 o
1 2 14 1.791 4.288 2.547 231.806 o
1 2 15 19.558 17.354 3.886 99.582 o
1 2 16 192.831 178.454 8.919 18.905 o
1 2 17 170.371 164.515 8.920 18.899 o
1 2 18 47.541 57.275 7.792 24.767 o
1 2 19 22.484 15.609 4.713 67.688 o
1 2 20 0.141 8.889 6.830 32.234 o
1 3 1 5.288 7.141 1.139 1158.980 o
1 3 2 2042.380 2046.990 47.431 0.668 o
1 3 3 147.459 144.096 4.056 91.400 o
1 3 4 145.351 140.163 3.889 99.415 o
1 3 5 70.300 73.347 2.248 297.508 o
1 3 6 930.349 924.786 21.462 3.265 o
1 3 7 44.663 42.043 1.711 513.673 o
1 3 8 160.018 159.998 4.422 76.887 o
1 3 9 12.335 13.367 1.398 769.818 o
1 3 10 23.390 19.552 1.654 549.498 o
1 3 11 9.718 8.067 1.581 601.563 o
1 3 12 56.601 52.564 3.016 165.300 o
1 3 13 1.440 3.792 2.011 371.675 o
1 3 14 1.961 6.967 2.613 220.247 o
1 3 15 20.930 17.634 2.693 207.410 o
1 3 16 54.797 51.983 4.599 71.104 o
1 3 17 1.747 8.381 3.352 133.865 o
1 3 18 208.866 199.147 12.197 10.108 o
1 3 19 3.914 6.582 4.471 75.241 o
1 3 20 0.544 0.360 6.685 33.652 o
1 4 1 0.717 0.055 1.007 1484.300 o
1 4 2 996.656 1008.700 23.508 2.721 o
1 4 3 291.132 288.666 7.032 30.409 o
1 4 4 62.666 63.390 2.048 358.393 o
1 4 5 13.634 16.329 1.137 1162.720 o
1 4 6 77.638 77.689 2.420 256.680 o
1 4 7 37.223 35.322 1.549 626.524 o
1 4 8 18.568 19.173 1.370 801.767 o
1 4 9 455.155 443.117 11.096 12.213 o
1 4 10 219.305 213.320 6.361 37.160 o
1 4 11 185.290 174.202 5.894 43.280 o
1 4 12 10.377 11.219 2.445 251.568 o
1 4 13 10.675 11.551 2.797 192.223 o
1 4 14 29.491 27.288 2.814 189.874 o
1 4 15 32.823 28.521 3.322 136.274 o
1 4 16 3.573 1.446 3.235 143.733 o
1 4 17 7.975 8.834 3.652 112.764 o
1 4 18 56.038 64.089 6.904 31.544 o
1 4 19 0.003 0.633 4.318 80.670 o
1 4 20 0.057 8.754 5.021 59.647 o
1 5 1 9.390 9.780 0.860 2035.230 o
1 5 2 723.010 712.483 16.685 5.402 o
1 5 3 1521.050 1487.810 34.199 1.286 o
1 5 4 866.185 872.693 20.249 3.668 o
1 5 5 3.162 4.343 0.794 2383.740 o
1 5 6 499.108 486.737 11.709 10.968 o
1 5 7 488.352 471.638 11.431 11.509 o
1 5 8 1172.730 1159.860 27.084 2.050 o
1 5 9 80.142 80.776 2.992 167.977 o
1 5 10 450.549 442.014 11.416 11.538 o
1 5 11 18.777 19.730 2.300 284.284 o
1 5 12 49.569 46.995 3.246 142.761 o
1 5 13 177.618 165.508 6.638 34.132 o
1 5 14 114.344 111.628 6.241 38.605 o
1 5 15 10.160 7.959 3.828 102.615 o
1 5 16 49.969 44.215 5.021 59.660 o
1 5 17 2.013 8.351 5.893 43.307 o
1 5 18 41.920 38.709 6.168 39.529 o
1 5 19 18.200 23.518 5.863 43.750 o
1 5 20 0.034 0.653 5.792 44.822 o
1 6 1 93.682 90.684 2.651 213.962 o
1 6 2 134.506 134.329 3.601 115.961 o
1 6 3 4507.980 4444.480 101.784 0.145 o
1 6 4 232.306 238.134 6.259 38.388 o
1 6 5 189.184 189.182 5.110 57.585 o
1 6 6 127.079 123.182 3.498 122.909 o
1 6 7 105.404 101.779 3.190 147.802 o
1 6 8 738.671 723.823 17.583 4.864 o
1 6 9 452.273 440.335 11.188 12.014 o
1 6 10 27.213 27.033 2.776 195.181 o
1 6 11 22.518 22.424 2.396 261.889 o
1 6 12 37.646 35.825 2.989 168.342 o
1 6 13 209.826 211.190 9.141 17.997 o
1 6 14 83.032 71.633 4.785 65.667 o
1 6 15 3.905 1.794 3.781 105.207 o
1 6 16 2.074 6.313 5.047 59.028 o
1 6 17 23.046 23.895 5.227 55.033 o
1 6 18 132.579 116.493 9.605 16.301 o
1 6 19 68.403 51.899 7.083 29.977 o
1 6 20 30.911 41.227 7.080 29.998 o
1 7 1 32.350 32.421 1.365 806.828 o
1 7 2 1131.750 1130.330 26.044 2.217 o
1 7 3 4130.550 4101.600 93.538 0.172 o
1 7 4 23.481 25.011 1.186 1069.410 o
1 7 5 48.874 45.055 1.793 467.654 o
1 7 6 3.036 1.954 1.004 1491.290 o
1 7 7 485.491 481.204 11.933 10.561 o
1 7 8 150.758 147.266 4.562 72.247 o
1 7 9 401.010 387.940 10.170 14.540 o
1 7 10 432.457 423.371 11.423 11.525 o
1 7 11 4.776 9.330 1.974 385.933 o
1 7 12 165.192 169.458 6.347 37.333 o
1 7 13 252.743 237.609 8.945 18.796 o
1 7 14 39.042 34.556 3.845 101.730 o
1 7 15 9.179 8.728 3.383 131.362 o
1 7 16 10.185 6.304 3.633 113.906 o
1 7 17 1.571 6.582 4.017 93.202 o
1 7 18 193.165 205.888 12.927 8.999 o
1 7 19 26.000 35.546 6.358 37.199 o
1 7 20 5.081 -6.271 22.967 2.851 o
1 8 1 119.753 123.791 3.628 114.234 o
1 8 2 4.809 3.983 0.818 2248.950 o
1 8 3 1238.840 1253.440 29.276 1.755 o
1 8 4 154.088 153.641 4.571 71.967 o
1 8 5 0.211 2.520 0.970 1598.840 o
1 8 6 100.381 99.665 3.250 142.376 o
1 8 7 207.200 210.101 5.820 44.399 o
1 8 8 486.428 477.200 12.151 10.184 o
1 8 9 146.667 144.969 4.841 64.163 o
1 8 10 0.740 2.338 1.692 525.295 o
1 8 11 23.334 20.881 2.332 276.574 o
1 8 12 36.883 34.289 3.688 110.580 o
1 8 13 199.295 192.288 9.086 18.214 o
1 8 14 89.243 91.384 5.531 49.163 o
1 8 15 13.934 10.576 3.562 118.498 o
1 8 16 13.805 15.336 4.274 82.336 o
1 8 17 2.048 5.894 4.087 90.012 o
1 8 18 50.554 56.719 9.276 17.477 o
1 8 19 12.830 19.504 6.009 41.653 o
1 9 1 127.600 128.682 3.545 119.653 o
1 9 2 3.952 4.215 1.018 1452.420 o
1 9 3 241.921 244.730 6.336 37.457 o
1 9 4 133.100 126.287 3.653 112.686 o
1 9 5 9.152 9.472 1.076 1299.840 o
1 9 6 105.756 104.568 3.972 95.299 o
1 9 7 85.362 82.746 2.983 168.946 o
1 9 8 373.845 368.933 10.264 14.274 o
1 9 9 4.197 5.375 1.741 495.935 o
1 9 10 497.327 493.077 14.506 7.146 o
1 9 11 1.458 3.672 2.163 321.500 o
1 9 12 37.750 36.697 3.869 100.466 o
1 9 13 86.501 87.909 5.513 49.473 o
1 9 14 97.720 96.514 5.708 46.150 o
1 9 15 6.305 4.314 3.385 131.267 o
1 9 16 36.768 37.822 4.706 67.888 o
1 9 17 3.188 6.384 4.055 91.448 o
1 9 18 1.995 -0.356 15.424 6.321 o
1 9 19 1.846 15.600 5.625 47.523 o
1 10 1 0.002 0.298 0.896 1872.520 o
1 10 2 335.530 339.985 8.586 20.397 o
1 10 3 1.742 6.009 1.121 1195.760 o
1 10 4 1.710 3.427 0.928 1745.900 o
1 10 5 140.094 139.344 4.018 93.159 o
1 10 6 58.575 54.396 2.758 197.701 o
1 10 7 66.303 67.598 2.902 178.559 o
1 10 8 4.397 3.662 1.607 582.598 o
1 10 9 264.609 256.802 8.751 19.638 o
1 10 10 189.565 181.726 6.278 38.153 o
1 10 11 196.031 189.295 6.897 31.611 o
1 10 12 10.676 14.199 2.418 257.156 o
1 10 13 56.753 59.733 4.538 73.023 o
1 10 14 9.796 7.551 3.084 158.108 o
1 10 15 46.972 51.752 4.781 65.793 o
1 10 16 0.000 -0.237 14.319 7.334 o
1 10 17 18.452 14.037 4.363 79.002 o
1 10 18 78.784 87.117 8.986 18.621 o
1 10 19 2.978 5.385 5.946 42.540 o
1 11 1 75.316 75.628 2.428 255.019 o
1 11 2 241.205 238.079 6.315 37.707 o
1 11 3 0.349 0.392 1.046 1374.850 o
1 11 4 0.077 1.197 1.125 1187.150 o
1 11 5 122.953 120.278 3.915 98.094 o
1 11 6 83.033 81.511 3.289 139.009 o
1 11 7 6.490 6.113 1.503 665.786 o
1 11 8 35.466 34.676 2.266 292.785 o
1 11 9 2.523 1.995 2.105 339.469 o
1 11 10 6.561 6.705 2.000 375.799 o
1 11 11 64.238 64.339 4.658 69.297 o
1 11 12 14.382 12.958 2.636 216.418 o
1 11 13 0.641 -2.298 11.832 10.741 o
1 11 14 0.203 -0.765 11.929 10.568 o
1 11 15 19.340 14.076 5.427 51.065 o
1 11 16 87.100 84.609 6.600 34.517 o
1 11 17 17.870 20.307 4.368 78.814 o
1 11 18 90.387 104.612 9.789 15.693 o
1 11 19 1.213 7.461 5.151 56.681 o
1 12 1 470.382 473.739 11.508 11.355 o
1 12 2 1.765 1.599 1.161 1114.760 o
1 12 3 6.283 4.881 1.192 1058.820 o
1 12 4 2.420 3.966 1.356 817.805 o
1 12 5 16.500 17.715 1.761 485.145 o
1 12 6 9.444 10.114 1.558 619.374 o
1 12 7 87.765 86.302 3.872 100.308 o
1 12 8 1.206 2.269 1.675 535.732 o
1 12 9 177.498 171.359 6.418 36.503 o
1 12 10 11.924 11.283 2.551 231.019 o
1 12 11 602.611 597.947 16.583 5.468 o
1 12 12 35.685 31.645 3.324 136.087 o
1 12 13 101.147 92.909 6.019 41.506 o
1 12 14 3.837 5.004 3.400 130.064 o
1 12 15 32.609 32.561 5.611 47.761 o
1 12 16 263.217 259.983 12.018 10.411 o
1 12 17 173.132 179.638 10.565 13.471 o
1 12 18 1.459 1.784 5.007 59.992 o
1 12 19 4.205 -27.744 20.213 3.680 o
1 13 1 693.656 695.179 16.641 5.431 o
1 13 2 106.770 106.864 3.390 130.859 o
1 13 3 52.468 54.066 2.270 291.936 o
1 13 4 53.897 55.273 2.383 264.816 o
1 13 5 439.792 432.401 11.582 11.210 o
1 13 6 41.189 42.151 2.595 223.227 o
1 13 7 3.257 2.036 2.037 362.533 o
1 13 8 1.207 -0.229 8.122 22.797 o
1 13 9 4.129 2.624 2.252 296.623 o
1 13 10 571.266 569.782 15.812 6.014 o
1 13 11 286.979 279.583 11.008 12.411 o
1 13 12 15.591 22.408 3.596 116.314 o
1 13 13 2.259 7.700 3.707 109.433 o
1 13 14 84.549 86.258 6.239 38.630 o
1 13 15 75.401 76.927 6.182 39.345 o
1 13 16 502.110 515.861 18.791 4.258 o
1 13 17 9.589 10.534 4.585 71.542 o
1 13 18 3.645 -2.197 17.092 5.148 o
1 14 1 218.999 218.296 6.054 41.029 o
1 14 2 72.588 70.581 2.738 200.559 o
1 14 3 224.873 230.358 6.490 35.699 o
1 14 4 61.279 61.484 2.775 195.296 o
1 14 5 911.934 903.787 22.387 3.000 o
1 14 6 16.333 21.715 2.006 373.869 o
1 14 7 153.503 149.039 6.096 40.462 o
1 14 8 4.292 3.449 2.237 300.525 o
1 14 9 9.282 13.473 2.193 312.813 o
1 14 10 202.089 212.110 7.604 26.010 o
1 14 11 124.097 121.913 5.773 45.113 o
1 14 12 39.600 39.672 3.728 108.189 o
1 14 13 0.475 -1.872 13.371 8.411 o
1 14 14 42.602 42.703 4.981 60.618 o
1 14 15 2.596 4.374 3.560 118.654 o
1 14 16 469.486 487.827 18.996 4.167 o
1 14 17 23.291 15.717 4.882 63.103 o
1 14 18 1.659 6.263 5.219 55.213 o
1 15 1 151.788 151.995 4.914 62.279 o
1 15 2 11.588 11.599 1.497 671.365 o
1 15 3 0.241 -1.589 7.876 24.241 o
1 15 4 40.637 41.118 2.722 202.909 o
1 15 5 208.256 192.725 7.003 30.664 o
1 15 6 49.073 50.663 3.488 123.593 o
1 15 7 6.691 8.876 2.049 358.149 o
1 15 8 10.123 8.673 2.317 280.070 o
1 15 9 6.548 7.138 2.229 302.678 o
1 15 10 2.349 0.979 2.594 223.540 o
1 15 11 84.276 86.153 4.859 63.694 o
1 15 12 14.633 19.270 3.169 149.763 o
1 15 13 8.682 5.929 3.680 111.027 o
1 15 14 0.691 0.981 3.572 117.880 o
1 15 15 26.882 24.636 4.357 79.203 o
1 15 16 111.876 117.903 8.664 20.032 o
1 15 17 1.320 5.880 5.624 47.539 o
1 15 18 5.549 -7.721 19.140 4.105 o
1 16 1 33.680 31.804 2.223 304.253 o
1 16 2 33.423 35.611 2.410 258.941 o
1 16 3 89.378 94.155 5.050 58.970 o
1 16 4 0.037 -1.169 7.953 23.776 o
1 16 5 5.573 7.191 1.932 402.991 o
1 16 6 32.243 26.469 2.640 215.777 o
1 16 7 24.593 28.142 2.837 186.826 o
1 16 8 9.605 10.630 2.406 259.837 o
1 16 9 11.219 12.118 2.944 173.542 o
1 16 10 50.554 52.296 3.881 99.854 o
1 16 11 7.243 10.243 2.724 202.676 o
1 16 12 0.042 3.772 4.066 90.981 o
1 16 13 13.843 18.340 3.725 108.358 o
1 16 14 0.342 6.228 4.139 87.767 o
1 16 15 1.034 0.288 4.244 83.501 o
1 16 16 27.978 28.741 5.428 51.048 o
1 16 17 46.429 49.688 7.221 28.843 o
1 17 1 19.401 16.131 1.951 395.145 o
1 17 2 130.486 123.345 4.988 60.442 o
1 17 3 19.852 14.375 2.625 218.178 o
1 17 4 26.039 27.028 3.253 142.082 o
1 17 5 8.990 6.854 2.157 323.209 o
1 17 6 171.380 170.694 6.571 34.827 o
1 17 7 3.141 6.065 2.680 209.383 o
1 17 8 38.366 40.693 4.085 90.128 o
1 17 9 15.512 16.159 3.734 107.878 o
1 17 10 30.682 29.046 4.093 89.759 o
1 17 11 2.322 5.012 2.984 168.874 o
1 17 12 47.226 51.594 4.732 67.151 o
1 17 13 2.697 4.111 3.319 136.514 o
1 17 14 2.830 7.986 5.350 52.542 o
1 17 15 5.460 10.467 4.535 73.109 o
1 17 16 10.927 9.123 4.925 62.003 o
1 17 17 0.014 -8.901 26.714 2.107 o
1 18 1 4.441 3.813 2.110 337.906 o
1 18 2 17.926 16.423 2.586 224.920 o
1 18 3 97.632 99.365 4.878 63.195 o
1 18 4 0.417 -1.108 12.546 9.553 o
1 18 5 0.481 -0.064 10.515 13.600 o
1 18 6 1.717 3.429 2.327 277.744 o
1 18 7 6.882 10.006 2.674 210.376 o
1 18 8 40.763 34.400 4.159 86.929 o
1 18 9 170.217 173.028 9.780 15.723 o
1 18 10 37.859 43.657 4.248 83.342 o
1 18 11 9.501 11.580 3.381 131.588 o
1 18 12 2.060 -5.712 13.560 8.178 o
1 18 13 6.321 16.181 3.935 97.132 o
1 18 14 16.067 12.214 4.680 68.648 o
1 18 15 1.958 -4.328 16.266 5.684 o
1 18 16 2.548 -4.358 17.942 4.672 o
1 19 1 0.144 3.577 2.078 348.316 o
1 19 2 173.189 178.619 7.651 25.692 o
1 19 3 318.929 307.206 10.300 14.174 o
1 19 4 144.650 144.437 6.780 32.710 o
1 19 5 0.984 3.513 2.881 181.197 o
1 19 6 109.137 108.884 6.530 35.266 o
1 19 7 164.889 160.267 7.647 25.715 o
1 19 8 408.459 424.138 14.791 6.874 o
1 19 9 107.482 103.119 6.121 40.131 o
1 19 10 43.228 47.267 5.564 48.566 o
1 19 11 10.303 11.156 4.022 92.941 o
1 19 12 4.980 7.424 4.634 70.041 o
1 19 13 69.285 76.605 7.581 26.163 o
1 19 14 28.465 32.002 6.475 35.870 o
1 19 15 2.104 6.463 6.073 40.768 o
1 19 16 11.781 15.087 7.147 29.437 o
1 20 1 9.258 8.254 3.070 159.519 o
1 20 2 33.013 30.245 3.291 138.823 o
1 20 3 648.373 652.287 18.866 4.225 o
1 20 4 24.729 29.261 4.081 90.303 o
1 20 5 96.492 104.436 7.912 24.024 o
1 20 6 22.053 28.423 4.173 86.358 o
1 20 7 5.398 7.755 3.358 133.344 o
1 20 8 213.954 222.560 10.995 12.439 o
1 20 9 250.184 256.778 11.002 12.423 o
1 20 10 33.604 26.630 4.149 87.361 o
1 20 11 2.296 3.681 3.823 102.895 o
1 20 12 4.582 1.571 4.370 78.742 o
1 20 13 42.099 43.763 6.383 36.911 o
1 20 14 17.541 23.171 5.791 44.845 o
1 20 15 0.253 9.903 10.596 13.394 o
1 21 1 0.068 2.719 3.807 103.764 o
1 21 2 85.887 87.447 6.107 40.325 o
1 21 3 258.638 274.678 10.468 13.722 o
1 21 4 0.475 -1.433 21.623 3.216 o
1 21 5 8.039 9.420 3.775 105.536 o
1 21 6 2.144 0.671 3.643 113.303 o
1 21 7 105.123 108.011 7.694 25.404 o
1 21 8 59.148 47.147 5.728 45.830 o
1 21 9 76.331 68.945 6.533 35.229 o
1 21 10 46.860 37.267 4.597 71.148 o
1 21 11 0.010 3.372 4.044 91.963 o
1 21 12 29.782 23.546 4.836 64.291 o
1 21 13 55.750 54.905 8.092 22.963 o
1 21 14 5.796 7.426 6.131 40.001 o
1 22 1 2.323 2.289 3.661 112.223 o
1 22 2 0.666 -2.300 18.134 4.573 o
1 22 3 18.224 18.222 3.829 102.541 o
1 22 4 1.838 1.322 5.393 51.708 o
1 22 5 6.936 10.930 3.629 114.187 o
1 22 6 11.234 20.234 4.364 78.955 o
1 22 7 40.108 49.461 5.855 43.863 o
1 22 8 68.027 73.223 9.388 17.062 o
1 22 9 4.543 3.350 5.559 48.664 o
1 22 10 14.986 17.048 5.410 51.387 o
1 22 11 0.391 9.190 5.750 45.483 o
1 22 12 3.306 8.036 5.089 58.063 o
1 22 13 43.227 37.138 7.718 25.244 o
1 22 14 20.507 6.297 8.072 23.081 o
1 23 1 7.062 12.780 3.880 99.868 o
1 23 2 21.004 24.046 4.111 88.999 o
1 23 3 2.270 6.403 4.004 93.801 o
1 23 4 1.136 2.656 4.019 93.094 o
1 23 5 0.751 8.250 3.847 101.619 o
1 23 6 0.404 0.739 4.135 87.957 o
1 23 7 0.921 2.672 4.196 85.398 o
1 23 8 16.526 20.120 5.119 57.395 o
1 23 9 0.491 3.920 4.485 74.753 o
1 23 10 103.162 114.779 9.445 16.856 o
1 23 11 0.497 4.490 5.550 48.816 o
1 23 12 4.833 1.252 5.927 42.808 o
1 23 13 5.616 -0.625 17.900 4.693 o
1 24 1 7.646 10.608 6.634 34.170 o
1 24 2 34.270 26.941 5.837 44.137 o
1 24 3 1.370 5.058 5.246 54.642 o
1 24 4 1.717 0.731 4.226 84.198 o
1 24 5 26.729 23.273 5.227 55.038 o
1 24 6 7.628 1.836 4.538 73.020 o
1 24 7 22.534 32.221 7.599 26.041 o
1 24 8 3.550 -7.037 18.001 4.641 o
1 24 9 36.922 42.611 6.249 38.514 o
1 24 10 21.477 24.340 5.514 49.458 o
1 24 11 26.965 35.056 6.565 34.894 o
1 24 12 2.013 8.177 6.014 41.578 o
1 25 1 53.327 45.652 5.894 43.287 o
1 25 2 8.594 9.224 6.001 41.757 o
1 25 3 0.053 4.476 4.448 76.001 o
1 25 4 17.186 18.450 4.647 69.628 o
1 25 5 46.992 47.227 6.093 40.503 o
1 25 6 0.818 -0.347 20.638 3.530 o
1 25 7 0.051 2.921 4.312 80.893 o
1 25 8 0.038 6.173 5.787 44.899 o
1 25 9 0.665 3.265 4.934 61.776 o
1 25 10 2.350 2.638 5.283 53.882 o
1 25 11 47.210 51.366 8.990 18.607 o
1 26 1 97.909 114.191 9.890 15.373 o
1 26 2 5.761 9.065 4.986 60.488 o
1 26 3 4.916 7.340 4.919 62.158 o
1 26 4 0.150 -2.186 16.952 5.233 o
1 26 5 64.691 66.739 10.419 13.853 o
1 26 6 0.413 4.462 5.438 50.851 o
1 26 7 11.208 21.535 6.247 38.538 o
1 26 8 0.745 -0.440 17.337 5.003 o
1 26 9 32.857 28.065 7.468 26.964 o
1 26 10 25.287 18.943 6.884 31.729 o
1 27 1 119.189 105.382 9.946 15.201 o
1 27 2 11.001 14.302 6.069 40.830 o
1 27 3 6.173 9.903 5.941 42.603 o
1 27 4 12.432 16.385 6.027 41.392 o
1 27 5 115.144 117.315 11.050 12.315 o
1 27 6 4.250 8.236 5.859 43.802 o
1 27 7 0.152 1.843 6.211 38.981 o
1 27 8 4.134 -1.917 19.029 4.153 o
1 27 9 1.735 3.616 7.978 23.627 o
1 28 1 24.857 24.419 6.142 39.857 o
1 28 2 5.163 9.760 5.954 42.425 o
1 28 3 9.040 10.901 8.450 21.059 o
1 28 4 2.346 -1.995 17.547 4.884 o
1 28 5 95.951 130.675 11.770 10.854 o
1 28 6 1.686 -6.227 23.088 2.821 o
1 28 7 11.424 10.167 6.194 39.200 o
1 29 1 4.233 2.210 7.736 25.125 o
1 29 2 0.100 0.387 6.192 39.219 o
1 29 3 1.773 3.336 5.497 49.766 o
1 29 4 3.667 6.101 6.525 35.316 o
1 29 5 10.162 19.061 8.761 19.594 o
1 30 1 0.125 4.149 14.741 6.920 o
1 30 2 5.047 19.985 13.638 8.085 o
1 30 3 7.637 -13.781 18.625 4.335 o
2 0 0 2067.890 2210.570 59.635 0.423 o
2 0 1 328.162 342.152 9.702 15.974 o
2 0 2 2908.490 3023.690 75.073 0.267 o
2 0 3 1165.090 1171.980 29.288 1.753 o
2 0 4 1787.690 1782.060 41.822 0.860 o
2 0 5 1075.810 1048.270 25.257 2.357 o
2 0 6 18.333 17.749 1.589 595.468 o
2 0 7 792.968 772.800 19.239 4.063 o
2 0 8 0.040 0.847 1.295 897.152 o
2 0 9 0.854 1.705 1.375 795.056 o
2 0 10 137.292 139.602 6.086 40.596 o
2 0 11 167.907 160.413 8.962 18.721 o
2 0 12 73.322 70.841 5.238 54.807 o
2 0 13 34.270 36.596 4.324 80.433 o
2 0 14 6.371 8.699 3.740 107.508 o
2 0 15 832.631 830.756 35.533 1.191 o
2 0 16 19.878 14.112 5.524 49.271 o
2 0 17 275.789 275.366 19.027 4.154 o
2 0 18 42.199 45.470 9.357 17.174 o
2 0 19 3.167 -3.754 14.295 7.359 o
2 0 20 0.205 10.042 7.489 26.810 o
2 1 1 14183.800 15438.500 364.900 0.011 o
2 1 2 9.281 9.967 1.128 1180.890 o
2 1 3 982.345 992.607 23.213 2.791 o
2 1 4 41.883 38.873 1.502 666.236 o
2 1 5 354.475 348.515 8.608 20.294 o
2 1 6 2104.770 2101.440 48.462 0.640 o
2 1 7 113.799 115.663 3.360 133.163 o
2 1 8 86.683 83.114 2.710 204.823 o
2 1 9 5.121 6.060 1.110 1219.890 o
2 1 10 487.310 471.411 12.540 9.562 o
2 1 11 21.794 19.661 2.094 342.983 o
2 1 12 46.896 43.362 3.087 157.825 o
2 1 13 14.919 13.018 2.286 287.805 o
2 1 14 5.710 5.968 3.007 166.261 o
2 1 15 157.077 151.113 7.487 26.825 o
2 1 16 924.288 946.012 27.331 2.013 o
2 1 17 174.138 174.564 8.528 20.675 o
2 1 18 0.136 4.270 4.278 82.184 o
2 1 19 4.433 11.403 4.430 76.612 o
2 1 20 5.764 9.705 6.231 38.731 o
2 2 0 4125.540 4356.070 107.145 0.131 o
2 2 1 164.168 164.973 4.580 71.692 o
2 2 2 2098.280 2161.220 49.283 0.619 o
2 2 3 490.980 492.647 11.899 10.621 o
2 2 4 499.951 500.392 11.991 10.459 o
2 2 5 102.153 99.354 3.108 155.635 o
2 2 6 67.684 68.551 2.259 294.677 o
2 2 7 252.683 245.694 6.345 37.354 o
2 2 8 3.263 1.868 1.049 1365.700 o
2 2 9 0.279 -0.212 7.578 26.185 o
2 2 10 18.055 19.109 1.989 380.060 o
2 2 11 87.082 91.929 3.851 101.406 o
2 2 12 10.742 8.672 1.938 400.491 o
2 2 13 0.000 0.616 2.426 255.604 o
2 2 14 0.063 3.198 2.819 189.190 o
2 2 15 3.220 3.660 4.007 93.675 o
2 2 16 3.312 4.434 3.043 162.410 o
2 2 17 61.026 70.030 8.796 19.436 o
2 2 18 0.088 0.036 4.383 78.277 o
2 2 19 4.722 1.923 4.083 90.186 o
2 2 20 34.529 33.722 7.102 29.813 o
2 3 0 1340.360 1349.230 32.161 1.454 o
2 3 1 602.951 614.800 14.338 7.315 o
2 3 2 4407.720 4480.730 102.407 0.143 o
2 3 3 332.124 335.133 8.166 22.549 o
2 3 4 27.777 26.678 1.205 1036.350 o
2 3 5 201.029 198.968 5.129 57.160 o
2 3 6 45.072 43.304 1.817 455.348 o
2 3 7 0.255 -0.855 5.600 47.955 o
2 3 8 884.041 877.308 21.534 3.243 o
2 3 9 8.036 8.291 1.272 930.081 o
2 3 10 163.107 153.507 5.319 53.156 o
2 3 11 0.001 -0.632 8.791 19.457 o
2 3 12 4.555 2.377 1.850 439.248 o
2 3 13 5.257 3.698 2.292 286.173 o
2 3 14 3.667 4.527 3.737 107.655 o
2 3 15 2.173 4.211 4.562 72.246 o
2 3 16 40.133 43.191 5.027 59.495 o
2 3 17 4.445 -3.918 13.603 8.127 o
2 3 18 27.416 29.606 4.423 76.874 o
2 3 19 13.226 11.869 6.651 33.993 o
2 3 20 2.580 -5.174 23.010 2.840 o
2 4 0 22.524 22.910 1.407 759.257 o
2 4 1 548.718 544.719 12.781 9.206 o
2 4 2 162.443 159.964 4.460 75.594 o
2 4 3 144.985 145.454 4.043 91.995 o
2 4 4 242.012 240.584 6.146 39.805 o
2 4 5 242.037 234.217 5.968 42.225 o
2 4 6 455.443 445.187 10.870 12.727 o
2 4 7 139.810 138.252 4.028 92.697 o
2 4 8 179.859 182.009 5.217 55.251 o
2 4 9 0.005 -0.465 7.512 26.651 o
2 4 10 38.030 38.136 2.715 203.978 o
2 4 11 11.527 10.781 1.944 397.775 o
2 4 12 23.302 23.918 2.516 237.634 o
2 4 13 2.128 0.079 2.642 215.437 o
2 4 14 112.020 109.355 5.939 42.639 o
2 4 15 174.573 178.515 9.249 17.579 o
2 4 16 61.664 58.685 4.979 60.667 o
2 4 17 14.856 16.802 3.942 96.770 o
2 4 18 3.416 1.989 4.404 77.521 o
2 4 19 14.326 8.046 5.131 57.125 o
2 4 20 0.859 4.417 6.205 39.062 o
2 5 0 754.765 755.123 18.124 4.578 o
2 5 1 646.603 649.894 15.097 6.597 o
2 5 2 2374.880 2362.740 53.872 0.518 o
2 5 3 195.587 195.451 5.233 54.904 o
2 5 4 35.602 34.944 1.713 512.677 o
2 5 5 105.352 105.446 3.215 145.444 o
2 5 6 226.747 232.691 6.275 38.192 o
2 5 7 139.575 143.936 4.174 86.327 o
2 5 8 2211.060 2211.310 50.959 0.579 o
2 5 9 329.834 329.908 8.949 18.778 o
2 5 10 98.197 102.422 4.123 88.444 o
2 5 11 42.610 42.029 2.925 175.771 o
2 5 12 0.001 -2.666 9.163 17.911 o
2 5 13 30.903 25.027 2.857 184.170 o
2 5 14 87.934 80.198 5.074 58.402 o
2 5 15 45.724 47.722 4.653 69.455 o
2 5 16 5.940 10.183 3.622 114.644 o
2 5 17 33.963 37.877 5.394 51.681 o
2 5 18 4.113 12.824 5.589 48.144 o
2 5 19 28.818 27.033 5.901 43.178 o
2 5 20 6.051 -0.012 20.842 3.462 o
2 6 0 168.573 175.076 5.230 54.972 o
2 6 1 163.467 164.665 4.330 80.208 o
2 6 2 318.777 317.180 7.950 23.795 o
2 6 3 19.428 20.086 1.275 924.586 o
2 6 4 6.466 7.004 0.923 1764.310 o
2 6 5 75.714 76.482 2.550 231.276 o
2 6 6 74.730 76.706 3.261 141.368 o
2 6 7 1044.180 1060.500 25.199 2.368 o
2 6 8 0.049 0.892 1.247 967.347 o
2 6 9 87.526 87.122 3.372 132.251 o
2 6 10 0.026 0.569 1.604 584.769 o
2 6 11 0.997 0.751 1.736 498.898 o
2 6 12 36.764 36.662 3.651 112.806 o
2 6 13 382.710 380.969 13.755 7.948 o
2 6 14 0.001 -5.055 11.899 10.620 o
2 6 15 65.139 76.903 6.159 39.642 o
2 6 16 11.246 5.743 4.697 68.153 o
2 6 17 5.523 10.686 6.181 39.367 o
2 6 18 46.589 41.512 6.510 35.485 o
2 6 19 148.337 150.613 11.439 11.493 o
2 6 20 26.688 30.910 10.682 13.178 o
2 7 0 2116.940 2122.720 49.772 0.607 o
2 7 1 1141.880 1137.540 27.104 2.047 o
2 7 2 3429.600 3488.820 79.751 0.236 o
2 7 3 1665.360 1651.260 38.037 1.039 o
2 7 4 425.985 411.275 10.153 14.589 o
2 7 5 829.512 825.716 19.807 3.833 o
2 7 6 33.844 33.773 1.742 495.537 o
2 7 7 2278.230 2285.820 52.793 0.540 o
2 7 8 7798.680 7829.830 178.401 0.047 o
2 7 9 1628.610 1642.400 38.719 1.003 o
2 7 10 34.442 31.281 2.624 218.400 o
2 7 11 64.304 62.005 3.516 121.659 o
2 7 12 17.656 23.207 3.117 154.752 o
2 7 13 2.992 8.805 2.586 224.876 o
2 7 14 329.558 326.123 13.326 8.467 o
2 7 15 7.648 7.938 3.979 94.985 o
2 7 16 35.557 34.175 5.427 51.054 o
2 7 17 26.203 28.018 5.246 54.650 o
2 7 18 127.846 124.568 9.803 15.647 o
2 7 19 0.562 5.827 4.947 61.454 o
2 8 0 73.765 77.996 3.337 135.034 o
2 8 1 114.829 114.363 3.600 116.000 o
2 8 2 17.294 17.882 1.324 857.849 o
2 8 3 43.708 43.869 1.982 382.659 o
2 8 4 36.982 38.028 1.740 496.876 o
2 8 5 28.572 29.275 1.610 580.068 o
2 8 6 93.761 88.593 3.226 144.521 o
2 8 7 255.168 255.962 7.161 29.328 o
2 8 8 7.377 8.715 1.520 650.855 o
2 8 9 105.368 103.706 3.984 94.723 o
2 8 10 0.517 -0.035 8.156 22.606 o
2 8 11 0.019 2.315 1.951 395.229 o
2 8 12 22.390 25.340 3.415 128.974 o
2 8 13 240.499 247.315 9.982 15.091 o
2 8 14 1.958 -0.627 12.083 10.300 o
2 8 15 5.901 8.677 5.052 58.910 o
2 8 16 5.651 10.477 5.096 57.906 o
2 8 17 4.875 13.473 4.757 66.448 o
2 8 18 37.426 40.089 6.182 39.342 o
2 8 19 77.688 69.086 8.124 22.785 o
2 9 0 1211.520 1212.820 30.540 1.612 o
2 9 1 86.707 83.951 2.858 184.110 o
2 9 2 81.503 80.000 2.663 212.057 o
2 9 3 122.409 123.590 3.700 109.854 o
2 9 4 12.318 11.949 1.240 978.139 o
2 9 5 17.795 17.460 1.168 1102.350 o
2 9 6 248.594 250.731 7.009 30.611 o
2 9 7 15.677 14.193 1.740 496.590 o
2 9 8 200.531 207.080 6.454 36.104 o
2 9 9 73.112 68.374 3.581 117.257 o
2 9 10 229.171 217.286 7.143 29.472 o
2 9 11 39.238 41.284 3.223 144.734 o
2 9 12 0.156 -0.295 10.494 13.656 o
2 9 13 16.442 13.000 5.536 49.070 o
2 9 14 16.061 15.228 4.114 88.832 o
2 9 15 47.762 38.902 6.100 40.416 o
2 9 16 50.634 52.787 6.553 35.021 o
2 9 17 35.559 31.590 5.707 46.169 o
2 9 18 1.558 1.441 7.203 28.987 o
2 9 19 14.556 12.245 5.431 50.982 o
2 10 0 49.738 54.886 3.139 152.658 o
2 10 1 293.827 286.674 7.455 27.057 o
2 10 2 105.229 103.146 3.482 123.999 o
2 10 3 11.476 13.450 1.509 660.633 o
2 10 4 307.181 310.418 8.161 22.578 o
2 10 5 132.577 132.747 4.105 89.240 o
2 10 6 366.053 374.218 9.908 15.319 o
2 10 7 166.742 171.469 5.523 49.298 o
2 10 8 232.151 229.822 7.288 28.308 o
2 10 9 1.280 3.459 2.020 368.501 o
2 10 10 26.251 24.008 3.129 153.627 o
2 10 11 23.578 27.430 3.319 136.521 o
2 10 12 11.856 11.163 3.486 123.743 o
2 10 13 2.190 0.179 3.566 118.251 o
2 10 14 107.276 98.339 6.872 31.840 o
2 10 15 135.300 130.431 7.944 23.830 o
2 10 16 81.158 80.372 6.870 31.865 o
2 10 17 9.504 19.387 6.477 35.843 o
2 10 18 17.753 19.526 6.592 34.604 o
2 10 19 2.287 4.649 5.150 56.700 o
2 11 0 152.025 150.385 5.626 47.503 o
2 11 1 27.338 29.164 1.571 609.504 o
2 11 2 458.181 461.894 11.407 11.558 o
2 11 3 2.746 -0.307 6.994 30.739 o
2 11 4 16.079 15.270 1.552 624.608 o
2 11 5 7.227 8.128 1.382 786.943 o
2 11 6 1.800 3.915 1.643 557.404 o
2 11 7 21.293 19.815 2.359 270.224 o
2 11 8 371.665 376.401 10.826 12.830 o
2 11 9 18.805 21.170 2.414 257.978 o
2 11 10 23.468 23.076 3.612 115.235 o
2 11 11 0.526 -0.183 10.753 13.006 o
2 11 12 1.796 4.070 3.485 123.820 o
2 11 13 4.026 3.032 3.156 151.006 o
2 11 14 8.083 7.540 3.864 100.727 o
2 11 15 12.689 11.001 4.473 75.170 o
2 11 16 12.876 15.324 4.235 83.832 o
2 11 17 14.594 19.624 4.694 68.251 o
2 11 18 12.905 23.065 5.492 49.856 o
2 11 19 5.761 -8.838 15.471 6.283 o
2 12 0 407.862 406.401 11.344 11.685 o
2 12 1 235.052 228.141 6.399 36.730 o
2 12 2 210.287 203.028 5.667 46.823 o
2 12 3 42.665 39.363 1.992 378.954 o
2 12 4 128.816 129.748 4.438 76.358 o
2 12 5 126.679 124.171 4.448 75.993 o
2 12 6 70.787 69.864 3.516 121.612 o
2 12 7 9.187 7.016 2.280 289.254 o
2 12 8 45.742 46.737 3.105 155.992 o
2 12 9 0.001 2.146 2.088 344.993 o
2 12 10 59.042 57.287 3.603 115.849 o
2 12 11 84.118 86.046 4.704 67.960 o
2 12 12 11.866 8.236 4.825 64.599 o
2 12 13 3.037 4.805 3.052 161.392 o
2 12 14 12.717 13.155 3.659 112.303 o
2 12 15 94.968 95.254 6.650 34.004 o
2 12 16 0.969 1.492 4.422 76.912 o
2 12 17 83.145 89.086 7.813 24.632 o
2 12 18 2.106 12.237 5.024 59.579 o
2 13 0 9950.910 10023.900 229.203 0.029 o
2 13 1 1372.070 1361.940 32.201 1.450 o
2 13 2 2.628 1.965 1.288 907.002 o
2 13 3 25.989 26.149 1.956 393.114 o
2 13 4 1.699 3.058 1.402 765.058 o
2 13 5 16.884 16.874 1.773 478.457 o
2 13 6 850.907 834.852 20.972 3.419 o
2 13 7 0.057 -2.582 8.014 23.413 o
2 13 8 161.436 162.847 5.896 43.258 o
2 13 9 1.186 0.352 2.027 365.975 o
2 13 10 587.200 581.438 16.292 5.665 o
2 13 11 21.923 17.919 3.148 151.790 o
2 13 12 52.372 55.569 5.234 54.897 o
2 13 13 10.035 1.325 4.195 85.441 o
2 13 14 0.749 -3.231 14.112 7.551 o
2 13 15 162.357 165.382 9.186 17.820 o
2 13 16 817.598 829.070 27.466 1.993 o
2 13 17 176.313 174.462 11.360 11.653 o
2 13 18 4.644 15.575 5.068 58.555 o
2 14 0 237.128 234.773 8.016 23.401 o
2 14 1 63.397 60.324 2.727 202.147 o
2 14 2 329.362 325.885 8.804 19.401 o
2 14 3 68.596 68.278 3.301 138.035 o
2 14 4 166.798 165.015 5.896 43.261 o
2 14 5 144.740 139.840 5.187 55.898 o
2 14 6 7.067 11.300 2.591 224.012 o
2 14 7 153.937 164.918 6.058 40.980 o
2 14 8 5.646 6.787 1.977 384.620 o
2 14 9 0.036 5.511 2.511 238.564 o
2 14 10 61.278 55.772 3.731 108.049 o
2 14 11 105.467 105.627 5.305 53.434 o
2 14 12 38.923 33.612 3.836 102.201 o
2 14 13 12.164 13.816 3.522 121.258 o
2 14 14 4.994 4.664 3.485 123.832 o
2 14 15 431.707 408.818 16.294 5.664 o
2 14 16 8.215 11.443 4.465 75.429 o
2 14 17 137.592 129.265 9.705 15.964 o
2 14 18 21.047 16.483 10.411 13.873 o
2 15 0 2018.200 2034.690 49.789 0.607 o
2 15 1 971.865 986.466 24.018 2.607 o
2 15 2 8.552 10.149 1.916 409.731 o
2 15 3 193.036 196.284 6.559 34.958 o
2 15 4 13.314 13.565 1.827 450.276 o
2 15 5 105.981 98.954 4.225 84.231 o
2 15 6 142.393 130.008 5.290 53.745 o
2 15 7 78.630 72.141 4.365 78.942 o
2 15 8 7.904 8.770 2.262 294.004 o
2 15 9 32.138 30.518 3.047 161.919 o
2 15 10 77.842 79.996 5.441 50.786 o
2 15 11 13.086 11.119 4.067 90.935 o
2 15 12 8.029 6.769 2.998 167.311 o
2 15 13 2.236 7.134 3.757 106.527 o
2 15 14 7.330 9.866 4.175 86.275 o
2 15 15 21.819 21.790 6.329 37.537 o
2 15 16 183.926 198.052 15.716 6.088 o
2 15 17 25.271 28.907 8.318 21.732 o
2 16 0 279.417 283.857 10.554 13.501 o
2 16 1 10.967 11.386 1.919 408.154 o
2 16 2 150.401 148.379 5.919 42.923 o
2 16 3 53.495 55.964 3.402 129.896 o
2 16 4 14.809 13.280 2.062 353.713 o
2 16 5 0.009 2.381 2.267 292.582 o
2 16 6 3.985 3.119 3.088 157.698 o
2 16 7 99.741 90.791 4.985 60.509 o
2 16 8 9.829 10.587 2.947 173.135 o
2 16 9 0.254 2.595 2.624 218.454 o
2 16 10 0.002 4.494 3.028 164.059 o
2 16 11 25.687 28.214 3.407 129.527 o
2 16 12 3.120 1.249 5.409 51.394 o
2 16 13 1.461 -3.338 15.045 6.644 o
2 16 14 7.119 10.678 3.940 96.873 o
2 16 15 19.516 28.742 5.081 58.238 o
2 16 16 6.594 6.134 5.484 50.007 o
2 16 17 4.101 6.716 5.665 46.863 o
2 17 0 289.202 288.824 10.693 13.152 o
2 17 1 169.405 163.981 6.216 38.920 o
2 17 2 304.620 296.437 9.668 16.087 o
2 17 3 42.943 43.803 3.810 103.617 o
2 17 4 22.016 21.427 2.661 212.340 o
2 17 5 54.251 52.995 3.330 135.576 o
2 17 6 34.607 37.628 3.535 120.338 o
2 17 7 7.136 4.775 2.611 220.587 o
2 17 8 123.308 130.244 6.625 34.265 o
2 17 9 0.740 -0.637 13.044 8.838 o
2 17 10 90.502 86.886 5.519 49.361 o
2 17 11 2.105 8.737 3.159 150.721 o
2 17 12 5.868 3.472 3.464 125.340 o
2 17 13 0.601 3.856 3.817 103.230 o
2 17 14 2.409 -3.848 15.527 6.237 o
2 17 15 0.650 -1.742 19.194 4.082 o
2 17 16 61.672 62.589 7.229 28.774 o
2 17 17 0.211 10.605 17.609 4.850 o
2 18 0 3.039 7.156 3.263 141.240 o
2 18 1 11.252 13.193 3.665 111.934 o
2 18 2 0.230 4.925 2.865 183.194 o
2 18 3 22.984 29.417 3.507 122.247 o
2 18 4 2.157 4.904 2.436 253.506 o
2 18 5 9.373 10.829 2.605 221.538 o
2 18 6 4.308 1.142 4.203 85.142 o
2 18 7 0.331 4.972 2.874 182.111 o
2 18 8 13.832 19.219 3.656 112.532 o
2 18 9 0.020 2.127 3.715 108.957 o
2 18 10 0.287 -0.281 15.953 5.908 o
2 18 11 0.192 -1.947 14.289 7.365 o
2 18 12 9.670 15.592 3.919 97.910 o
2 18 13 16.485 21.254 5.515 49.448 o
2 18 14 23.253 19.894 4.777 65.894 o
2 18 15 41.121 43.813 6.256 38.417 o
2 18 16 6.381 7.751 5.661 46.921 o
2 19 0 0.712 -0.589 9.156 17.936 o
2 19 1 55.042 55.447 3.666 111.873 o
2 19 2 460.311 469.366 14.058 7.609 o
2 19 3 18.531 17.340 3.296 138.446 o
2 19 4 6.646 8.379 3.230 144.132 o
2 19 5 6.147 5.608 2.756 197.935 o
2 19 6 15.469 15.900 3.508 122.194 o
2 19 7 149.293 148.934 7.916 23.996 o
2 19 8 1617.950 1659.780 43.877 0.781 o
2 19 9 216.181 209.960 9.599 16.320 o
2 19 10 0.208 -0.775 13.781 7.918 o
2 19 11 16.169 12.204 4.074 90.620 o
2 19 12 0.691 4.664 4.599 71.103 o
2 19 13 14.311 14.132 7.333 27.963 o
2 19 14 75.553 70.076 7.438 27.184 o
2 19 15 12.611 17.045 5.323 53.082 o
2 20 0 85.577 88.650 7.815 24.622 o
2 20 1 6.492 8.585 3.005 166.568 o
2 20 2 95.505 95.287 5.368 52.188 o
2 20 3 19.244 20.588 3.570 117.978 o
2 20 4 10.094 8.823 3.439 127.176 o
2 20 5 6.483 6.930 4.161 86.864 o
2 20 6 22.991 20.122 3.819 103.100 o
2 20 7 495.056 492.846 18.228 4.526 o
2 20 8 2.099 1.389 6.130 40.020 o
2 20 9 9.353 3.758 4.779 65.847 o
2 20 10 1.689 -0.532 13.551 8.190 o
2 20 11 0.072 0.532 3.382 131.478 o
2 20 12 15.351 11.982 4.360 79.118 o
2 20 13 146.052 146.186 11.001 12.425 o
2 20 14 0.013 -5.162 17.273 5.040 o
2 20 15 43.642 44.699 17.813 4.739 o
2 21 0 85.342 82.061 9.145 17.979 o
2 21 1 71.155 70.027 5.286 53.818 o
2 21 2 348.817 359.736 12.582 9.499 o
2 21 3 115.286 114.568 7.616 25.923 o
2 21 4 26.896 20.068 3.600 116.016 o
2 21 5 67.187 62.692 5.401 51.560 o
2 21 6 0.161 -2.481 13.288 8.516 o
2 21 7 348.684 362.852 14.284 7.371 o
2 21 8 1449.010 1518.520 41.668 0.866 o
2 21 9 304.914 298.721 12.512 9.605 o
2 21 10 0.746 4.319 3.898 98.954 o
2 21 11 13.154 5.803 5.487 49.952 o
2 21 12 5.914 3.716 4.932 61.829 o
2 21 13 1.198 1.780 5.089 58.063 o
2 21 14 72.595 73.158 8.607 20.300 o
2 22 0 39.372 37.685 7.212 28.913 o
2 22 1 2.253 3.911 4.648 69.609 o
2 22 2 24.905 15.868 5.092 58.003 o
2 22 3 16.569 21.828 4.779 65.839 o
2 22 4 16.825 17.945 4.495 74.424 o
2 22 5 0.063 -2.151 14.458 7.194 o
2 22 6 9.758 13.473 6.068 40.838 o
2 22 7 8.861 14.212 4.689 68.381 o
2 22 8 0.185 0.405 4.159 86.926 o
2 22 9 14.763 14.640 4.335 80.007 o
2 22 10 0.548 4.313 4.981 60.609 o
2 22 11 1.230 5.868 4.976 60.721 o
2 22 12 5.501 7.278 5.088 58.089 o
2 22 13 40.111 36.695 6.726 33.242 o
2 22 14 2.932 -9.191 14.362 7.291 o
2 23 0 215.413 203.384 15.280 6.440 o
2 23 1 3.099 1.664 3.864 100.707 o
2 23 2 25.079 29.501 6.144 39.830 o
2 23 3 2.506 3.835 6.894 31.641 o
2 23 4 1.997 7.559 3.667 111.808 o
2 23 5 0.048 3.639 4.285 81.888 o
2 23 6 35.051 43.083 5.611 47.763 o
2 23 7 0.537 -4.036 16.060 5.830 o
2 23 8 21.578 16.339 5.627 47.495 o
2 23 9 0.569 2.566 5.394 51.690 o
2 23 10 73.719 84.732 8.258 22.050 o
2 23 11 7.438 3.591 5.517 49.405 o
2 23 12 0.027 16.787 7.464 26.994 o
2 23 13 4.357 16.692 16.671 5.411 o
2 24 0 7.525 27.867 7.470 26.947 o
2 24 1 10.622 7.534 4.636 69.962 o
2 24 2 16.334 16.852 5.251 54.545 o
2 24 3 1.596 -1.006 15.942 5.917 o
2 24 4 37.590 44.600 5.952 42.452 o
2 24 5 18.715 22.342 4.993 60.320 o
2 24 6 65.582 66.895 7.711 25.291 o
2 24 7 55.893 52.321 6.868 31.878 o
2 24 8 39.992 39.827 6.394 36.778 o
2 24 9 1.359 1.546 7.420 27.313 o
2 24 10 2.176 9.211 6.422 36.466 o
2 24 11 8.650 11.973 7.041 30.328 o
2 24 12 3.335 12.598 7.811 24.648 o
2 25 0 300.077 315.795 21.915 3.131 o
2 25 1 79.035 88.930 8.351 21.565 o
2 25 2 14.294 14.594 6.668 33.822 o
2 25 3 9.034 14.317 4.728 67.275 o
2 25 4 9.317 29.423 5.237 54.832 o
2 25 5 3.660 -10.851 15.591 6.186 o
2 25 6 24.148 25.223 5.756 45.393 o
2 25 7 9.535 3.232 6.421 36.475 o
2 25 8 15.669 17.843 5.219 55.206 o
2 25 9 4.100 4.813 5.739 45.659 o
2 25 10 2.493 2.491 9.414 16.967 o
2 25 11 0.235 6.777 5.317 53.189 o
2 26 0 4.264 7.251 9.149 17.964 o
2 26 1 93.442 96.581 8.537 20.634 o
2 26 2 0.572 -3.793 20.884 3.448 o
2 26 3 0.465 -0.652 14.615 7.040 o
2 26 4 3.388 8.381 5.024 59.577 o
2 26 5 58.699 54.506 6.832 32.216 o
2 26 6 16.960 16.352 5.518 49.385 o
2 26 7 3.165 -1.833 18.446 4.420 o
2 26 8 13.042 16.025 6.130 40.023 o
2 26 9 0.221 -2.106 19.966 3.772 o
2 26 10 18.925 -1.076 13.242 8.576 o
2 27 0 1742.450 1851.440 72.501 0.286 o
2 27 1 162.231 170.812 12.669 9.369 o
2 27 2 0.454 2.265 5.625 47.530 o
2 27 3 0.368 -6.305 16.581 5.470 o
2 27 4 1.488 -1.462 16.250 5.695 o
2 27 5 0.616 2.440 5.059 58.760 o
2 27 6 198.972 215.122 13.189 8.645 o
2 27 7 1.211 1.424 5.588 48.166 o
2 27 8 34.179 34.924 7.412 27.375 o
2 27 9 2.019 -3.237 10.896 12.665 o
2 28 0 20.357 30.477 9.833 15.554 o
2 28 1 18.063 23.682 12.410 9.764 o
2 28 2 26.741 42.408 7.350 27.837 o
2 28 3 0.017 2.280 6.811 32.418 o
2 28 4 18.982 21.665 6.552 35.025 o
2 28 5 28.114 33.392 7.207 28.951 o
2 28 6 1.689 3.268 6.782 32.689 o
2 28 7 4.742 -9.008 16.594 5.461 o
2 29 0 26.858 39.327 18.249 4.516 o
2 29 1 69.189 63.747 8.765 19.575 o
2 29 2 11.514 -2.026 21.690 3.196 o
2 29 3 32.001 27.696 7.468 26.965 o
2 29 4 1.223 15.681 10.762 12.982 o
2 29 5 20.933 11.415 29.147 1.770 o
3 0 1 6943.490 7176.260 165.562 0.055 o
3 0 2 33.601 32.590 1.916 409.543 o
3 0 3 599.822 610.154 15.345 6.387 o
3 0 4 700.972 695.186 17.557 4.878 o
3 0 5 233.189 235.842 7.960 23.733 o
3 0 6 310.911 318.148 8.975 18.669 o
3 0 7 376.800 387.049 11.215 11.956 o
3 0 8 33.989 31.874 2.577 226.377 o
3 0 9 14.889 16.118 2.259 294.561 o
3 0 10 1048.590 1054.300 32.765 1.401 o
3 0 11 242.869 243.529 11.638 11.102 o
3 0 12 141.814 148.613 9.214 17.713 o
3 0 13 0.860 3.884 5.243 54.708 o
3 0 14 67.222 72.787 6.823 32.304 o
3 0 15 283.885 283.834 14.240 7.416 o
3 0 16 428.547 423.829 19.563 3.929 o
3 0 17 5.424 4.481 5.650 47.099 o
3 0 18 9.355 15.162 5.840 44.098 o
3 0 19 7.305 1.971 10.267 14.266 o
3 0 20 2.089 -0.941 17.968 4.658 o
3 1 1 1201.750 1244.900 28.985 1.790 o
3 1 2 75.858 77.019 2.576 226.571 o
3 1 3 0.086 0.724 0.864 2013.180 o
3 1 4 1035.260 1051.300 24.515 2.502 o
3 1 5 445.071 443.650 10.880 12.704 o
3 1 6 612.574 621.626 14.990 6.692 o
3 1 7 35.765 37.549 1.841 443.893 o
3 1 8 26.701 26.919 1.628 567.175 o
3 1 9 78.520 79.469 3.111 155.353 o
3 1 10 47.551 52.300 3.346 134.311 o
3 1 11 266.859 270.912 8.825 19.310 o
3 1 12 225.544 213.678 7.926 23.940 o
3 1 13 21.182 22.893 2.932 174.933 o
3 1 14 2.592 8.307 2.994 167.751 o
3 1 15 137.281 134.033 7.279 28.378 o
3 1 16 379.005 397.013 17.286 5.032 o
3 1 17 282.720 286.811 12.247 10.026 o
3 1 18 11.513 18.101 4.975 60.754 o
3 1 19 15.746 12.749 5.142 56.879 o
3 1 20 9.547 6.831 5.114 57.488 o
3 2 1 249.573 249.423 6.379 36.954 o
3 2 2 7.320 9.482 1.057 1346.660 o
3 2 3 225.575 224.861 5.987 41.959 o
3 2 4 605.776 602.650 14.430 7.221 o
3 2 5 1147.180 1170.820 27.698 1.960 o
3 2 6 212.120 206.564 5.677 46.668 o
3 2 7 373.633 379.145 9.647 16.160 o
3 2 8 53.101 58.615 2.513 238.122 o
3 2 9 116.610 118.604 4.918 62.171 o
3 2 10 0.022 2.902 1.518 652.380 o
3 2 11 0.504 3.368 2.078 348.253 o
3 2 12 1.248 3.371 3.146 151.925 o
3 2 13 33.304 34.332 3.780 105.262 o
3 2 14 11.381 16.066 3.950 96.400 o
3 2 15 227.626 224.252 9.472 16.759 o
3 2 16 42.495 41.087 6.004 41.715 o
3 2 17 24.167 28.945 4.372 78.672 o
3 2 18 14.457 10.525 4.548 72.706 o
3 2 19 15.945 20.171 5.564 48.580 o
3 2 20 10.423 3.339 5.191 55.806 o
3 3 1 161.492 162.398 4.436 76.402 o
3 3 2 23.458 25.726 1.485 682.234 o
3 3 3 62.865 65.607 2.208 308.421 o
3 3 4 740.469 728.285 17.383 4.976 o
3 3 5 0.479 0.966 0.976 1577.960 o
3 3 6 42.887 43.882 2.112 337.262 o
3 3 7 8.235 7.279 1.349 826.561 o
3 3 8 18.551 19.304 1.517 653.517 o
3 3 9 175.664 180.207 5.632 47.414 o
3 3 10 209.480 203.977 6.546 35.090 o
3 3 11 110.595 114.712 5.122 57.330 o
3 3 12 4.217 1.898 2.710 204.827 o
3 3 13 15.873 21.438 4.396 77.830 o
3 3 14 13.822 12.411 3.639 113.544 o
3 3 15 10.113 7.297 2.955 172.266 o
3 3 16 4.723 8.595 3.578 117.492 o
3 3 17 109.871 106.145 7.642 25.748 o
3 3 18 10.965 7.280 5.187 55.897 o
3 3 19 23.588 31.048 5.578 48.328 o
3 3 20 33.453 26.648 6.856 31.992 o
3 4 1 163.760 170.662 4.541 72.913 o
3 4 2 2.300 1.707 1.059 1341.000 o
3 4 3 75.792 78.616 2.757 197.790 o
3 4 4 33.331 34.086 1.877 426.943 o
3 4 5 0.015 -0.573 6.778 32.733 o
3 4 6 77.064 75.165 2.516 237.605 o
3 4 7 163.441 161.153 4.593 71.294 o
3 4 8 0.123 0.291 1.226 1000.450 o
3 4 9 69.664 71.102 3.104 156.068 o
3 4 10 89.051 89.218 3.876 100.108 o
3 4 11 127.933 125.754 5.188 55.877 o
3 4 12 72.300 70.837 4.194 85.483 o
3 4 13 141.663 142.803 6.785 32.662 o
3 4 14 0.014 3.654 3.426 128.118 o
3 4 15 13.430 18.375 3.488 123.631 o
3 4 16 0.138 -1.841 13.296 8.506 o
3 4 17 0.337 11.896 7.147 29.443 o
3 4 18 26.119 32.092 6.014 41.581 o
3 4 19 23.563 31.775 7.825 24.559 o
3 4 20 2.566 -2.007 16.007 5.869 o
3 5 1 0.001 0.266 0.834 2160.890 o
3 5 2 339.038 342.027 8.557 20.536 o
3 5 3 139.752 144.894 4.156 87.079 o
3 5 4 576.319 578.794 13.870 7.817 o
3 5 5 23.728 23.617 1.423 742.419 o
3 5 6 116.230 120.383 3.697 109.995 o
3 5 7 56.802 53.690 2.273 291.098 o
3 5 8 3.042 2.785 1.231 992.085 o
3 5 9 249.932 258.860 7.557 26.329 o
3 5 10 112.209 114.140 4.599 71.101 o
3 5 11 0.774 0.904 2.032 364.061 o
3 5 12 47.587 56.447 4.258 82.937 o
3 5 13 37.824 38.384 3.512 121.895 o
3 5 14 10.432 6.036 3.260 141.508 o
3 5 15 1.043 -2.360 11.610 11.157 o
3 5 16 0.807 2.444 4.284 81.943 o
3 5 17 0.039 -0.683 16.836 5.305 o
3 5 18 0.017 -1.549 13.748 7.956 o
3 5 19 3.235 0.293 4.486 74.732 o
3 6 1 209.426 209.668 5.353 52.485 o
3 6 2 1802.200 1827.060 41.835 0.859 o
3 6 3 610.622 617.423 14.818 6.848 o
3 6 4 470.617 461.401 11.274 11.830 o
3 6 5 54.300 54.732 2.155 323.712 o
3 6 6 7.041 5.636 1.210 1026.520 o
3 6 7 1237.220 1240.310 29.173 1.767 o
3 6 8 293.035 297.565 8.531 20.664 o
3 6 9 243.229 245.874 7.460 27.022 o
3 6 10 7.855 5.170 2.397 261.790 o
3 6 11 8.449 10.989 1.998 376.634 o
3 6 12 101.317 102.886 4.949 61.386 o
3 6 13 95.053 111.857 6.071 40.794 o
3 6 14 26.965 28.634 4.236 83.801 o
3 6 15 2.148 4.435 4.016 93.248 o
3 6 16 0.052 1.587 3.633 113.906 o
3 6 17 20.300 24.528 5.877 43.533 o
3 6 18 171.798 175.686 12.054 10.349 o
3 6 19 0.245 5.908 6.010 41.629 o
3 7 1 62.250 60.557 2.030 364.977 o
3 7 2 11.595 11.021 1.077 1296.130 o
3 7 3 1829.670 1854.670 42.874 0.818 o
3 7 4 579.552 594.490 14.401 7.251 o
3 7 5 153.043 147.550 4.397 77.785 o
3 7 6 220.065 219.400 6.146 39.810 o
3 7 7 84.709 83.237 3.190 147.759 o
3 7 8 1043.750 1064.210 25.606 2.294 o
3 7 9 930.011 926.419 22.814 2.889 o
3 7 10 1.971 1.789 1.880 425.443 o
3 7 11 19.027 19.857 2.417 257.493 o
3 7 12 409.829 421.998 13.116 8.741 o
3 7 13 0.776 -1.740 10.384 13.947 o
3 7 14 352.209 367.981 14.751 6.911 o
3 7 15 21.906 28.056 4.406 77.446 o
3 7 16 6.769 9.819 5.330 52.940 o
3 7 17 110.391 110.472 9.005 18.543 o
3 7 18 95.207 81.414 10.073 14.821 o
3 7 19 66.392 68.948 7.836 24.489 o
3 8 1 10.848 11.065 1.159 1118.960 o
3 8 2 876.153 885.042 20.961 3.423 o
3 8 3 709.559 716.948 17.212 5.076 o
3 8 4 402.011 401.798 10.051 14.884 o
3 8 5 2.285 2.557 1.114 1211.520 o
3 8 6 21.429 19.373 1.563 615.808 o
3 8 7 389.324 390.954 10.297 14.182 o
3 8 8 293.381 295.555 8.236 22.166 o
3 8 9 157.492 151.335 5.314 53.253 o
3 8 10 16.037 17.107 3.092 157.332 o
3 8 11 22.168 22.036 2.556 230.154 o
3 8 12 28.465 28.622 4.903 62.551 o
3 8 13 60.136 57.339 4.578 71.750 o
3 8 14 2.572 1.103 3.338 134.933 o
3 8 15 0.710 1.069 3.965 95.642 o
3 8 16 4.880 -2.719 13.641 8.082 o
3 8 17 3.144 8.988 5.428 51.036 o
3 8 18 74.513 64.821 7.867 24.299 o
3 8 19 1.072 4.361 4.745 66.798 o
3 9 1 9.710 8.419 1.131 1175.940 o
3 9 2 190.503 190.753 5.409 51.397 o
3 9 3 2.001 2.647 1.211 1025.390 o
3 9 4 51.193 52.736 2.402 260.612 o
3 9 5 17.701 17.044 1.465 700.634 o
3 9 6 43.047 45.374 2.144 327.163 o
3 9 7 30.560 31.702 2.075 349.115 o
3 9 8 10.578 10.329 1.901 416.180 o
3 9 9 164.744 166.487 5.735 45.723 o
3 9 10 19.106 16.245 2.460 248.584 o
3 9 11 36.803 36.967 3.552 119.167 o
3 9 12 87.207 89.892 7.996 23.520 o
3 9 13 4.380 6.905 3.434 127.534 o
3 9 14 1.725 0.254 3.769 105.852 o
3 9 15 6.791 13.960 5.587 48.178 o
3 9 16 3.495 14.698 4.595 71.207 o
3 9 17 7.275 3.152 4.763 66.285 o
3 9 18 4.236 5.681 5.873 43.600 o
3 9 19 2.492 -3.147 16.971 5.221 o
3 10 1 22.172 22.305 1.463 702.383 o
3 10 2 112.398 112.939 3.779 105.320 o
3 10 3 3.331 2.095 1.209 1028.790 o
3 10 4 11.102 12.459 1.587 597.318 o
3 10 5 4.467 4.110 1.362 811.078 o
3 10 6 49.799 51.576 2.481 244.388 o
3 10 7 39.713 42.153 2.642 215.360 o
3 10 8 30.182 32.363 2.288 287.376 o
3 10 9 203.459 201.797 6.813 32.395 o
3 10 10 29.288 26.020 2.949 172.938 o
3 10 11 173.725 187.868 7.754 25.011 o
3 10 12 73.224 62.879 4.801 65.253 o
3 10 13 117.716 113.360 8.801 19.413 o
3 10 14 0.277 -4.598 12.334 9.886 o
3 10 15 11.249 12.019 4.439 76.308 o
3 10 16 7.194 6.420 4.765 66.232 o
3 10 17 2.506 2.390 5.775 45.085 o
3 10 18 76.819 80.737 8.102 22.907 o
3 10 19 10.561 3.216 17.145 5.116 o
3 11 1 142.639 141.133 4.369 78.797 o
3 11 2 0.605 1.020 1.309 877.189 o
3 11 3 49.008 49.637 2.502 240.237 o
3 11 4 94.034 91.816 3.530 120.686 o
3 11 5 17.919 18.159 1.815 456.590 o
3 11 6 2.879 5.257 1.444 721.514 o
3 11 7 1.830 1.245 1.589 595.319 o
3 11 8 0.033 4.988 2.083 346.604 o
3 11 9 15.542 14.035 2.606 221.460 o
3 11 10 67.431 67.331 4.085 90.134 o
3 11 11 0.261 -2.086 11.240 11.903 o
3 11 12 0.328 6.766 3.105 155.938 o
3 11 13 2.237 2.066 3.643 113.308 o
3 11 14 2.563 10.249 3.884 99.675 o
3 11 15 0.895 -1.746 14.577 7.077 o
3 11 16 5.492 -3.659 14.515 7.138 o
3 11 17 157.756 151.380 10.168 14.545 o
3 11 18 1.464 0.222 4.858 63.715 o
3 12 1 339.213 346.454 9.132 18.032 o
3 12 2 0.001 1.726 1.253 957.368 o
3 12 3 9.126 10.398 1.650 552.427 o
3 12 4 252.406 235.603 6.936 31.259 o
3 12 5 357.944 347.994 9.823 15.585 o
3 12 6 170.150 165.477 5.723 45.914 o
3 12 7 61.384 63.509 3.346 134.301 o
3 12 8 23.407 23.011 2.796 192.359 o
3 12 9 152.872 152.269 6.415 36.541 o
3 12 10 86.269 89.343 5.102 57.774 o
3 12 11 2.913 3.385 2.862 183.570 o
3 12 12 5.059 -0.055 13.288 8.516 o
3 12 13 70.535 74.565 6.666 33.846 o
3 12 14 4.010 11.284 4.505 74.089 o
3 12 15 262.006 260.221 12.671 9.366 o
3 12 16 97.326 101.635 9.279 17.465 o
3 12 17 2.697 4.889 5.003 60.080 o
3 12 18 0.080 4.246 5.418 51.234 o
3 13 1 200.184 196.705 5.992 41.883 o
3 13 2 40.401 41.054 2.311 281.456 o
3 13 3 52.949 55.169 2.864 183.312 o
3 13 4 259.816 256.613 8.068 23.102 o
3 13 5 227.168 217.170 6.959 31.051 o
3 13 6 103.409 100.403 4.766 66.205 o
3 13 7 4.115 3.511 2.043 360.219 o
3 13 8 5.405 6.630 2.168 320.067 o
3 13 9 33.415 36.521 3.742 107.412 o
3 13 10 16.499 17.757 2.831 187.616 o
3 13 11 235.325 238.773 9.470 16.766 o
3 13 12 321.750 317.488 11.998 10.446 o
3 13 13 4.164 9.943 4.381 78.341 o
3 13 14 3.905 8.686 3.822 102.968 o
3 13 15 84.684 83.689 7.276 28.407 o
3 13 16 261.991 254.036 17.216 5.073 o
3 13 17 160.726 158.989 11.213 11.960 o
3 13 18 30.588 26.654 9.209 17.734 o
3 14 1 798.339 794.182 19.928 3.787 o
3 14 2 3.737 3.990 2.076 349.027 o
3 14 3 100.874 97.002 4.470 75.263 o
3 14 4 84.437 77.209 3.718 108.797 o
3 14 5 30.008 26.031 2.574 226.938 o
3 14 6 90.065 85.064 4.218 84.519 o
3 14 7 98.187 104.792 5.054 58.864 o
3 14 8 9.516 8.198 2.529 235.170 o
3 14 9 0.268 -0.175 10.218 14.403 o
3 14 10 535.977 548.974 16.469 5.544 o
3 14 11 122.482 118.764 6.630 34.210 o
3 14 12 57.051 58.087 6.147 39.801 o
3 14 13 0.385 6.094 3.800 104.135 o
3 14 14 31.079 35.803 5.172 56.207 o
3 14 15 135.417 148.243 10.666 13.218 o
3 14 16 215.966 214.295 11.925 10.575 o
3 14 17 1.545 4.594 5.309 53.346 o
3 15 1 103.052 107.192 4.660 69.248 o
3 15 2 4.190 3.778 1.717 510.048 o
3 15 3 19.321 15.043 2.177 317.193 o
3 15 4 78.336 82.969 4.306 81.099 o
3 15 5 16.877 20.203 2.429 254.977 o
3 15 6 128.785 123.553 6.028 41.379 o
3 15 7 20.338 20.196 2.801 191.660 o
3 15 8 39.251 39.261 3.440 127.093 o
3 15 9 49.364 45.061 4.187 85.788 o
3 15 10 20.438 20.374 3.513 121.865 o
3 15 11 71.699 68.629 5.050 58.955 o
3 15 12 11.167 9.703 3.566 118.270 o
3 15 13 24.136 21.586 4.584 71.557 o
3 15 14 10.740 8.582 3.911 98.330 o
3 15 15 61.635 65.638 7.542 26.435 o
3 15 16 129.548 122.531 9.917 15.290 o
3 15 17 141.110 134.061 10.540 13.535 o
3 16 1 1.645 3.895 2.192 313.069 o
3 16 2 19.175 17.405 2.311 281.452 o
3 16 3 27.064 28.708 3.141 152.422 o
3 16 4 37.189 31.239 2.968 170.740 o
3 16 5 170.286 161.190 6.323 37.608 o
3 16 6 6.161 4.532 2.304 283.380 o
3 16 7 87.192 85.945 5.326 53.010 o
3 16 8 0.240 1.365 2.394 262.349 o
3 16 9 2.269 0.619 2.800 191.831 o
3 16 10 24.250 21.411 3.506 122.347 o
3 16 11 0.629 4.664 4.198 85.337 o
3 16 12 2.592 7.398 3.604 115.785 o
3 16 13 0.021 -1.968 13.835 7.856 o
3 16 14 2.025 8.268 5.152 56.650 o
3 16 15 40.850 49.533 5.882 43.458 o
3 16 16 4.129 17.040 5.833 44.192 o
3 16 17 18.831 -1.360 14.208 7.449 o
3 17 1 4.572 5.230 2.413 258.233 o
3 17 2 2.416 2.618 2.319 279.543 o
3 17 3 1.957 -3.974 9.685 16.032 o
3 17 4 125.491 120.990 6.321 37.638 o
3 17 5 0.018 3.048 3.182 148.538 o
3 17 6 13.428 10.322 2.723 202.754 o
3 17 7 0.487 0.474 2.702 205.916 o
3 17 8 9.855 11.761 3.756 106.578 o
3 17 9 155.737 163.849 8.736 19.704 o
3 17 10 83.533 82.132 5.887 43.391 o
3 17 11 81.664 78.292 8.479 20.915 o
3 17 12 4.915 -1.365 13.827 7.865 o
3 17 13 4.635 5.271 4.245 83.458 o
3 17 14 13.306 21.079 5.151 56.683 o
3 17 15 13.725 25.785 10.948 12.547 o
3 17 16 16.172 19.620 5.303 53.468 o
3 18 1 3.984 3.166 2.319 279.556 o
3 18 2 26.606 28.161 3.127 153.823 o
3 18 3 74.445 67.041 4.348 79.531 o
3 18 4 66.911 60.912 4.308 81.028 o
3 18 5 2.881 7.764 2.641 215.595 o
3 18 6 5.771 13.178 3.222 144.815 o
3 18 7 79.527 82.857 6.721 33.287 o
3 18 8 43.231 42.623 4.274 82.311 o
3 18 9 5.356 2.489 4.136 87.917 o
3 18 10 61.177 59.248 5.370 52.148 o
3 18 11 9.286 16.460 4.134 88.006 o
3 18 12 19.735 22.486 4.700 68.065 o
3 18 13 32.246 34.717 6.300 37.892 o
3 18 14 0.776 6.429 5.633 47.396 o
3 18 15 0.538 6.343 4.690 68.371 o
3 18 16 1.890 -21.347 18.351 4.465 o
3 19 1 0.988 4.912 2.961 171.482 o
3 19 2 38.458 34.711 3.692 110.340 o
3 19 3 164.580 160.548 7.301 28.209 o
3 19 4 195.372 193.909 9.834 15.550 o
3 19 5 0.030 0.255 3.354 133.703 o
3 19 6 31.195 32.072 4.176 86.224 o
3 19 7 8.224 10.303 4.024 92.852 o
3 19 8 8.280 9.286 3.599 116.112 o
3 19 9 155.480 137.655 7.694 25.401 o
3 19 10 83.942 81.766 6.476 35.855 o
3 19 11 10.234 5.209 4.808 65.039 o
3 19 12 1.902 2.620 4.638 69.921 o
3 19 13 24.304 34.966 5.861 43.782 o
3 19 14 8.537 12.645 5.569 48.491 o
3 19 15 0.000 0.255 5.972 42.162 o
3 20 1 65.816 61.761 4.436 76.419 o
3 20 2 273.329 292.226 10.607 13.366 o
3 20 3 67.946 64.589 4.971 60.848 o
3 20 4 91.683 90.539 5.674 46.717 o
3 20 5 41.428 37.453 4.091 89.843 o
3 20 6 0.046 1.630 3.360 133.195 o
3 20 7 475.836 487.749 17.572 4.870 o
3 20 8 88.044 87.462 7.515 26.630 o
3 20 9 83.664 82.193 8.698 19.876 o
3 20 10 14.521 15.641 5.188 55.865 o
3 20 11 0.463 -4.588 16.972 5.221 o
3 20 12 52.410 43.781 5.693 46.401 o
3 20 13 36.286 32.588 5.431 50.990 o
3 20 14 17.668 11.395 5.137 56.976 o
3 21 1 9.436 7.430 2.987 168.546 o
3 21 2 0.529 -0.035 11.695 10.994 o
3 21 3 184.211 195.319 8.545 20.593 o
3 21 4 73.605 74.542 6.411 36.590 o
3 21 5 23.132 27.106 5.764 45.257 o
3 21 6 25.371 27.280 4.444 76.144 o
3 21 7 12.328 17.251 4.769 66.106 o
3 21 8 184.513 188.955 11.291 11.795 o
3 21 9 186.186 183.461 12.954 8.962 o
3 21 10 0.560 -2.536 15.458 6.293 o
3 21 11 5.741 7.818 6.174 39.453 o
3 21 12 63.141 62.474 8.336 21.640 o
3 21 13 1.548 3.095 5.306 53.413 o
3 21 14 76.695 83.182 10.195 14.469 o
3 22 1 4.342 -3.372 17.586 4.862 o
3 22 2 40.731 46.377 4.670 68.941 o
3 22 3 59.737 53.870 4.905 62.500 o
3 22 4 30.699 31.818 3.740 107.488 o
3 22 5 5.087 10.968 4.383 78.294 o
3 22 6 7.481 12.863 4.115 88.802 o
3 22 7 21.314 18.117 4.516 73.731 o
3 22 8 50.004 66.627 7.170 29.254 o
3 22 9 15.132 13.595 8.244 22.127 o
3 22 10 36.519 38.549 5.956 42.385 o
3 22 11 12.165 10.027 6.281 38.114 o
3 22 12 0.000 1.257 5.718 46.000 o
3 22 13 6.929 -2.378 17.854 4.717 o
3 23 1 2.304 -1.657 16.666 5.414 o
3 23 2 11.840 11.217 3.420 128.552 o
3 23 3 8.830 11.434 3.424 128.237 o
3 23 4 5.350 -2.892 13.301 8.500 o
3 23 5 0.799 0.538 3.830 102.525 o
3 23 6 0.430 -5.191 15.776 6.042 o
3 23 7 0.019 0.850 4.609 70.798 o
3 23 8 4.730 6.581 7.438 27.178 o
3 23 9 28.379 25.849 5.781 45.000 o
3 23 10 0.095 -4.112 17.709 4.795 o
3 23 11 27.957 22.492 7.168 29.268 o
3 23 12 32.126 25.178 8.201 22.360 o
3 24 1 0.009 -3.496 13.647 8.075 o
3 24 2 38.350 39.522 5.342 52.695 o
3 24 3 0.121 0.722 4.060 91.234 o
3 24 4 2.581 3.057 4.316 80.730 o
3 24 5 2.023 4.668 5.344 52.655 o
3 24 6 3.031 6.650 5.933 42.726 o
3 24 7 4.576 14.687 7.087 29.942 o
3 24 8 11.190 16.149 6.680 33.699 o
3 24 9 50.717 50.466 7.104 29.799 o
3 24 10 0.030 -6.431 18.745 4.280 o
3 24 11 63.214 71.312 8.855 19.180 o
3 25 1 48.445 51.814 6.660 33.900 o
3 25 2 0.037 1.208 4.447 76.028 o
3 25 3 1.095 3.733 5.025 59.545 o
3 25 4 0.190 -0.994 19.062 4.139 o
3 25 5 16.398 21.180 6.215 38.932 o
3 25 6 9.724 8.845 4.895 62.762 o
3 25 7 2.741 6.200 6.375 37.005 o
3 25 8 0.875 -3.257 17.529 4.894 o
3 25 9 1.910 3.265 5.721 45.944 o
3 25 10 0.655 -4.660 19.535 3.941 o
3 26 1 145.578 132.258 10.376 13.969 o
3 26 2 0.074 3.428 5.438 50.857 o
3 26 3 0.055 6.370 5.586 48.188 o
3 26 4 81.759 83.747 10.259 14.288 o
3 26 5 61.294 78.769 8.531 20.660 o
3 26 6 45.309 52.775 7.334 27.954 o
3 26 7 0.696 -3.150 19.230 4.066 o
3 26 8 3.571 -1.182 21.867 3.145 o
3 26 9 53.008 56.800 8.397 21.325 o
3 27 1 35.450 43.688 7.015 30.557 o
3 27 2 7.948 11.408 5.181 56.016 o
3 27 3 18.146 18.322 6.158 39.657 o
3 27 4 33.889 41.596 7.219 28.855 o
3 27 5 82.043 80.351 8.866 19.130 o
3 27 6 12.699 26.922 6.653 33.970 o
3 27 7 2.803 6.545 9.312 17.342 o
3 27 8 7.605 4.672 8.110 22.862 o
3 28 1 71.646 76.712 9.210 17.729 o
3 28 2 0.088 2.221 7.037 30.370 o
3 28 3 11.265 8.889 7.630 25.828 o
3 28 4 13.616 10.331 7.480 26.877 o
3 28 5 6.779 5.768 6.721 33.292 o
3 28 6 14.818 19.267 23.394 2.748 o
3 29 1 6.126 16.368 6.642 34.091 o
3 29 2 0.059 4.998 6.545 35.100 o
3 29 3 9.427 9.503 13.184 8.651 o
3 29 4 1.523 -11.029 13.621 8.105 o
4 0 0 6864.810 7071.620 172.709 0.050 o
4 0 1 8402.870 8804.280 205.109 0.036 o
4 0 2 5245.610 5389.010 130.547 0.088 o
4 0 3 44.718 43.457 2.565 228.584 o
4 0 4 1050.590 1080.710 27.059 2.054 o
4 0 5 90.588 86.122 3.817 103.196 o
4 0 6 1144.870 1161.630 28.859 1.806 o
4 0 7 23.694 24.097 2.291 286.606 o
4 0 8 334.810 333.365 10.472 13.714 o
4 0 9 0.075 2.221 2.821 188.942 o
4 0 10 735.062 735.072 21.861 3.147 o
4 0 11 97.415 93.850 6.459 36.042 o
4 0 12 159.063 155.722 9.141 17.997 o
4 0 13 9.358 10.760 4.311 80.918 o
4 0 14 49.846 52.860 7.003 30.659 o
4 0 15 497.398 503.814 20.561 3.557 o
4 0 16 464.913 495.994 21.183 3.351 o
4 0 17 633.175 653.579 30.971 1.568 o
4 0 18 71.656 81.697 10.480 13.690 o
4 0 19 24.094 15.269 6.194 39.193 o
4 1 0 52.241 55.531 3.170 149.603 o
4 1 1 164.976 163.614 4.907 62.461 o
4 1 2 18.823 21.242 1.613 578.160 o
4 1 3 129.410 133.237 4.052 91.576 o
4 1 4 54.593 54.238 2.515 237.714 o
4 1 5 280.485 282.293 7.499 26.743 o
4 1 6 39.066 41.147 2.063 353.339 o
4 1 7 14.672 14.287 1.545 629.673 o
4 1 8 32.749 34.898 1.965 389.460 o
4 1 9 45.612 47.889 2.533 234.381 o
4 1 10 172.171 173.398 6.079 40.696 o
4 1 11 8.314 10.118 2.376 266.462 o
4 1 12 57.707 51.519 3.848 101.582 o
4 1 13 1.079 6.191 2.876 181.787 o
4 1 14 69.825 73.188 5.615 47.696 o
4 1 15 389.891 400.850 14.671 6.987 o
4 1 16 2.361 -0.560 12.819 9.151 o
4 1 17 102.360 108.960 7.415 27.349 o
4 1 18 17.799 20.325 4.524 73.488 o
4 1 19 0.142 2.466 4.093 89.757 o
4 2 0 1388.360 1452.010 36.742 1.114 o
4 2 1 3992.310 4085.700 93.811 0.171 o
4 2 2 547.826 545.287 13.516 8.232 o
4 2 3 784.993 793.806 19.086 4.128 o
4 2 4 15.520 17.334 1.520 650.560 o
4 2 5 283.751 280.777 7.499 26.741 o
4 2 6 176.735 181.758 5.273 54.083 o
4 2 7 375.892 373.675 9.767 15.763 o
4 2 8 152.860 145.753 4.733 67.130 o
4 2 9 140.748 140.552 5.400 51.572 o
4 2 10 0.036 1.527 1.615 576.195 o
4 2 11 11.402 12.478 2.630 217.344 o
4 2 12 39.377 32.092 2.960 171.613 o
4 2 13 0.878 -3.212 10.819 12.848 o
4 2 14 10.348 7.929 3.011 165.890 o
4 2 15 36.469 32.596 3.930 97.376 o
4 2 16 4.892 3.628 3.192 147.629 o
4 2 17 54.481 58.020 5.788 44.886 o
4 2 18 6.818 5.869 4.439 76.315 o
4 2 19 1.716 -0.512 14.822 6.844 o
4 3 0 15.942 16.332 1.895 418.920 o
4 3 1 469.851 465.717 11.501 11.368 o
4 3 2 17.719 18.614 1.400 767.598 o
4 3 3 862.138 872.523 20.858 3.457 o
4 3 4 124.303 127.538 3.984 94.734 o
4 3 5 55.283 54.644 2.235 301.168 o
4 3 6 376.013 377.349 9.752 15.812 o
4 3 7 95.109 95.754 3.541 119.936 o
4 3 8 167.219 164.895 5.231 54.958 o
4 3 9 55.077 54.356 2.681 209.277 o
4 3 10 2.540 4.366 1.668 540.759 o
4 3 11 40.008 47.260 3.152 151.377 o
4 3 12 18.020 16.847 2.684 208.726 o
4 3 13 53.432 57.763 4.055 91.437 o
4 3 14 93.002 90.813 5.467 50.320 o
4 3 15 13.879 18.276 3.491 123.364 o
4 3 16 76.091 79.514 6.605 34.469 o
4 3 17 14.330 12.970 4.855 63.787 o
4 3 18 11.618 8.687 5.781 45.001 o
4 3 19 3.980 11.649 4.426 76.751 o
4 4 0 1505.240 1537.910 37.419 1.074 o
4 4 1 564.133 571.826 13.922 7.759 o
4 4 2 26.562 26.127 1.841 443.682 o
4 4 3 36.912 34.787 1.920 407.826 o
4 4 4 1.674 0.759 1.171 1096.480 o
4 4 5 123.882 124.565 3.912 98.256 o
4 4 6 275.320 279.984 7.533 26.503 o
4 4 7 80.672 79.082 3.176 149.122 o
4 4 8 8.576 10.166 1.356 817.330 o
4 4 9 81.478 82.742 3.473 124.697 o
4 4 10 153.246 153.994 5.561 48.628 o
4 4 11 44.299 46.447 3.109 155.551 o
4 4 12 24.669 21.875 3.500 122.780 o
4 4 13 1.708 0.120 2.515 237.681 o
4 4 14 1.941 3.064 3.344 134.488 o
4 4 15 29.594 27.620 4.275 82.296 o
4 4 16 15.119 17.785 4.335 80.004 o
4 4 17 11.126 11.032 3.895 99.103 o
4 4 18 42.784 41.223 6.602 34.505 o
4 4 19 1.990 3.003 4.436 76.416 o
4 5 0 260.084 250.659 7.504 26.707 o
4 5 1 422.482 417.987 10.411 13.873 o
4 5 2 60.245 53.146 2.276 290.297 o
4 5 3 296.972 291.522 7.663 25.611 o
4 5 4 105.223 100.270 3.584 117.043 o
4 5 5 135.888 139.198 4.281 82.051 o
4 5 6 116.787 115.155 3.856 101.148 o
4 5 7 454.771 455.622 11.850 10.708 o
4 5 8 0.239 0.914 1.453 712.130 o
4 5 9 5.752 10.244 2.614 220.110 o
4 5 10 0.295 1.175 1.805 461.558 o
4 5 11 1.078 -2.190 9.487 16.708 o
4 5 12 51.069 55.992 3.856 101.128 o
4 5 13 16.480 19.371 4.202 85.165 o
4 5 14 26.677 27.380 3.500 122.774 o
4 5 15 2.588 -3.807 14.456 7.196 o
4 5 16 0.331 8.615 3.512 121.890 o
4 5 17 6.661 9.013 4.792 65.477 o
4 5 18 62.239 68.570 8.168 22.542 o
4 5 19 41.593 42.322 6.797 32.553 o
4 6 0 393.900 409.883 11.162 12.069 o
4 6 1 130.022 132.181 3.887 99.551 o
4 6 2 1874.050 1869.080 43.437 0.797 o
4 6 3 436.918 440.977 11.466 11.438 o
4 6 4 428.342 425.558 10.800 12.893 o
4 6 5 41.169 41.057 1.861 434.113 o
4 6 6 462.422 476.618 12.231 10.052 o
4 6 7 2057.880 2110.760 49.443 0.615 o
4 6 8 1793.060 1792.030 43.237 0.804 o
4 6 9 2089.410 2152.350 50.740 0.584 o
4 6 10 450.651 470.378 13.331 8.461 o
4 6 11 43.294 48.563 3.208 146.088 o
4 6 12 3.433 1.946 2.348 272.831 o
4 6 13 50.221 51.978 3.989 94.500 o
4 6 14 218.315 245.897 10.011 15.005 o
4 6 15 19.785 25.056 3.898 98.981 o
4 6 16 8.550 12.809 3.647 113.041 o
4 6 17 0.029 -6.216 17.137 5.121 o
4 6 18 63.614 67.857 8.459 21.013 o
4 6 19 15.330 16.913 5.518 49.392 o
4 7 0 744.943 749.316 18.788 4.260 o
4 7 1 122.884 125.736 3.681 110.971 o
4 7 2 890.486 886.348 21.116 3.373 o
4 7 3 4.924 6.920 1.304 884.516 o
4 7 4 106.325 106.846 3.527 120.863 o
4 7 5 327.109 328.964 8.595 20.357 o
4 7 6 101.303 102.743 3.677 111.213 o
4 7 7 477.203 480.405 12.702 9.321 o
4 7 8 9.725 9.263 1.855 436.902 o
4 7 9 119.848 121.607 4.989 60.416 o
4 7 10 1.079 0.825 2.102 340.268 o
4 7 11 15.829 12.544 2.315 280.562 o
4 7 12 121.842 130.627 7.833 24.508 o
4 7 13 389.501 412.968 13.964 7.712 o
4 7 14 2.742 7.380 3.052 161.467 o
4 7 15 14.721 18.571 3.848 101.535 o
4 7 16 3.550 1.937 5.636 47.348 o
4 7 17 133.236 145.955 10.489 13.667 o
4 7 18 44.138 46.196 7.818 24.606 o
4 7 19 11.066 21.487 7.642 25.751 o
4 8 0 28.223 30.638 2.032 364.069 o
4 8 1 30.271 30.156 1.753 489.175 o
4 8 2 246.257 254.121 6.786 32.653 o
4 8 3 41.324 41.906 2.075 349.372 o
4 8 4 346.860 355.313 9.393 17.043 o
4 8 5 2.419 3.688 1.352 822.271 o
4 8 6 196.976 200.092 6.118 40.172 o
4 8 7 1000.360 1017.040 24.807 2.444 o
4 8 8 722.907 742.100 18.858 4.228 o
4 8 9 1121.710 1168.440 28.784 1.815 o
4 8 10 143.257 153.571 6.040 41.218 o
4 8 11 45.991 49.633 3.553 119.148 o
4 8 12 4.042 5.548 2.460 248.455 o
4 8 13 38.425 38.299 3.898 98.948 o
4 8 14 110.259 110.192 7.064 30.137 o
4 8 15 39.930 35.116 5.037 59.279 o
4 8 16 0.485 -1.163 15.277 6.443 o
4 8 17 9.020 3.250 4.948 61.413 o
4 8 18 25.895 29.692 9.033 18.431 o
4 8 19 16.686 10.291 18.398 4.442 o
4 9 0 161.879 163.867 5.488 49.934 o
4 9 1 125.426 127.662 3.972 95.328 o
4 9 2 76.944 76.105 3.207 146.227 o
4 9 3 4.463 6.249 1.579 602.979 o
4 9 4 16.511 14.810 1.564 614.487 o
4 9 5 297.692 292.532 8.223 22.238 o
4 9 6 0.617 -1.266 7.124 29.633 o
4 9 7 100.479 98.396 4.785 65.664 o
4 9 8 41.237 44.294 3.318 136.602 o
4 9 9 32.146 30.727 2.652 213.882 o
4 9 10 8.256 9.907 2.413 258.340 o
4 9 11 5.088 10.544 2.715 203.983 o
4 9 12 26.420 23.788 3.901 98.817 o
4 9 13 1.215 -0.918 16.957 5.230 o
4 9 14 58.983 72.189 6.470 35.926 o
4 9 15 0.294 1.725 4.135 87.953 o
4 9 16 6.255 3.069 5.422 51.155 o
4 9 17 25.334 32.936 6.317 37.684 o
4 9 18 14.888 15.070 5.479 50.085 o
4 10 0 849.723 857.232 22.072 3.087 o
4 10 1 200.612 199.081 5.692 46.407 o
4 10 2 78.408 78.739 3.052 161.407 o
4 10 3 26.570 27.801 1.870 430.117 o
4 10 4 94.733 94.426 3.831 102.459 o
4 10 5 110.893 108.312 4.230 84.039 o
4 10 6 231.909 228.193 6.948 31.154 o
4 10 7 1.091 0.657 1.720 508.269 o
4 10 8 107.406 104.485 4.774 65.978 o
4 10 9 1.478 2.311 2.020 368.386 o
4 10 10 211.482 215.662 8.083 23.017 o
4 10 11 39.250 47.174 4.763 66.299 o
4 10 12 7.622 11.178 3.364 132.921 o
4 10 13 0.004 -2.078 15.464 6.288 o
4 10 14 19.659 23.231 4.838 64.242 o
4 10 15 4.857 5.986 4.503 74.177 o
4 10 16 3.842 9.540 4.681 68.632 o
4 10 17 0.651 4.000 5.125 57.250 o
4 10 18 51.706 47.236 9.346 17.214 o
4 11 0 24.606 28.264 2.705 205.559 o
4 11 1 138.830 136.009 4.828 64.508 o
4 11 2 0.038 -0.755 8.025 23.350 o
4 11 3 113.282 114.268 4.800 65.268 o
4 11 4 27.017 28.045 2.564 228.732 o
4 11 5 9.568 11.291 1.896 418.341 o
4 11 6 79.127 77.835 3.566 118.223 o
4 11 7 42.017 39.856 2.956 172.126 o
4 11 8 34.105 34.007 2.821 189.029 o
4 11 9 17.361 17.456 2.980 169.341 o
4 11 10 8.278 14.144 4.561 72.280 o
4 11 11 26.538 26.979 4.000 93.963 o
4 11 12 13.529 18.520 5.238 54.817 o
4 11 13 29.235 34.893 7.030 30.431 o
4 11 14 18.115 14.895 7.470 26.948 o
4 11 15 1.542 -4.653 23.399 2.747 o
4 11 16 32.549 35.567 9.500 16.662 o
4 11 17 1.735 5.579 5.522 49.312 o
4 11 18 6.567 15.802 5.712 46.094 o
4 12 0 1823.120 1834.060 48.666 0.635 o
4 12 1 2231.290 2240.210 52.121 0.554 o
4 12 2 0.021 1.177 1.590 594.477 o
4 12 3 220.790 222.899 7.004 30.651 o
4 12 4 1.961 1.256 1.803 462.720 o
4 12 5 169.119 167.772 5.785 44.931 o
4 12 6 363.378 353.758 10.854 12.765 o
4 12 7 153.567 152.369 6.772 32.788 o
4 12 8 7.963 10.665 3.490 123.476 o
4 12 9 54.117 51.160 4.019 93.075 o
4 12 10 98.635 91.380 6.107 40.325 o
4 12 11 22.597 19.780 5.113 57.514 o
4 12 12 72.969 76.384 8.102 22.907 o
4 12 13 0.038 0.835 5.291 53.706 o
4 12 14 29.140 22.212 6.455 36.090 o
4 12 15 90.228 91.641 8.330 21.672 o
4 12 16 55.255 57.177 7.280 28.375 o
4 12 17 109.252 92.210 9.754 15.807 o
4 12 18 47.299 49.121 26.561 2.132 o
4 13 0 56.470 58.765 4.474 75.127 o
4 13 1 115.857 111.781 4.573 71.920 o
4 13 2 176.752 172.382 6.367 37.096 o
4 13 3 58.142 58.201 3.089 157.616 o
4 13 4 68.812 68.188 3.466 125.206 o
4 13 5 286.354 294.072 8.898 18.995 o
4 13 6 7.591 12.377 2.489 242.781 o
4 13 7 6.053 6.612 2.819 189.217 o
4 13 8 22.200 18.293 2.802 191.548 o
4 13 9 86.394 93.739 5.875 43.564 o
4 13 10 133.371 136.725 7.527 26.541 o
4 13 11 4.248 4.610 3.557 118.853 o
4 13 12 39.799 46.252 4.878 63.203 o
4 13 13 11.145 9.993 5.133 57.083 o
4 13 14 85.143 77.144 6.899 31.590 o
4 13 15 314.395 339.736 16.678 5.406 o
4 13 16 0.114 -3.683 18.652 4.323 o
4 13 17 122.227 138.324 10.493 13.657 o
4 14 0 1449.000 1472.620 38.481 1.016 o
4 14 1 1645.310 1650.480 42.392 0.837 o
4 14 2 968.114 965.723 24.661 2.473 o
4 14 3 0.201 0.478 1.813 457.275 o
4 14 4 166.945 167.600 5.829 44.265 o
4 14 5 38.643 34.345 2.865 183.174 o
4 14 6 319.781 322.472 10.380 13.956 o
4 14 7 12.869 9.650 3.221 144.923 o
4 14 8 112.526 117.495 6.647 34.031 o
4 14 9 3.356 2.235 3.360 133.206 o
4 14 10 317.051 319.571 12.217 10.074 o
4 14 11 56.852 61.733 7.204 28.976 o
4 14 12 81.691 67.350 5.428 51.048 o
4 14 13 3.712 7.422 4.749 66.663 o
4 14 14 17.736 21.869 4.731 67.198 o
4 14 15 227.336 232.841 12.581 9.500 o
4 14 16 218.006 248.054 14.168 7.491 o
4 14 17 294.849 300.606 15.099 6.596 o
4 15 0 70.877 67.293 5.138 56.969 o
4 15 1 6.014 5.644 2.176 317.624 o
4 15 2 11.701 14.179 2.372 267.329 o
4 15 3 10.806 11.608 2.589 224.356 o
4 15 4 0.322 -0.695 9.261 17.534 o
4 15 5 8.586 11.413 2.187 314.405 o
4 15 6 2.805 6.675 2.754 198.254 o
4 15 7 4.115 4.548 2.491 242.304 o
4 15 8 6.784 1.787 4.219 84.478 o
4 15 9 3.559 2.342 3.878 100.016 o
4 15 10 45.134 43.429 6.015 41.569 o
4 15 11 11.830 15.591 3.616 115.002 o
4 15 12 20.090 15.090 3.682 110.941 o
4 15 13 3.795 3.947 4.552 72.584 o
4 15 14 13.759 8.791 5.546 48.887 o
4 15 15 118.820 119.551 8.758 19.607 o
4 15 16 0.906 -1.524 19.589 3.919 o
4 16 0 3.083 -1.139 9.144 17.983 o
4 16 1 164.717 161.315 6.381 36.934 o
4 16 2 224.799 214.921 9.826 15.574 o
4 16 3 91.623 85.053 4.829 64.497 o
4 16 4 0.806 -3.550 9.892 15.368 o
4 16 5 16.190 21.241 3.622 114.599 o
4 16 6 1.691 3.609 2.543 232.463 o
4 16 7 89.322 81.249 4.931 61.844 o
4 16 8 109.281 107.705 6.336 37.462 o
4 16 9 52.791 49.150 4.637 69.942 o
4 16 10 41.682 44.510 4.824 64.632 o
4 16 11 0.002 2.332 3.489 123.533 o
4 16 12 1.120 3.731 3.776 105.451 o
4 16 13 0.063 10.064 5.849 43.952 o
4 16 14 0.001 -0.487 18.382 4.450 o
4 16 15 0.026 4.742 4.764 66.251 o
4 16 16 6.003 4.371 5.081 58.256 o
4 17 0 2.448 -0.394 8.977 18.660 o
4 17 1 55.534 54.203 3.524 121.100 o
4 17 2 2.746 1.559 2.660 212.607 o
4 17 3 220.697 220.495 8.701 19.863 o
4 17 4 36.229 35.291 3.405 129.663 o
4 17 5 21.575 22.703 3.612 115.242 o
4 17 6 92.744 101.370 5.924 42.850 o
4 17 7 15.649 15.524 3.941 96.805 o
4 17 8 61.808 62.910 4.912 62.328 o
4 17 9 27.766 24.763 4.642 69.788 o
4 17 10 2.634 9.706 3.760 106.376 o
4 17 11 5.831 11.064 4.281 82.043 o
4 17 12 8.348 11.086 4.612 70.682 o
4 17 13 13.306 11.084 4.615 70.599 o
4 17 14 60.867 68.661 8.825 19.306 o
4 17 15 25.002 24.012 6.166 39.553 o
4 18 0 147.448 144.702 8.866 19.129 o
4 18 1 43.130 48.783 3.631 114.058 o
4 18 2 0.820 -0.775 10.306 14.158 o
4 18 3 0.124 3.717 2.869 182.724 o
4 18 4 12.310 10.122 3.064 160.199 o
4 18 5 4.230 7.624 2.704 205.674 o
4 18 6 11.407 9.287 3.225 144.602 o
4 18 7 102.944 105.328 6.588 34.652 o
4 18 8 50.309 57.028 5.429 51.013 o
4 18 9 116.849 113.715 8.661 20.049 o
4 18 10 2.927 2.543 4.252 83.174 o
4 18 11 13.942 5.733 4.255 83.056 o
4 18 12 12.557 10.723 4.397 77.781 o
4 18 13 5.767 1.997 4.378 78.468 o
4 18 14 7.091 12.424 5.150 56.707 o
4 18 15 22.614 19.587 6.400 36.717 o
4 19 0 7.246 9.409 3.847 101.584 o
4 19 1 81.817 85.537 5.977 42.094 o
4 19 2 0.289 0.266 2.807 190.914 o
4 19 3 75.477 75.981 5.216 55.261 o
4 19 4 20.334 25.455 3.665 111.977 o
4 19 5 3.091 6.031 3.605 115.694 o
4 19 6 119.199 123.080 7.176 29.199 o
4 19 7 229.076 235.833 10.819 12.848 o
4 19 8 11.428 16.116 5.734 45.743 o
4 19 9 0.305 4.021 4.004 93.785 o
4 19 10 6.079 12.463 4.929 61.892 o
4 19 11 6.589 10.422 4.098 89.543 o
4 19 12 27.206 31.784 5.975 42.116 o
4 19 13 35.639 40.195 8.283 21.920 o
4 19 14 1.463 -4.013 25.397 2.331 o
4 20 0 82.181 96.215 9.211 17.723 o
4 20 1 44.672 46.700 4.417 77.075 o
4 20 2 563.675 559.815 17.357 4.992 o
4 20 3 132.883 133.280 6.911 31.484 o
4 20 4 70.593 71.886 5.335 52.828 o
4 20 5 19.260 14.361 3.480 124.167 o
4 20 6 131.992 144.801 7.811 24.645 o
4 20 7 759.821 763.958 25.349 2.340 o
4 20 8 755.497 765.296 25.488 2.315 o
4 20 9 770.661 779.185 26.509 2.140 o
4 20 10 195.570 182.821 11.322 11.731 o
4 20 11 11.715 15.605 5.602 47.911 o
4 20 12 0.239 0.467 5.703 46.231 o
4 20 13 17.101 17.208 6.455 36.091 o
4 20 14 83.976 92.660 9.303 17.377 o
4 21 0 41.622 36.531 9.083 18.228 o
4 21 1 5.185 7.869 3.830 102.533 o
4 21 2 63.526 66.134 7.021 30.509 o
4 21 3 0.005 0.191 3.017 165.188 o
4 21 4 3.931 5.365 3.854 101.249 o
4 21 5 48.958 53.876 5.455 50.541 o
4 21 6 46.009 47.476 5.601 47.932 o
4 21 7 123.199 120.388 8.658 20.060 o
4 21 8 1.092 5.119 4.232 83.982 o
4 21 9 25.683 33.498 6.232 38.724 o
4 21 10 0.161 5.665 5.779 45.033 o
4 21 11 1.430 2.928 5.255 54.451 o
4 21 12 39.526 42.347 7.423 27.289 o
4 21 13 92.126 82.474 8.657 20.066 o
4 22 0 0.000 4.470 5.346 52.626 o
4 22 1 9.259 2.722 3.766 106.014 o
4 22 2 0.149 -1.524 14.876 6.796 o
4 22 3 0.032 -4.955 14.755 6.907 o
4 22 4 46.493 39.355 5.155 56.597 o
4 22 5 0.089 8.558 3.794 104.486 o
4 22 6 6.913 18.175 4.733 67.118 o
4 22 7 74.798 65.463 7.368 27.701 o
4 22 8 34.316 30.901 7.282 28.362 o
4 22 9 115.874 106.309 9.616 16.263 o
4 22 10 0.381 2.718 5.597 47.996 o
4 22 11 15.344 15.620 6.805 32.471 o
4 22 12 0.811 16.047 6.155 39.699 o
4 23 0 12.931 11.118 5.863 43.745 o
4 23 1 2.889 4.247 3.659 112.336 o
4 23 2 5.440 8.891 4.947 61.436 o
4 23 3 4.225 8.590 4.075 90.573 o
4 23 4 0.026 3.107 3.569 118.079 o
4 23 5 72.395 65.761 6.917 31.431 o
4 23 6 12.692 10.055 4.581 71.644 o
4 23 7 1.000 -0.367 16.097 5.803 o
4 23 8 20.363 7.780 5.894 43.292 o
4 23 9 13.369 7.470 4.991 60.380 o
4 23 10 3.043 1.557 6.189 39.262 o
4 23 11 4.755 8.593 7.437 27.190 o
4 23 12 5.709 1.787 14.913 6.762 o
4 24 0 50.657 42.813 7.066 30.121 o
4 24 1 4.269 8.085 3.987 94.601 o
4 24 2 13.105 19.221 4.192 85.583 o
4 24 3 1.180 6.840 6.996 30.726 o
4 24 4 37.473 42.385 5.514 49.450 o
4 24 5 11.334 13.774 6.892 31.657 o
4 24 6 32.381 37.952 6.026 41.416 o
4 24 7 5.714 4.401 7.185 29.129 o
4 24 8 31.531 20.969 5.965 42.263 o
4 24 9 3.416 10.973 5.762 45.294 o
4 24 10 38.874 36.160 7.153 29.388 o
4 24 11 6.548 1.404 13.093 8.772 o
4 25 0 0.190 1.511 5.879 43.513 o
4 25 1 23.428 22.447 5.795 44.778 o
4 25 2 1.994 6.752 4.528 73.350 o
4 25 3 0.186 8.040 4.396 77.818 o
4 25 4 1.837 4.273 5.323 53.074 o
4 25 5 0.448 5.698 4.588 71.438 o
4 25 6 1.462 2.906 6.669 33.814 o
4 25 7 5.896 12.302 5.343 52.682 o
4 25 8 0.435 5.352 5.682 46.571 o
4 25 9 0.191 1.641 5.874 43.584 o
4 26 0 614.161 639.732 33.093 1.373 o
4 26 1 506.771 498.369 21.085 3.383 o
4 26 2 24.077 25.863 5.345 52.638 o
4 26 3 21.458 15.522 5.405 51.474 o
4 26 4 0.138 -2.954 17.614 4.847 o
4 26 5 35.289 36.473 6.980 30.862 o
4 26 6 158.269 144.754 11.586 11.202 o
4 26 7 15.991 10.217 5.242 54.734 o
4 26 8 2.568 6.758 6.600 34.520 o
4 27 0 58.060 61.904 13.518 8.229 o
4 27 1 32.664 40.754 7.294 28.264 o
4 27 2 83.007 90.920 14.508 7.145 o
4 27 3 6.561 17.666 5.847 43.985 o
4 27 4 39.381 49.761 8.150 22.640 o
4 27 5 79.629 64.071 10.849 12.777 o
4 27 6 0.000 12.521 6.592 34.608 o
4 27 7 0.125 -3.001 32.035 1.465 o
4 28 0 132.465 118.900 15.316 6.410 o
4 28 1 203.823 201.449 13.405 8.369 o
4 28 2 66.471 74.510 9.802 15.652 o
4 28 3 2.803 19.520 7.528 26.534 o
4 28 4 19.416 28.604 8.746 19.657 o
4 28 5 12.230 26.378 24.914 2.423 o
5 0 1 450.386 465.937 15.513 6.249 o
5 0 2 290.452 285.247 9.188 17.813 o
5 0 3 120.064 121.510 5.775 45.083 o
5 0 4 380.272 375.833 11.547 11.278 o
5 0 5 58.789 59.253 3.427 128.066 o
5 0 6 107.292 101.182 5.381 51.941 o
5 0 7 223.036 224.961 8.050 23.207 o
5 0 8 173.748 168.845 7.836 24.493 o
5 0 9 247.183 241.235 9.763 15.775 o
5 0 10 39.274 33.908 4.262 82.775 o
5 0 11 162.283 164.599 8.463 20.997 o
5 0 12 919.001 927.015 28.149 1.898 o
5 0 13 2.743 12.210 4.229 84.081 o
5 0 14 138.247 154.550 13.070 8.803 o
5 0 15 327.836 331.495 16.677 5.407 o
5 0 16 60.046 66.660 7.464 26.990 o
5 0 17 333.187 343.403 17.584 4.863 o
5 0 18 197.851 182.720 14.664 6.993 o
5 0 19 12.551 6.623 5.635 47.351 o
5 1 1 1651.860 1695.750 39.824 0.948 o
5 1 2 225.838 230.665 6.703 33.472 o
5 1 3 165.749 171.355 5.891 43.331 o
5 1 4 268.819 267.510 7.540 26.452 o
5 1 5 59.320 66.403 2.836 187.005 o
5 1 6 215.048 209.277 6.440 36.260 o
5 1 7 40.541 40.432 2.529 235.055 o
5 1 8 0.053 -1.158 8.333 21.655 o
5 1 9 174.160 174.096 6.001 41.757 o
5 1 10 271.202 255.736 8.136 22.718 o
5 1 11 5.471 8.981 2.360 270.028 o
5 1 12 18.459 18.004 3.067 159.901 o
5 1 13 72.945 69.471 4.584 71.557 o
5 1 14 23.845 24.413 3.764 106.150 o
5 1 15 382.529 398.766 15.043 6.646 o
5 1 16 48.706 54.029 4.968 60.938 o
5 1 17 2.177 4.701 3.751 106.892 o
5 1 18 0.153 -2.374 18.744 4.280 o
5 1 19 4.109 5.363 4.430 76.609 o
5 2 1 133.411 141.453 4.872 63.349 o
5 2 2 13.293 15.341 1.681 532.466 o
5 2 3 0.929 -0.369 9.069 18.282 o
5 2 4 6.273 6.680 1.359 813.804 o
5 2 5 77.096 79.356 3.263 141.228 o
5 2 6 192.796 191.591 5.931 42.744 o
5 2 7 0.574 -0.807 8.284 21.911 o
5 2 8 88.106 87.423 3.872 100.282 o
5 2 9 18.656 21.688 2.656 213.124 o
5 2 10 22.551 26.489 2.555 230.359 o
5 2 11 6.070 6.732 2.267 292.501 o
5 2 12 4.561 4.179 2.748 199.206 o
5 2 13 10.132 7.299 3.711 109.199 o
5 2 14 2.573 2.460 3.043 162.425 o
5 2 15 18.814 27.157 4.327 80.301 o
5 2 16 14.079 19.529 3.844 101.771 o
5 2 17 163.280 170.243 9.712 15.943 o
5 2 18 17.514 17.489 5.210 55.398 o
5 2 19 6.488 7.370 4.239 83.704 o
5 3 1 30.378 32.624 2.053 356.793 o
5 3 2 3.155 1.885 1.469 696.958 o
5 3 3 0.708 1.045 1.629 566.880 o
5 3 4 431.413 433.353 11.263 11.853 o
5 3 5 1.097 2.420 1.401 766.113 o
5 3 6 112.371 113.880 4.053 91.543 o
5 3 7 3.503 2.506 1.418 748.218 o
5 3 8 18.467 21.719 2.037 362.485 o
5 3 9 108.334 102.225 4.255 83.049 o
5 3 10 22.119 18.591 2.167 320.162 o
5 3 11 107.571 108.520 4.889 62.910 o
5 3 12 52.500 58.076 4.529 73.314 o
5 3 13 42.929 42.585 4.336 79.971 o
5 3 14 7.250 5.487 3.001 167.013 o
5 3 15 0.235 1.043 3.612 115.233 o
5 3 16 2.369 -4.811 13.254 8.561 o
5 3 17 2.642 2.730 3.930 97.387 o
5 3 18 6.147 6.486 4.033 92.469 o
5 3 19 12.998 13.068 10.003 15.028 o
5 4 1 18.486 17.686 1.579 603.008 o
5 4 2 0.021 1.741 1.286 908.600 o
5 4 3 5.496 5.815 1.601 586.958 o
5 4 4 183.242 178.030 5.451 50.611 o
5 4 5 0.921 3.208 1.419 746.950 o
5 4 6 40.954 42.666 2.821 188.916 o
5 4 7 30.988 32.503 2.215 306.485 o
5 4 8 0.786 2.766 1.756 487.462 o
5 4 9 96.850 91.987 3.890 99.391 o
5 4 10 0.016 0.655 1.819 454.646 o
5 4 11 0.498 1.804 2.195 312.244 o
5 4 12 80.871 81.895 4.780 65.827 o
5 4 13 24.024 22.422 4.047 91.793 o
5 4 14 8.367 9.369 3.142 152.328 o
5 4 15 9.631 12.815 4.557 72.406 o
5 4 16 35.191 46.494 7.059 30.179 o
5 4 17 20.666 15.800 3.980 94.944 o
5 4 18 0.963 1.611 4.065 90.983 o
5 4 19 0.475 7.105 7.937 23.868 o
5 5 1 14.828 15.045 1.557 620.216 o
5 5 2 193.973 201.510 5.918 42.937 o
5 5 3 68.594 71.462 3.025 164.318 o
5 5 4 69.663 71.942 2.902 178.581 o
5 5 5 1.005 2.515 1.379 790.947 o
5 5 6 211.597 212.391 6.443 36.225 o
5 5 7 165.669 164.145 5.711 46.104 o
5 5 8 5.059 6.270 1.970 387.646 o
5 5 9 133.318 140.585 5.261 54.332 o
5 5 10 1.035 2.077 2.104 339.659 o
5 5 11 61.577 62.860 4.113 88.901 o
5 5 12 189.702 191.192 7.754 25.008 o
5 5 13 0.235 6.000 2.741 200.192 o
5 5 14 49.915 56.648 5.145 56.815 o
5 5 15 8.707 5.360 3.257 141.788 o
5 5 16 3.312 14.786 4.492 74.536 o
5 5 17 1.839 -0.456 16.562 5.482 o
5 5 18 11.344 15.859 5.500 49.713 o
5 6 1 1.203 3.065 1.391 777.563 o
5 6 2 110.968 115.364 4.098 89.524 o
5 6 3 83.757 89.988 3.644 113.239 o
5 6 4 782.880 782.557 19.539 3.939 o
5 6 5 24.474 23.437 2.448 250.959 o
5 6 6 4.863 1.741 1.905 414.578 o
5 6 7 41.312 34.120 3.074 159.180 o
5 6 8 69.973 72.606 3.822 102.931 o
5 6 9 513.704 520.685 14.275 7.380 o
5 6 10 216.862 223.522 7.759 24.978 o
5 6 11 12.606 12.436 3.327 135.872 o
5 6 12 44.750 46.391 3.744 107.304 o
5 6 13 26.091 27.665 3.840 101.990 o
5 6 14 92.536 99.169 6.439 36.268 o
5 6 15 35.806 39.828 4.663 69.149 o
5 6 16 11.916 9.182 4.823 64.652 o
5 6 17 60.984 73.159 7.728 25.181 o
5 6 18 12.493 9.768 5.165 56.370 o
5 7 1 601.332 617.601 15.157 6.546 o
5 7 2 811.928 832.360 20.412 3.609 o
5 7 3 4.340 5.559 1.481 685.363 o
5 7 4 291.763 298.689 8.440 21.110 o
5 7 5 486.865 487.355 12.890 9.051 o
5 7 6 46.617 44.767 2.933 174.838 o
5 7 7 1774.830 1803.010 45.875 0.715 o
5 7 8 223.158 222.473 7.891 24.147 o
5 7 9 73.136 71.101 3.781 105.197 o
5 7 10 78.969 78.385 4.561 72.274 o
5 7 11 8.659 9.503 3.057 160.912 o
5 7 12 4.853 5.136 2.552 230.929 o
5 7 13 47.665 54.295 4.747 66.743 o
5 7 14 8.926 6.685 3.939 96.917 o
5 7 15 2.613 2.423 4.503 74.173 o
5 7 16 0.044 -2.779 14.833 6.834 o
5 7 17 88.248 99.611 10.199 14.458 o
5 7 18 91.824 106.183 10.674 13.200 o
5 8 1 0.078 -0.615 7.626 25.855 o
5 8 2 112.359 116.487 3.852 101.368 o
5 8 3 60.611 59.567 2.751 198.763 o
5 8 4 357.616 359.310 10.237 14.350 o
5 8 5 4.038 7.804 1.943 398.377 o
5 8 6 18.075 22.070 2.113 336.850 o
5 8 7 55.321 59.884 3.843 101.830 o
5 8 8 4.027 6.329 2.025 366.749 o
5 8 9 409.023 413.994 12.241 10.036 o
5 8 10 244.185 262.574 9.452 16.830 o
5 8 11 34.750 32.456 4.122 88.493 o
5 8 12 2.406 4.695 3.070 159.597 o
5 8 13 17.604 21.003 3.822 102.933 o
5 8 14 21.617 24.816 5.464 50.360 o
5 8 15 46.155 44.285 5.908 43.087 o
5 8 16 7.573 12.627 5.326 53.011 o
5 8 17 39.621 58.759 8.292 21.871 o
5 8 18 1.836 1.914 5.647 47.152 o
5 9 1 4.811 4.130 1.355 818.606 o
5 9 2 54.991 58.118 2.574 226.993 o
5 9 3 69.717 69.802 3.102 156.292 o
5 9 4 82.900 90.287 4.177 86.202 o
5 9 5 6.358 5.022 2.048 358.521 o
5 9 6 56.024 55.672 3.069 159.633 o
5 9 7 21.850 17.177 2.054 356.467 o
5 9 8 14.150 17.044 3.183 148.462 o
5 9 9 3.688 3.560 2.141 328.075 o
5 9 10 0.167 4.699 2.670 210.969 o
5 9 11 7.738 8.715 2.809 190.637 o
5 9 12 153.184 161.578 7.624 25.869 o
5 9 13 4.536 4.879 3.910 98.365 o
5 9 14 38.346 41.786 6.830 32.234 o
5 9 15 0.448 -1.838 14.146 7.514 o
5 9 16 1.154 2.590 5.021 59.646 o
5 9 17 0.523 -0.998 16.012 5.865 o
5 9 18 0.737 -3.577 15.471 6.283 o
5 10 1 47.069 46.297 2.367 268.418 o
5 10 2 7.462 6.493 1.590 594.992 o
5 10 3 16.652 14.789 2.301 284.004 o
5 10 4 303.493 300.662 9.825 15.578 o
5 10 5 0.388 1.609 1.802 463.059 o
5 10 6 37.859 38.639 2.911 177.443 o
5 10 7 37.025 37.560 3.308 137.399 o
5 10 8 0.175 1.285 2.132 330.715 o
5 10 9 14.109 10.675 2.498 240.944 o
5 10 10 22.230 18.484 3.594 116.424 o
5 10 11 0.119 -1.026 11.277 11.824 o
5 10 12 42.907 40.973 6.036 41.278 o
5 10 13 23.152 23.486 4.573 71.923 o
5 10 14 8.431 0.988 4.837 64.272 o
5 10 15 1.614 -4.313 16.028 5.854 o
5 10 16 49.291 54.195 9.121 18.076 o
5 10 17 49.576 53.347 8.004 23.472 o
5 11 1 12.402 10.606 1.866 431.689 o
5 11 2 29.048 31.562 2.779 194.751 o
5 11 3 3.432 3.124 1.794 467.108 o
5 11 4 214.996 217.526 7.470 26.946 o
5 11 5 18.954 22.238 2.469 246.706 o
5 11 6 82.368 70.071 3.968 95.526 o
5 11 7 0.206 3.020 2.664 211.965 o
5 11 8 0.801 -3.389 11.174 12.044 o
5 11 9 8.191 6.837 2.534 234.101 o
5 11 10 3.844 3.944 2.743 199.873 o
5 11 11 33.402 33.915 6.636 34.150 o
5 11 12 38.912 37.288 5.867 43.684 o
5 11 13 0.037 2.721 5.194 55.741 o
5 11 14 12.901 6.687 4.418 77.054 o
5 11 15 32.669 31.792 6.292 37.987 o
5 11 16 4.448 -0.232 15.705 6.097 o
5 11 17 1.823 9.646 5.524 49.284 o
5 12 1 85.299 96.149 4.956 61.218 o
5 12 2 9.096 6.586 2.375 266.633 o
5 12 3 0.740 -1.250 8.032 23.312 o
5 12 4 107.037 111.578 5.591 48.111 o
5 12 5 46.887 40.316 3.008 166.162 o
5 12 6 180.027 184.455 7.105 29.791 o
5 12 7 0.762 1.121 2.240 299.755 o
5 12 8 27.598 25.694 3.469 124.992 o
5 12 9 2.723 2.034 3.026 164.212 o
5 12 10 16.693 11.919 3.642 113.383 o
5 12 11 1.581 4.413 3.315 136.836 o
5 12 12 30.181 32.624 5.468 50.295 o
5 12 13 34.319 34.244 7.025 30.471 o
5 12 14 0.308 11.056 4.561 72.299 o
5 12 15 32.380 35.857 5.344 52.663 o
5 12 16 39.520 44.278 7.559 26.317 o
5 12 17 137.613 134.951 10.445 13.784 o
5 13 1 783.410 791.928 20.854 3.458 o
5 13 2 103.391 105.070 5.303 53.467 o
5 13 3 141.386 140.746 6.298 37.910 o
5 13 4 85.578 78.374 4.269 82.496 o
5 13 5 0.050 2.849 2.177 317.228 o
5 13 6 106.187 95.204 4.805 65.137 o
5 13 7 107.753 89.139 4.659 69.268 o
5 13 8 3.325 5.732 3.248 142.548 o
5 13 9 130.317 135.582 7.084 29.966 o
5 13 10 223.207 227.788 10.464 13.734 o
5 13 11 0.090 4.210 3.676 111.271 o
5 13 12 5.115 9.870 3.739 107.590 o
5 13 13 40.419 45.706 5.598 47.983 o
5 13 14 27.899 34.200 7.631 25.825 o
5 13 15 246.437 253.862 13.452 8.310 o
5 13 16 54.097 43.975 6.231 38.731 o
5 13 17 1.286 -5.770 18.913 4.204 o
5 14 1 96.054 92.659 4.958 61.162 o
5 14 2 76.912 75.925 4.347 79.576 o
5 14 3 29.947 25.538 2.666 211.649 o
5 14 4 135.044 126.969 5.383 51.892 o
5 14 5 9.850 12.408 2.827 188.151 o
5 14 6 38.200 36.131 3.235 143.650 o
5 14 7 63.465 60.562 5.777 45.065 o
5 14 8 57.282 60.215 4.825 64.599 o
5 14 9 115.220 104.209 6.348 37.314 o
5 14 10 14.566 21.614 3.981 94.902 o
5 14 11 88.921 82.738 6.142 39.865 o
5 14 12 417.038 430.762 16.985 5.212 o
5 14 13 0.399 2.483 5.380 51.945 o
5 14 14 68.880 75.834 7.302 28.199 o
5 14 15 172.830 171.663 11.110 12.184 o
5 14 16 28.738 29.497 5.475 50.168 o
5 15 1 142.645 146.875 6.449 36.162 o
5 15 2 48.897 55.633 4.567 72.096 o
5 15 3 11.886 15.700 2.614 220.141 o
5 15 4 48.661 49.424 3.810 103.577 o
5 15 5 55.256 50.621 4.416 77.114 o
5 15 6 57.198 51.848 5.402 51.537 o
5 15 7 3.963 7.869 2.991 168.083 o
5 15 8 3.140 3.144 4.091 89.853 o
5 15 9 59.898 60.959 4.776 65.926 o
5 15 10 81.713 79.620 6.147 39.795 o
5 15 11 8.986 8.844 5.388 51.790 o
5 15 12 19.701 16.959 4.370 78.741 o
5 15 13 26.764 30.181 6.844 32.100 o
5 15 14 1.395 -0.500 16.744 5.364 o
5 15 15 148.804 149.727 11.208 11.972 o
5 15 16 12.812 6.870 5.794 44.787 o
5 16 1 11.348 14.380 2.714 204.160 o
5 16 2 6.161 9.788 2.601 222.241 o
5 16 3 0.056 2.048 2.653 213.705 o
5 16 4 35.839 37.708 5.573 48.413 o
5 16 5 20.463 15.353 5.079 58.304 o
5 16 6 11.839 18.322 3.809 103.673 o
5 16 7 0.242 -3.339 11.965 10.505 o
5 16 8 31.917 33.762 4.923 62.058 o
5 16 9 15.252 13.655 3.332 135.409 o
5 16 10 1.249 -1.190 15.529 6.236 o
5 16 11 10.009 1.662 3.615 115.095 o
5 16 12 28.372 27.764 4.467 75.366 o
5 16 13 0.674 4.450 4.380 78.394 o
5 16 14 1.112 5.436 4.382 78.296 o
5 16 15 0.814 0.476 4.763 66.281 o
5 17 1 14.214 11.253 3.009 166.132 o
5 17 2 15.959 11.666 3.008 166.188 o
5 17 3 1.690 0.197 3.546 119.584 o
5 17 4 136.269 147.755 7.281 28.366 o
5 17 5 2.673 2.854 3.323 136.180 o
5 17 6 12.287 11.758 3.496 123.011 o
5 17 7 14.739 12.733 3.714 109.007 o
5 17 8 15.880 15.248 3.393 130.593 o
5 17 9 59.446 64.262 7.229 28.774 o
5 17 10 52.938 46.085 5.198 55.653 o
5 17 11 55.629 49.685 5.583 48.249 o
5 17 12 18.508 16.370 5.488 49.931 o
5 17 13 43.503 57.233 6.651 33.998 o
5 17 14 1.448 10.636 5.291 53.722 o
5 17 15 3.730 2.978 5.896 43.256 o
5 18 1 1.867 2.124 3.616 114.998 o
5 18 2 13.168 8.250 3.180 148.697 o
5 18 3 9.945 3.007 3.290 138.886 o
5 18 4 0.107 -0.699 11.908 10.605 o
5 18 5 3.561 8.518 3.466 125.206 o
5 18 6 0.438 -0.714 13.203 8.626 o
5 18 7 4.323 3.097 4.700 68.087 o
5 18 8 2.142 -0.291 14.450 7.202 o
5 18 9 89.771 102.861 8.243 22.132 o
5 18 10 20.464 17.617 4.289 81.739 o
5 18 11 0.080 2.279 4.223 84.302 o
5 18 12 25.909 21.278 5.014 59.820 o
5 18 13 6.444 1.929 5.138 56.972 o
5 18 14 3.095 6.889 5.579 48.320 o
5 19 1 56.549 55.329 6.486 35.750 o
5 19 2 85.727 91.221 5.457 50.506 o
5 19 3 13.384 12.396 4.582 71.636 o
5 19 4 30.614 31.444 4.471 75.217 o
5 19 5 19.142 11.358 3.799 104.176 o
5 19 6 115.980 103.788 7.352 27.819 o
5 19 7 183.040 182.576 10.353 14.031 o
5 19 8 4.901 7.802 4.349 79.498 o
5 19 9 119.981 130.429 10.485 13.680 o
5 19 10 1.818 5.332 4.766 66.191 o
5 19 11 31.943 30.712 6.234 38.699 o
5 19 12 60.908 50.229 8.809 19.381 o
5 19 13 2.221 5.324 5.193 55.759 o
5 19 14 15.623 19.773 9.159 17.927 o
5 20 1 0.324 1.718 3.458 125.784 o
5 20 2 24.972 23.651 5.036 59.290 o
5 20 3 34.239 27.081 3.982 94.846 o
5 20 4 230.791 236.795 11.038 12.343 o
5 20 5 10.841 9.088 4.674 68.835 o
5 20 6 1.009 -0.981 14.860 6.810 o
5 20 7 8.534 9.019 5.758 45.349 o
5 20 8 56.505 49.347 6.308 37.791 o
5 20 9 161.723 172.136 11.638 11.102 o
5 20 10 44.604 40.124 6.798 32.536 o
5 20 11 0.027 -3.597 21.201 3.345 o
5 20 12 51.704 49.161 7.877 24.236 o
5 20 13 5.195 0.290 5.880 43.490 o
5 21 1 71.408 72.809 5.589 48.135 o
5 21 2 125.447 128.109 7.483 26.853 o
5 21 3 0.481 0.775 3.549 119.373 o
5 21 4 49.836 45.076 5.165 56.371 o
5 21 5 68.927 68.000 6.410 36.595 o
5 21 6 8.157 9.659 3.921 97.786 o
5 21 7 344.680 344.539 16.451 5.556 o
5 21 8 54.607 57.650 7.178 29.185 o
5 21 9 13.150 8.861 7.407 27.410 o
5 21 10 35.729 38.261 7.202 28.995 o
5 21 11 3.647 -3.810 21.334 3.304 o
5 21 12 0.156 -1.470 30.523 1.614 o
5 22 1 0.571 -5.270 13.483 8.271 o
5 22 2 12.109 13.806 4.736 67.033 o
5 22 3 6.586 4.495 3.857 101.057 o
5 22 4 24.498 27.422 5.175 56.159 o
5 22 5 2.316 -5.858 14.879 6.793 o
5 22 6 5.084 12.147 6.257 38.414 o
5 22 7 17.109 25.612 5.749 45.500 o
5 22 8 5.991 13.830 5.198 55.664 o
5 22 9 84.394 82.095 9.334 17.261 o
5 22 10 61.893 48.792 10.797 12.899 o
5 22 11 18.116 19.888 9.515 16.610 o
5 23 1 12.415 15.751 3.904 98.668 o
5 23 2 0.662 1.421 3.543 119.783 o
5 23 3 7.708 6.849 4.830 64.449 o
5 23 4 12.893 11.677 4.393 77.918 o
5 23 5 3.577 8.056 4.881 63.111 o
5 23 6 0.828 3.952 5.157 56.550 o
5 23 7 0.187 1.072 4.981 60.615 o
5 23 8 7.774 0.591 9.038 18.408 o
5 23 9 11.819 24.712 6.820 32.327 o
5 23 10 0.012 -0.635 17.667 4.818 o
5 23 11 2.520 -12.408 15.729 6.078 o
5 24 1 15.228 17.096 5.703 46.230 o
5 24 2 3.193 6.256 4.472 75.179 o
5 24 3 3.548 -3.404 16.649 5.425 o
5 24 4 58.429 55.329 6.514 35.442 o
5 24 5 2.044 4.031 4.764 66.252 o
5 24 6 6.289 8.600 6.681 33.685 o
5 24 7 9.669 16.084 5.850 43.945 o
5 24 8 0.147 5.339 5.909 43.072 o
5 24 9 0.734 7.258 5.680 46.616 o
5 24 10 11.721 -13.306 19.783 3.842 o
5 25 1 31.837 31.342 5.293 53.685 o
5 25 2 24.249 36.937 5.836 44.149 o
5 25 3 1.407 1.955 5.785 44.926 o
5 25 4 45.570 47.871 6.570 34.842 o
5 25 5 6.902 7.551 5.428 51.033 o
5 25 6 17.831 26.082 7.575 26.209 o
5 25 7 0.019 7.394 7.205 28.970 o
5 25 8 0.014 11.667 7.523 26.572 o
5 25 9 9.272 32.266 17.795 4.749 o
5 26 1 29.085 34.811 6.404 36.673 o
5 26 2 0.624 2.239 5.038 59.238 o
5 26 3 1.582 9.527 5.912 43.022 o
5 26 4 54.010 46.499 8.398 21.322 o
5 26 5 17.360 26.808 7.102 29.815 o
5 26 6 53.274 57.407 10.638 13.289 o
5 26 7 0.431 -13.502 17.659 4.822 o
5 27 1 159.792 173.161 12.981 8.924 o
5 27 2 26.375 26.265 6.473 35.892 o
5 27 3 35.202 42.744 8.226 22.224 o
5 27 4 20.832 43.709 9.055 18.338 o
5 27 5 1.696 -9.631 18.393 4.445 o
5 28 1 11.789 7.840 7.240 28.689 o
6 0 0 14.324 10.498 4.229 84.074 o
6 0 1 512.879 553.067 16.782 5.340 o
6 0 2 37.810 45.117 5.063 58.669 o
6 0 3 44.325 44.735 4.238 83.710 o
6 0 4 60.323 63.657 4.576 71.811 o
6 0 5 893.894 912.505 26.120 2.204 o
6 0 6 13.341 9.755 2.354 271.463 o
6 0 7 47.879 43.417 3.611 115.342 o
6 0 8 0.871 1.566 2.862 183.615 o
6 0 9 402.446 408.790 15.755 6.058 o
6 0 10 66.337 66.552 5.237 54.827 o
6 0 11 34.488 37.533 4.351 79.448 o
6 0 12 18.602 30.850 5.478 50.111 o
6 0 13 48.181 57.434 6.411 36.590 o
6 0 14 297.202 322.387 15.563 6.208 o
6 0 15 242.873 250.383 13.882 7.803 o
6 0 16 1.671 4.536 4.919 62.151 o
6 0 17 168.517 180.623 13.626 8.099 o
6 0 18 25.766 26.160 6.763 32.877 o
6 1 0 213.882 214.538 8.532 20.656 o
6 1 1 2169.230 2207.270 52.117 0.554 o
6 1 2 1556.150 1629.850 39.276 0.975 o
6 1 3 60.300 65.740 3.716 108.918 o
6 1 4 196.367 206.208 6.826 32.276 o
6 1 5 157.733 166.195 5.830 44.250 o
6 1 6 330.309 329.676 9.515 16.609 o
6 1 7 219.446 216.482 6.856 31.992 o
6 1 8 64.935 69.844 3.794 104.476 o
6 1 9 71.584 62.277 3.580 117.329 o
6 1 10 145.670 144.357 6.040 41.222 o
6 1 11 63.044 58.485 3.766 106.026 o
6 1 12 171.605 179.917 7.790 24.782 o
6 1 13 24.087 26.747 3.926 97.584 o
6 1 14 119.274 125.780 7.161 29.324 o
6 1 15 109.407 98.739 6.470 35.921 o
6 1 16 2.421 5.914 4.278 82.186 o
6 1 17 201.863 198.836 10.500 13.640 o
6 1 18 186.648 194.314 11.746 10.899 o
6 2 0 82.241 84.752 5.599 47.965 o
6 2 1 1.338 2.059 1.801 463.836 o
6 2 2 179.652 186.910 6.099 40.427 o
6 2 3 30.412 33.238 2.411 258.748 o
6 2 4 129.927 127.790 4.647 69.645 o
6 2 5 104.920 106.524 4.538 73.037 o
6 2 6 45.084 45.676 2.933 174.807 o
6 2 7 11.122 10.405 1.752 489.684 o
6 2 8 4.319 5.067 2.105 339.383 o
6 2 9 3.101 2.939 2.188 313.973 o
6 2 10 44.747 44.626 3.260 141.497 o
6 2 11 1.380 4.022 2.223 304.246 o
6 2 12 10.970 15.457 3.189 147.888 o
6 2 13 47.995 49.364 5.536 49.069 o
6 2 14 14.472 17.745 3.534 120.375 o
6 2 15 117.464 119.626 7.262 28.518 o
6 2 16 6.178 8.648 4.463 75.499 o
6 2 17 11.212 18.124 4.246 83.405 o
6 2 18 17.668 19.903 5.985 41.987 o
6 3 0 677.636 681.464 19.334 4.023 o
6 3 1 89.072 88.515 3.802 104.047 o
6 3 2 28.091 28.726 2.779 194.687 o
6 3 3 237.350 233.873 7.233 28.747 o
6 3 4 127.717 129.164 4.676 68.770 o
6 3 5 3.043 4.147 1.806 461.179 o
6 3 6 270.546 267.655 8.120 22.804 o
6 3 7 45.886 42.742 2.983 168.960 o
6 3 8 36.420 40.315 2.885 180.732 o
6 3 9 14.325 9.600 2.025 366.581 o
6 3 10 181.831 182.485 6.860 31.954 o
6 3 11 40.508 37.185 3.604 115.763 o
6 3 12 4.294 4.335 2.720 203.315 o
6 3 13 0.171 3.341 3.097 156.763 o
6 3 14 15.884 12.931 3.696 110.082 o
6 3 15 3.747 10.335 3.826 102.727 o
6 3 16 0.271 9.451 4.471 75.242 o
6 3 17 0.003 5.221 4.686 68.491 o
6 3 18 30.314 30.313 5.649 47.125 o
6 4 0 25.416 23.417 2.893 179.639 o
6 4 1 110.716 110.258 4.445 76.094 o
6 4 2 2.689 0.123 1.745 493.931 o
6 4 3 229.570 237.842 8.148 22.651 o
6 4 4 13.953 13.414 2.235 300.946 o
6 4 5 97.926 101.404 4.339 79.859 o
6 4 6 14.804 16.151 3.140 152.511 o
6 4 7 26.614 23.644 2.276 290.320 o
6 4 8 0.731 4.107 2.005 374.132 o
6 4 9 85.116 84.047 4.682 68.607 o
6 4 10 7.743 9.714 2.602 222.169 o
6 4 11 3.980 3.073 2.494 241.778 o
6 4 12 6.320 5.814 2.907 177.997 o
6 4 13 58.704 67.907 5.312 53.291 o
6 4 14 23.165 24.428 3.763 106.206 o
6 4 15 0.232 5.009 3.576 117.585 o
6 4 16 0.071 -2.486 14.691 6.967 o
6 4 17 22.899 28.256 5.056 58.828 o
6 4 18 21.002 24.692 5.807 44.597 o
6 5 0 221.784 220.476 8.125 22.781 o
6 5 1 446.373 457.308 12.453 9.697 o
6 5 2 33.895 31.247 2.314 280.769 o
6 5 3 106.685 101.201 4.466 75.378 o
6 5 4 528.912 543.601 15.129 6.570 o
6 5 5 3.874 3.937 1.836 446.335 o
6 5 6 349.022 355.036 10.557 13.493 o
6 5 7 475.970 477.221 13.542 8.200 o
6 5 8 3.888 4.755 2.302 283.778 o
6 5 9 499.830 510.054 14.455 7.197 o
6 5 10 227.897 224.768 7.983 23.595 o
6 5 11 2.364 6.402 2.936 174.508 o
6 5 12 38.041 31.947 3.548 119.427 o
6 5 13 8.318 10.580 4.740 66.927 o
6 5 14 24.096 21.937 4.887 62.974 o
6 5 15 35.452 32.144 4.752 66.587 o
6 5 16 0.835 -3.640 19.129 4.110 o
6 5 17 1.653 -10.261 21.630 3.214 o
6 5 18 2.868 -7.829 17.166 5.103 o
6 6 0 0.200 -0.661 7.716 25.260 o
6 6 1 140.301 137.765 4.819 64.747 o
6 6 2 53.685 56.764 3.093 157.192 o
6 6 3 167.248 162.882 5.767 45.208 o
6 6 4 4.033 9.010 2.461 248.290 o
6 6 5 136.826 140.314 5.911 43.038 o
6 6 6 295.572 298.113 9.596 16.329 o
6 6 7 325.517 323.960 10.001 15.036 o
6 6 8 1.186 0.328 2.025 366.572 o
6 6 9 28.946 27.103 2.744 199.706 o
6 6 10 0.361 1.181 2.330 277.074 o
6 6 11 56.965 64.562 4.552 72.587 o
6 6 12 117.736 125.129 6.571 34.828 o
6 6 13 111.638 110.787 6.961 31.035 o
6 6 14 12.578 13.984 3.952 96.298 o
6 6 15 6.901 6.426 3.806 103.832 o
6 6 16 0.733 0.068 4.104 89.285 o
6 6 17 92.037 105.916 9.765 15.769 o
6 6 18 28.650 33.641 20.472 3.588 o
6 7 0 36.531 36.254 2.912 177.324 o
6 7 1 74.968 72.103 3.098 156.641 o
6 7 2 1285.220 1287.950 31.326 1.532 o
6 7 3 131.989 134.249 5.803 44.656 o
6 7 4 175.137 179.533 6.741 33.097 o
6 7 5 187.482 182.337 6.925 31.357 o
6 7 6 744.456 760.408 19.574 3.925 o
6 7 7 868.671 880.687 25.317 2.346 o
6 7 8 207.789 215.116 7.718 25.245 o
6 7 9 1115.110 1146.730 30.807 1.584 o
6 7 10 1159.040 1207.530 32.688 1.407 o
6 7 11 12.429 24.089 3.355 133.629 o
6 7 12 27.364 27.553 3.632 113.966 o
6 7 13 91.794 92.105 6.254 38.445 o
6 7 14 77.430 81.974 6.939 31.229 o
6 7 15 92.375 92.599 7.256 28.560 o
6 7 16 33.147 29.554 5.964 42.270 o
6 7 17 10.413 9.770 9.339 17.241 o
6 8 0 3.230 2.734 2.746 199.453 o
6 8 1 172.543 175.387 5.805 44.631 o
6 8 2 35.022 38.939 2.519 237.006 o
6 8 3 103.467 109.405 4.378 78.452 o
6 8 4 3.071 6.284 1.743 495.191 o
6 8 5 0.094 1.464 1.839 444.740 o
6 8 6 155.130 158.444 5.846 43.996 o
6 8 7 309.586 316.556 10.315 14.133 o
6 8 8 0.689 6.952 2.761 197.283 o
6 8 9 0.003 3.702 2.418 257.277 o
6 8 10 0.555 8.427 2.777 194.970 o
6 8 11 14.350 13.668 2.993 167.823 o
6 8 12 93.589 104.475 6.294 37.963 o
6 8 13 31.081 36.480 4.744 66.806 o
6 8 14 21.908 21.252 3.935 97.115 o
6 8 15 11.202 19.309 6.011 41.621 o
6 8 16 1.329 11.267 5.287 53.795 o
6 8 17 20.943 9.920 4.956 61.220 o
6 9 0 0.557 4.560 2.087 345.265 o
6 9 1 245.973 243.266 7.231 28.756 o
6 9 2 221.169 216.705 6.803 32.489 o
6 9 3 11.215 11.946 2.294 285.797 o
6 9 4 144.082 142.944 5.545 48.900 o
6 9 5 25.706 28.848 2.666 211.566 o
6 9 6 26.875 27.515 2.889 180.112 o
6 9 7 152.202 155.084 6.317 37.679 o
6 9 8 46.063 48.705 4.166 86.636 o
6 9 9 169.427 193.614 8.050 23.202 o
6 9 10 5.592 6.840 2.922 176.098 o
6 9 11 23.841 26.098 4.427 76.741 o
6 9 12 29.743 27.925 4.206 84.995 o
6 9 13 0.858 0.171 4.863 63.599 o
6 9 14 0.068 10.554 5.390 51.766 o
6 9 15 18.288 19.486 5.278 53.976 o
6 9 16 2.458 0.907 7.351 27.831 o
6 9 17 2.182 14.583 6.228 38.771 o
6 10 0 6.158 7.873 2.675 210.142 o
6 10 1 225.207 225.893 7.077 30.023 o
6 10 2 1.605 -0.611 8.558 20.531 o
6 10 3 283.523 291.434 9.021 18.479 o
6 10 4 4.131 5.870 2.146 326.470 o
6 10 5 84.047 82.450 4.179 86.111 o
6 10 6 0.000 1.446 2.204 309.646 o
6 10 7 0.098 0.255 2.728 202.075 o
6 10 8 0.133 2.504 2.470 246.510 o
6 10 9 64.685 66.775 6.045 41.151 o
6 10 10 8.276 11.483 2.958 171.846 o
6 10 11 11.729 12.920 3.190 147.745 o
6 10 12 1.637 -1.816 14.650 7.007 o
6 10 13 72.011 74.585 7.224 28.817 o
6 10 14 8.931 13.971 5.261 54.336 o
6 10 15 0.095 -2.928 17.575 4.869 o
6 10 16 0.033 9.038 6.092 40.515 o
6 10 17 24.792 14.815 13.118 8.738 o
6 11 0 61.540 58.148 4.990 60.386 o
6 11 1 256.492 247.854 8.357 21.532 o
6 11 2 0.000 -1.839 9.485 16.714 o
6 11 3 63.270 62.726 3.949 96.409 o
6 11 4 78.728 76.701 4.192 85.576 o
6 11 5 0.520 0.878 1.951 394.980 o
6 11 6 30.057 34.162 3.671 111.601 o
6 11 7 91.927 90.470 5.088 58.080 o
6 11 8 21.820 22.266 3.546 119.566 o
6 11 9 35.053 36.084 5.062 58.680 o
6 11 10 49.544 48.436 4.966 60.973 o
6 11 11 13.050 14.381 3.497 122.992 o
6 11 12 2.428 1.200 3.671 111.564 o
6 11 13 1.518 8.367 4.202 85.184 o
6 11 14 0.794 10.732 5.252 54.521 o
6 11 15 4.174 6.426 5.886 43.406 o
6 11 16 0.086 2.048 4.569 72.049 o
6 12 0 61.924 64.420 5.238 54.816 o
6 12 1 1.781 2.637 2.218 305.627 o
6 12 2 156.040 159.218 6.117 40.187 o
6 12 3 163.695 172.649 6.838 32.156 o
6 12 4 95.020 90.273 4.674 68.820 o
6 12 5 0.843 1.222 2.220 305.067 o
6 12 6 15.867 15.323 2.671 210.832 o
6 12 7 2.535 5.735 2.788 193.470 o
6 12 8 6.587 12.003 2.722 202.944 o
6 12 9 18.559 9.097 2.915 176.934 o
6 12 10 45.419 53.717 5.469 50.277 o
6 12 11 1.042 0.448 3.717 108.847 o
6 12 12 9.764 8.551 4.137 87.843 o
6 12 13 2.507 6.202 5.113 57.531 o
6 12 14 45.582 47.438 6.511 35.474 o
6 12 15 127.799 135.588 10.238 14.347 o
6 12 16 3.307 2.953 5.093 57.976 o
6 13 0 135.379 125.560 7.345 27.871 o
6 13 1 1214.240 1242.650 31.577 1.508 o
6 13 2 1446.870 1472.060 39.207 0.978 o
6 13 3 46.885 45.068 3.834 102.307 o
6 13 4 159.329 152.467 6.196 39.174 o
6 13 5 119.847 111.804 5.293 53.669 o
6 13 6 231.757 221.565 8.398 21.323 o
6 13 7 112.297 106.908 5.512 49.498 o
6 13 8 101.619 103.743 5.674 46.708 o
6 13 9 34.837 36.792 4.474 75.117 o
6 13 10 183.338 180.315 9.654 16.135 o
6 13 11 59.370 62.331 5.982 42.027 o
6 13 12 141.127 154.677 9.319 17.317 o
6 13 13 24.733 24.855 5.680 46.614 o
6 13 14 93.556 93.388 8.564 20.502 o
6 13 15 90.130 89.561 10.958 12.524 o
6 13 16 11.559 19.055 6.283 38.095 o
6 14 0 1.234 -0.317 11.254 11.873 o
6 14 1 125.135 119.047 6.163 39.597 o
6 14 2 22.380 17.327 2.904 178.312 o
6 14 3 28.921 24.109 3.458 125.779 o
6 14 4 28.123 29.563 4.831 64.421 o
6 14 5 294.628 290.294 9.844 15.518 o
6 14 6 3.664 5.931 3.066 159.930 o
6 14 7 14.562 19.085 3.053 161.284 o
6 14 8 0.003 -0.891 11.528 11.316 o
6 14 9 191.919 190.666 9.328 17.282 o
6 14 10 34.971 42.708 7.221 28.840 o
6 14 11 9.276 15.555 4.834 64.350 o
6 14 12 9.596 7.947 4.627 70.225 o
6 14 13 22.360 21.284 4.809 65.025 o
6 14 14 155.977 133.990 10.169 14.542 o
6 14 15 120.866 102.505 9.064 18.305 o
6 15 0 55.373 55.997 8.187 22.433 o
6 15 1 451.219 460.631 14.623 7.033 o
6 15 2 110.581 102.360 6.425 36.433 o
6 15 3 1.084 2.457 3.002 166.906 o
6 15 4 20.532 26.821 3.455 126.010 o
6 15 5 23.885 26.072 4.336 79.977 o
6 15 6 45.998 44.518 4.112 88.927 o
6 15 7 84.325 85.840 6.335 37.472 o
6 15 8 1.027 -1.030 13.779 7.921 o
6 15 9 38.544 38.889 4.936 61.726 o
6 15 10 6.509 7.066 4.346 79.629 o
6 15 11 9.174 1.234 4.287 81.804 o
6 15 12 43.336 44.224 5.490 49.895 o
6 15 13 3.697 3.747 4.316 80.736 o
6 15 14 21.885 18.734 6.446 36.193 o
6 15 15 26.437 33.906 6.519 35.388 o
6 16 0 18.048 16.305 4.783 65.727 o
6 16 1 15.126 18.413 3.443 126.872 o
6 16 2 32.826 29.907 3.727 108.234 o
6 16 3 16.600 14.274 3.462 125.469 o
6 16 4 38.355 37.600 3.671 111.614 o
6 16 5 76.402 82.930 6.216 38.923 o
6 16 6 24.548 14.534 3.780 105.243 o
6 16 7 3.795 0.719 3.498 122.883 o
6 16 8 1.112 3.395 3.775 105.530 o
6 16 9 19.470 21.876 4.669 68.984 o
6 16 10 9.486 11.610 3.870 100.385 o
6 16 11 3.185 2.663 3.734 107.858 o
6 16 12 2.958 5.159 4.280 82.077 o
6 16 13 46.776 53.950 6.265 38.317 o
6 16 14 0.064 -0.390 22.067 3.088 o
6 17 0 275.738 276.506 13.735 7.971 o
6 17 1 0.230 4.763 3.732 107.942 o
6 17 2 17.150 19.933 4.250 83.246 o
6 17 3 74.053 72.852 6.718 33.317 o
6 17 4 28.480 25.119 3.939 96.905 o
6 17 5 1.123 3.979 3.440 127.106 o
6 17 6 120.596 115.628 9.376 17.104 o
6 17 7 0.044 0.013 4.123 88.472 o
6 17 8 3.676 -3.327 20.324 3.640 o
6 17 9 1.060 -1.083 14.556 7.097 o
6 17 10 62.443 66.617 6.868 31.879 o
6 17 11 18.146 22.362 5.305 53.431 o
6 17 12 15.430 16.476 5.848 43.963 o
6 17 13 0.308 7.706 4.870 63.407 o
6 17 14 10.839 18.982 5.700 46.277 o
6 18 0 11.611 11.576 5.005 60.028 o
6 18 1 0.954 3.520 3.014 165.543 o
6 18 2 0.043 -0.060 16.491 5.530 o
6 18 3 8.590 4.000 3.510 122.054 o
6 18 4 8.137 5.753 5.160 56.476 o
6 18 5 15.061 15.028 5.827 44.283 o
6 18 6 33.170 33.399 4.985 60.510 o
6 18 7 35.978 30.611 4.637 69.950 o
6 18 8 4.782 9.903 4.248 83.323 o
6 18 9 18.071 25.657 5.055 58.859 o
6 18 10 4.597 7.987 5.643 47.218 o
6 18 11 2.572 6.051 4.772 66.026 o
6 18 12 7.761 12.385 5.769 45.183 o
6 18 13 4.198 1.425 4.622 70.377 o
6 19 0 95.924 97.449 9.515 16.610 o
6 19 1 125.478 122.800 7.108 29.766 o
6 19 2 23.788 22.030 4.368 78.821 o
6 19 3 67.347 67.672 5.913 43.005 o
6 19 4 187.050 180.037 9.623 16.240 o
6 19 5 1.373 9.818 4.256 83.024 o
6 19 6 253.908 250.277 12.463 9.680 o
6 19 7 309.427 311.950 16.584 5.468 o
6 19 8 13.659 21.990 4.775 65.956 o
6 19 9 315.513 306.175 15.382 6.356 o
6 19 10 252.496 250.559 15.066 6.625 o
6 19 11 1.457 -0.713 19.097 4.123 o
6 19 12 10.537 20.440 10.013 14.999 o
6 19 13 10.364 13.815 11.797 10.805 o
6 20 0 2.075 6.805 4.963 61.054 o
6 20 1 20.268 19.873 3.922 97.784 o
6 20 2 10.663 23.930 4.893 62.804 o
6 20 3 27.282 30.194 6.995 30.730 o
6 20 4 2.376 1.635 4.203 85.142 o
6 20 5 133.365 121.143 8.814 19.358 o
6 20 6 139.081 146.144 9.653 16.137 o
6 20 7 67.544 58.353 6.634 34.168 o
6 20 8 5.596 8.935 5.803 44.655 o
6 20 9 40.199 34.892 6.191 39.235 o
6 20 10 0.212 0.606 6.877 31.794 o
6 20 11 33.346 43.882 8.340 21.621 o
6 20 12 48.884 47.140 7.561 26.301 o
6 21 0 16.822 19.837 8.888 19.038 o
6 21 1 18.235 22.883 4.666 69.077 o
6 21 2 178.130 182.302 11.612 11.153 o
6 21 3 19.390 24.694 4.446 76.087 o
6 21 4 48.466 48.175 8.138 22.705 o
6 21 5 36.785 30.357 5.485 49.980 o
6 21 6 143.996 129.090 9.617 16.261 o
6 21 7 187.518 197.281 12.108 10.257 o
6 21 8 36.853 33.613 6.154 39.712 o
6 21 9 261.109 255.229 17.028 5.186 o
6 21 10 236.892 225.466 15.653 6.137 o
6 21 11 0.652 -2.975 17.983 4.650 o
6 22 0 0.333 -1.591 29.163 1.768 o
6 22 1 30.781 26.100 5.614 47.719 o
6 22 2 2.889 7.820 4.293 81.585 o
6 22 3 10.501 11.085 4.424 76.844 o
6 22 4 0.231 5.257 4.192 85.568 o
6 22 5 19.355 26.428 7.591 26.097 o
6 22 6 19.092 25.898 5.106 57.672 o
6 22 7 62.874 65.412 8.682 19.950 o
6 22 8 0.549 8.014 5.690 46.451 o
6 22 9 3.816 8.361 6.778 32.735 o
6 22 10 0.000 11.705 6.317 37.686 o
6 23 0 7.292 0.252 8.496 20.835 o
6 23 1 29.442 34.899 5.445 50.716 o
6 23 2 70.689 54.922 6.184 39.326 o
6 23 3 0.005 6.157 4.406 77.457 o
6 23 4 1.283 11.061 4.607 70.862 o
6 23 5 15.031 12.188 5.784 44.953 o
6 23 6 8.964 5.442 5.563 48.595 o
6 23 7 5.706 11.391 6.869 31.873 o
6 23 8 16.681 15.767 7.770 24.911 o
6 23 9 9.373 6.682 10.195 14.468 o
6 24 0 0.001 -3.864 16.006 5.869 o
6 24 1 60.748 62.967 7.477 26.896 o
6 24 2 0.017 -2.943 19.258 4.055 o
6 24 3 42.525 37.276 5.820 44.401 o
6 24 4 0.761 2.585 4.983 60.571 o
6 24 5 12.172 9.956 5.338 52.771 o
6 24 6 0.334 -9.984 20.003 3.758 o
6 24 7 4.293 8.154 6.161 39.613 o
6 24 8 0.021 0.684 5.309 53.361 o
6 25 0 11.001 5.461 7.446 27.124 o
6 25 1 136.890 129.872 10.112 14.705 o
6 25 2 9.804 13.512 9.237 17.626 o
6 25 3 3.228 4.712 5.190 55.837 o
6 25 4 11.898 20.259 6.604 34.482 o
6 25 5 4.254 7.698 7.270 28.448 o
6 25 6 6.314 -1.035 18.012 4.635 o
6 25 7 28.542 39.302 37.644 1.061 o
6 26 0 37.056 46.196 12.791 9.191 o
6 26 1 2.046 -3.517 17.692 4.804 o
6 26 2 64.760 59.022 8.002 23.483 o
6 26 3 78.489 69.892 8.402 21.302 o
6 26 4 34.580 40.452 10.575 13.447 o
6 27 0 19.006 28.183 17.572 4.870 o
6 27 1 245.028 263.169 37.616 1.063 o
6 27 2 326.310 266.298 49.860 0.605 o
7 0 1 822.470 812.465 23.146 2.807 o
7 0 2 692.074 704.216 21.762 3.175 o
7 0 3 71.817 73.362 5.111 57.564 o
7 0 4 60.601 61.476 6.065 40.885 o
7 0 5 1.198 1.542 2.629 217.508 o
7 0 6 176.574 171.570 9.096 18.177 o
7 0 7 128.267 137.815 7.301 28.214 o
7 0 8 68.814 72.850 5.982 42.017 o
7 0 9 318.209 316.013 14.876 6.796 o
7 0 10 3.474 -2.305 12.893 9.047 o
7 0 11 26.830 27.580 4.585 71.521 o
7 0 12 78.194 77.094 7.138 29.511 o
7 0 13 38.570 35.336 5.919 42.925 o
7 0 14 308.855 337.689 19.127 4.110 o
7 0 15 253.356 247.441 16.275 5.677 o
7 0 16 0.471 -7.303 15.931 5.925 o
7 0 17 0.193 1.055 6.379 36.959 o
7 1 1 42.793 46.096 3.043 162.446 o
7 1 2 146.590 144.221 5.589 48.138 o
7 1 3 13.573 15.899 2.777 194.961 o
7 1 4 33.748 33.851 2.546 231.924 o
7 1 5 21.595 18.112 2.494 241.801 o
7 1 6 27.714 28.130 2.748 199.082 o
7 1 7 19.620 14.755 2.383 264.740 o
7 1 8 38.800 33.752 3.103 156.225 o
7 1 9 14.111 18.259 2.736 200.921 o
7 1 10 1.252 -3.584 10.841 12.795 o
7 1 11 3.513 4.445 2.629 217.647 o
7 1 12 163.697 160.276 8.359 21.522 o
7 1 13 121.793 115.978 7.426 27.268 o
7 1 14 56.373 52.157 5.241 54.751 o
7 1 15 73.271 72.811 6.462 36.010 o
7 1 16 0.304 3.162 4.231 84.002 o
7 1 17 89.747 94.502 8.439 21.117 o
7 2 1 88.352 88.843 3.883 99.728 o
7 2 2 202.458 200.945 7.344 27.884 o
7 2 3 70.405 67.427 4.911 62.339 o
7 2 4 40.665 38.557 2.708 205.005 o
7 2 5 21.655 19.364 2.776 195.144 o
7 2 6 14.570 15.393 2.672 210.642 o
7 2 7 37.985 35.855 4.468 75.338 o
7 2 8 25.528 26.774 3.867 100.548 o
7 2 9 2.700 3.547 2.707 205.183 o
7 2 10 105.749 109.932 5.780 45.005 o
7 2 11 0.316 3.349 3.035 163.303 o
7 2 12 80.662 78.227 6.833 32.204 o
7 2 13 2.229 3.538 3.371 132.344 o
7 2 14 9.123 13.027 3.664 112.021 o
7 2 15 50.841 54.030 5.786 44.912 o
7 2 16 2.834 1.702 4.202 85.151 o
7 2 17 1.265 15.665 6.797 32.548 o
7 3 1 20.245 18.872 2.117 335.390 o
7 3 2 1.132 -3.429 9.775 15.739 o
7 3 3 15.636 16.136 2.192 312.838 o
7 3 4 64.582 66.027 3.765 106.060 o
7 3 5 27.201 28.077 2.765 196.627 o
7 3 6 7.864 9.942 2.168 320.063 o
7 3 7 74.692 67.627 4.186 85.828 o
7 3 8 46.093 45.367 3.732 107.959 o
7 3 9 5.861 6.258 3.073 159.233 o
7 3 10 1.197 3.106 2.843 186.048 o
7 3 11 58.616 59.320 4.418 77.049 o
7 3 12 49.176 46.246 4.209 84.893 o
7 3 13 81.588 85.995 6.282 38.107 o
7 3 14 1.461 -2.566 14.334 7.319 o
7 3 15 0.625 -1.196 14.669 6.988 o
7 3 16 31.700 41.611 5.530 49.173 o
7 3 17 36.706 37.917 7.367 27.705 o
7 4 1 2.820 3.711 2.262 293.881 o
7 4 2 73.210 76.008 4.185 85.857 o
7 4 3 5.298 7.452 2.124 333.282 o
7 4 4 232.143 243.703 9.318 17.320 o
7 4 5 11.678 13.216 2.477 245.042 o
7 4 6 0.051 1.053 2.163 321.406 o
7 4 7 6.723 5.133 3.141 152.414 o
7 4 8 3.043 6.152 2.451 250.272 o
7 4 9 0.367 3.201 3.156 150.945 o
7 4 10 33.005 40.012 3.560 118.628 o
7 4 11 6.103 11.628 3.181 148.574 o
7 4 12 66.034 60.664 4.899 62.658 o
7 4 13 2.054 5.471 3.466 125.203 o
7 4 14 1.077 2.097 3.684 110.789 o
7 4 15 2.288 1.228 3.977 95.053 o
7 4 16 4.366 12.816 4.495 74.411 o
7 4 17 0.002 -2.135 15.180 6.526 o
7 5 1 0.003 -0.937 8.364 21.496 o
7 5 2 10.622 9.192 2.171 318.940 o
7 5 3 23.219 26.103 3.037 163.080 o
7 5 4 13.301 13.396 2.643 215.284 o
7 5 5 3.612 8.813 2.428 255.065 o
7 5 6 0.893 2.378 2.340 274.550 o
7 5 7 51.750 48.045 4.927 61.939 o
7 5 8 1.254 2.211 2.731 201.586 o
7 5 9 264.531 269.064 10.108 14.719 o
7 5 10 107.567 124.303 6.305 37.831 o
7 5 11 5.878 8.051 3.068 159.747 o
7 5 12 11.274 14.525 3.406 129.657 o
7 5 13 16.791 19.963 3.885 99.624 o
7 5 14 7.687 9.077 3.799 104.219 o
7 5 15 72.492 72.092 6.590 34.623 o
7 5 16 1.638 4.228 4.096 89.615 o
7 5 17 27.200 28.842 5.880 43.492 o
7 6 1 338.752 346.271 10.166 14.551 o
7 6 2 81.952 81.809 4.379 78.424 o
7 6 3 11.206 6.555 2.196 311.903 o
7 6 4 4.291 2.744 2.222 304.511 o
7 6 5 80.293 85.310 4.837 64.277 o
7 6 6 545.148 540.669 16.346 5.628 o
7 6 7 566.932 566.225 17.708 4.796 o
7 6 8 4.254 6.249 2.599 222.627 o
7 6 9 84.764 85.201 5.471 50.243 o
7 6 10 141.566 147.560 6.964 31.008 o
7 6 11 18.740 24.148 4.042 92.026 o
7 6 12 3.544 4.350 4.133 88.047 o
7 6 13 0.056 1.295 3.333 135.335 o
7 6 14 7.876 13.108 4.272 82.385 o
7 6 15 6.857 8.539 4.156 87.066 o
7 6 16 3.796 3.954 4.074 90.596 o
7 6 17 43.090 30.404 16.325 5.643 o
7 7 1 3.533 1.685 1.893 419.584 o
7 7 2 39.434 41.562 3.185 148.272 o
7 7 3 60.480 60.168 3.933 97.213 o
7 7 4 371.599 376.731 12.793 9.189 o
7 7 5 352.794 342.789 10.930 12.588 o
7 7 6 21.290 21.015 2.717 203.734 o
7 7 7 0.723 1.800 2.246 298.120 o
7 7 8 1.147 0.757 2.319 279.657 o
7 7 9 57.959 54.011 4.389 78.056 o
7 7 10 460.595 463.076 15.015 6.670 o
7 7 11 19.437 16.950 4.015 93.293 o
7 7 12 0.569 -2.395 17.570 4.871 o
7 7 13 20.175 22.265 4.372 78.658 o
7 7 14 4.488 4.069 4.313 80.855 o
7 7 15 4.965 5.409 4.358 79.183 o
7 7 16 69.291 79.793 8.159 22.589 o
7 8 1 143.078 136.025 5.424 51.109 o
7 8 2 69.486 67.016 3.829 102.543 o
7 8 3 8.179 7.963 2.299 284.532 o
7 8 4 2.952 2.180 2.060 354.273 o
7 8 5 53.019 53.349 4.686 68.487 o
7 8 6 370.883 387.617 12.340 9.875 o
7 8 7 313.768 304.272 12.608 9.460 o
7 8 8 4.701 5.287 2.694 207.132 o
7 8 9 30.810 28.944 4.248 83.324 o
7 8 10 38.999 45.718 4.483 74.836 o
7 8 11 16.905 21.119 3.995 94.220 o
7 8 12 31.712 29.506 4.430 76.625 o
7 8 13 0.040 -5.600 13.767 7.934 o
7 8 14 32.650 32.067 5.279 53.970 o
7 8 15 3.735 11.412 5.081 58.243 o
7 8 16 5.210 -0.222 15.898 5.950 o
7 9 1 0.382 3.049 1.884 423.804 o
7 9 2 3.215 2.576 2.311 281.602 o
7 9 3 31.295 32.442 2.694 207.220 o
7 9 4 8.882 5.536 2.118 335.254 o
7 9 5 38.624 34.995 3.026 164.205 o
7 9 6 1.797 -0.119 10.317 14.127 o
7 9 7 23.757 23.044 3.086 157.902 o
7 9 8 6.591 7.673 2.776 195.136 o
7 9 9 103.116 99.519 5.933 42.724 o
7 9 10 33.302 37.090 4.885 63.007 o
7 9 11 0.537 -0.439 13.318 8.479 o
7 9 12 33.577 40.747 4.876 63.252 o
7 9 13 0.791 -3.005 13.926 7.754 o
7 9 14 2.712 2.764 5.465 50.349 o
7 9 15 50.630 42.838 6.986 30.811 o
7 9 16 3.017 12.550 5.581 48.271 o
7 10 1 6.843 7.300 2.597 223.044 o
7 10 2 16.143 12.394 2.344 273.807 o
7 10 3 6.476 12.408 2.537 233.605 o
7 10 4 230.517 227.705 9.398 17.025 o
7 10 5 2.721 2.846 2.235 301.037 o
7 10 6 53.986 53.405 3.879 99.958 o
7 10 7 0.292 3.019 3.282 139.616 o
7 10 8 3.446 0.250 3.622 114.638 o
7 10 9 3.416 -5.154 11.261 11.858 o
7 10 10 9.076 13.887 3.329 135.706 o
7 10 11 2.765 -0.452 12.569 9.518 o
7 10 12 32.922 36.849 4.962 61.072 o
7 10 13 3.387 3.048 4.954 61.278 o
7 10 14 2.319 -4.299 15.881 5.962 o
7 10 15 4.816 1.524 4.824 64.623 o
7 10 16 5.352 13.241 7.366 27.714 o
7 11 1 24.715 23.069 2.864 183.342 o
7 11 2 6.200 5.782 2.839 186.561 o
7 11 3 6.622 3.210 2.205 309.329 o
7 11 4 14.431 13.274 2.986 168.689 o
7 11 5 25.915 24.317 3.167 149.950 o
7 11 6 17.536 15.752 2.652 213.865 o
7 11 7 28.635 30.379 3.224 144.644 o
7 11 8 18.606 18.890 4.028 92.674 o
7 11 9 2.399 0.072 4.140 87.716 o
7 11 10 0.000 1.176 3.915 98.102 o
7 11 11 16.845 17.246 4.589 71.415 o
7 11 12 7.255 10.690 5.601 47.935 o
7 11 13 5.365 1.969 4.448 76.000 o
7 11 14 2.160 4.902 7.251 28.598 o
7 11 15 1.644 12.449 5.378 52.000 o
7 12 1 173.305 174.343 7.757 24.994 o
7 12 2 309.763 305.403 10.933 12.581 o
7 12 3 42.811 37.047 3.901 98.795 o
7 12 4 6.732 6.735 2.538 233.500 o
7 12 5 10.995 13.183 2.704 205.594 o
7 12 6 0.893 -2.231 10.931 12.586 o
7 12 7 61.090 48.144 3.938 96.989 o
7 12 8 15.019 21.773 4.956 61.221 o
7 12 9 40.067 36.511 5.048 59.018 o
7 12 10 110.910 118.079 7.174 29.221 o
7 12 11 0.004 -1.136 13.860 7.828 o
7 12 12 30.682 30.788 5.413 51.321 o
7 12 13 8.469 10.848 5.419 51.205 o
7 12 14 33.264 36.116 8.226 22.224 o
7 12 15 79.239 64.450 9.541 16.520 o
7 13 1 40.246 43.380 5.633 47.388 o
7 13 2 78.778 83.073 5.489 49.907 o
7 13 3 32.615 42.830 4.500 74.246 o
7 13 4 54.919 55.493 4.224 84.278 o
7 13 5 52.694 52.206 3.914 98.174 o
7 13 6 23.166 26.066 3.306 137.600 o
7 13 7 30.146 25.701 3.307 137.466 o
7 13 8 44.500 47.185 4.304 81.164 o
7 13 9 27.581 33.803 4.415 77.155 o
7 13 10 1.398 6.116 3.995 94.213 o
7 13 11 0.579 4.582 4.964 61.031 o
7 13 12 179.043 198.958 11.437 11.496 o
7 13 13 102.487 97.810 8.461 21.007 o
7 13 14 53.176 69.592 7.781 24.840 o
7 13 15 80.784 81.456 12.183 10.132 o
7 14 1 292.701 280.798 13.301 8.499 o
7 14 2 287.464 302.473 11.569 11.236 o
7 14 3 22.474 17.552 4.424 76.839 o
7 14 4 20.995 17.014 4.350 79.455 o
7 14 5 0.747 -1.341 12.879 9.066 o
7 14 6 72.329 67.275 5.130 57.147 o
7 14 7 45.404 50.008 4.337 79.957 o
7 14 8 29.745 25.242 4.705 67.937 o
7 14 9 163.727 173.117 9.321 17.308 o
7 14 10 3.315 6.405 3.874 100.174 o
7 14 11 18.283 17.803 4.671 68.933 o
7 14 12 31.225 31.458 5.485 49.982 o
7 14 13 21.559 24.414 5.370 52.143 o
7 14 14 141.844 146.939 11.085 12.237 o
7 15 1 5.348 9.829 3.775 105.522 o
7 15 2 40.372 41.405 4.242 83.567 o
7 15 3 0.684 0.579 3.826 102.739 o
7 15 4 0.533 -1.227 12.214 10.080 o
7 15 5 3.929 4.866 3.251 142.311 o
7 15 6 7.551 13.102 3.616 115.005 o
7 15 7 0.746 9.071 3.634 113.882 o
7 15 8 4.374 10.053 3.519 121.410 o
7 15 9 0.108 2.419 4.784 65.694 o
7 15 10 1.302 -3.723 14.733 6.927 o
7 15 11 6.685 3.837 4.698 68.133 o
7 15 12 29.590 23.137 6.539 35.173 o
7 15 13 28.758 30.160 6.791 32.609 o
7 15 14 19.980 18.578 7.034 30.390 o
7 16 1 0.904 -0.461 14.386 7.266 o
7 16 2 7.479 5.919 3.821 103.000 o
7 16 3 19.697 19.802 3.525 121.021 o
7 16 4 39.564 42.641 4.440 76.286 o
7 16 5 9.373 10.493 3.941 96.830 o
7 16 6 15.590 16.279 4.170 86.478 o
7 16 7 5.526 3.256 3.890 99.382 o
7 16 8 6.299 7.431 4.210 84.858 o
7 16 9 8.565 1.450 4.559 72.339 o
7 16 10 13.457 17.345 6.715 33.354 o
7 16 11 1.800 4.269 4.931 61.843 o
7 16 12 47.085 43.437 5.780 45.013 o
7 16 13 0.675 1.057 4.749 66.683 o
7 17 1 2.197 3.866 4.531 73.234 o
7 17 2 1.459 4.056 3.839 102.052 o
7 17 3 9.881 15.202 3.915 98.096 o
7 17 4 19.556 20.844 4.846 64.039 o
7 17 5 3.085 3.281 3.808 103.720 o
7 17 6 1.979 2.973 3.954 96.198 o
7 17 7 38.079 38.490 6.519 35.385 o
7 17 8 26.120 23.530 4.613 70.666 o
7 17 9 1.261 -2.839 16.046 5.840 o
7 17 10 3.814 0.465 6.502 35.568 o
7 17 11 40.679 40.773 6.203 39.079 o
7 17 12 31.616 30.792 5.718 45.985 o
7 17 13 69.918 76.407 10.194 14.471 o
7 18 1 4.862 7.040 3.781 105.201 o
7 18 2 34.463 49.650 6.022 41.471 o
7 18 3 0.885 6.258 3.868 100.514 o
7 18 4 41.458 45.340 5.270 54.141 o
7 18 5 10.164 12.392 4.400 77.688 o
7 18 6 47.273 52.667 6.057 40.983 o
7 18 7 27.630 35.940 5.201 55.589 o
7 18 8 0.817 5.584 4.611 70.742 o
7 18 9 3.909 5.260 5.529 49.182 o
7 18 10 22.511 20.542 7.470 26.945 o
7 18 11 2.198 11.026 5.508 49.574 o
7 18 12 34.234 36.226 6.471 35.915 o
7 19 1 0.130 -1.815 13.217 8.608 o
7 19 2 10.626 8.779 3.949 96.411 o
7 19 3 4.081 11.787 4.435 76.439 o
7 19 4 38.102 51.856 6.419 36.493 o
7 19 5 9.891 17.864 4.683 68.582 o
7 19 6 0.323 0.128 4.654 69.433 o
7 19 7 18.427 26.756 6.088 40.573 o
7 19 8 0.956 4.040 4.528 73.355 o
7 19 9 135.905 137.124 11.043 12.332 o
7 19 10 55.101 47.298 7.057 30.196 o
7 19 11 2.703 -11.418 23.341 2.760 o
7 20 1 133.843 119.685 8.651 20.095 o
7 20 2 24.624 23.486 4.827 64.535 o
7 20 3 3.979 10.862 4.479 74.943 o
7 20 4 2.742 9.042 4.244 83.497 o
7 20 5 30.629 40.462 5.850 43.942 o
7 20 6 180.938 180.820 11.561 11.251 o
7 20 7 239.664 240.414 16.134 5.777 o
7 20 8 16.396 26.549 5.868 43.668 o
7 20 9 30.818 32.162 8.563 20.510 o
7 20 10 95.948 87.710 9.257 17.550 o
7 20 11 2.678 9.315 10.514 13.604 o
7 21 1 0.287 10.934 6.183 39.333 o
7 21 2 11.936 14.922 4.646 69.663 o
7 21 3 7.658 16.783 4.870 63.393 o
7 21 4 86.894 93.948 9.256 17.553 o
7 21 5 60.435 65.991 7.484 26.849 o
7 21 6 11.510 22.902 7.691 25.422 o
7 21 7 0.447 -5.160 17.150 5.113 o
7 21 8 3.087 6.685 6.083 40.641 o
7 21 9 19.708 17.471 6.422 36.466 o
7 21 10 125.704 112.726 28.222 1.888 o
7 22 1 6.164 12.827 7.414 27.359 o
7 22 2 12.911 11.989 4.746 66.764 o
7 22 3 1.482 -6.999 16.804 5.325 o
7 22 4 0.977 3.230 4.471 75.218 o
7 22 5 6.339 13.602 6.565 34.893 o
7 22 6 51.349 64.709 7.803 24.695 o
7 22 7 37.868 42.334 8.729 19.735 o
7 22 8 11.325 19.047 5.883 43.448 o
7 22 9 0.102 -14.856 16.042 5.844 o
7 23 1 0.174 6.809 6.868 31.881 o
7 23 2 0.046 2.595 5.063 58.657 o
7 23 3 7.812 9.726 5.604 47.883 o
7 23 4 11.801 12.398 7.503 26.709 o
7 23 5 22.861 13.658 5.273 54.082 o
7 23 6 0.860 -2.920 22.575 2.951 o
7 23 7 0.938 4.765 5.790 44.864 o
7 24 1 0.326 1.078 6.957 31.072 o
7 24 2 0.217 -3.805 18.051 4.615 o
7 24 3 0.855 2.421 5.591 48.111 o
7 24 4 57.523 58.638 8.497 20.828 o
7 24 5 0.019 -0.959 17.148 5.114 o
7 24 6 31.363 37.682 9.496 16.677 o
7 25 1 11.499 23.242 6.752 32.989 o
7 25 2 1.184 -2.501 15.594 6.184 o
7 25 3 0.601 -9.748 18.758 4.274 o
7 25 4 0.785 5.904 9.496 16.677 o
8 0 0 0.043 0.874 3.927 97.528 o
8 0 1 755.612 742.181 22.713 2.915 o
8 0 2 1802.410 1850.970 49.728 0.608 o
8 0 3 354.781 345.678 12.253 10.016 o
8 0 4 133.467 136.430 7.903 24.078 o
8 0 5 292.224 298.276 12.386 9.803 o
8 0 6 99.099 91.816 6.452 36.127 o
8 0 7 343.889 342.214 15.449 6.301 o
8 0 8 297.935 299.045 16.206 5.726 o
8 0 9 91.786 101.591 10.289 14.205 o
8 0 10 72.577 79.288 7.703 25.343 o
8 0 11 60.101 57.323 8.352 21.559 o
8 0 12 177.079 177.583 14.370 7.282 o
8 0 13 201.281 200.643 16.305 5.656 o
8 0 14 89.773 99.822 11.283 11.812 o
8 0 15 0.576 0.467 6.163 39.596 o
8 0 16 4.393 0.828 6.838 32.158 o
8 1 0 37.075 33.420 3.954 96.186 o
8 1 1 19.972 14.392 2.272 291.396 o
8 1 2 125.991 129.199 6.368 37.082 o
8 1 3 233.397 234.907 8.117 22.822 o
8 1 4 116.357 118.127 5.384 51.879 o
8 1 5 53.969 48.031 4.302 81.243 o
8 1 6 29.518 26.885 3.405 129.736 o
8 1 7 0.467 -0.240 14.795 6.870 o
8 1 8 61.095 56.228 4.403 77.577 o
8 1 9 114.140 124.840 8.162 22.574 o
8 1 10 1.255 2.970 3.064 160.186 o
8 1 11 17.491 19.341 3.705 109.534 o
8 1 12 1.584 7.656 4.047 91.797 o
8 1 13 32.202 33.625 5.173 56.189 o
8 1 14 170.180 169.084 12.488 9.643 o
8 1 15 77.482 87.219 8.201 22.361 o
8 1 16 0.034 -0.906 16.481 5.536 o
8 2 0 172.588 144.847 10.025 14.962 o
8 2 1 25.730 24.540 2.679 209.572 o
8 2 2 194.387 185.195 7.111 29.736 o
8 2 3 94.130 87.545 4.658 69.307 o
8 2 4 113.238 104.367 5.073 58.425 o
8 2 5 30.886 32.523 3.451 126.243 o
8 2 6 17.042 19.078 2.943 173.663 o
8 2 7 28.314 31.870 3.495 123.123 o
8 2 8 12.323 10.825 3.172 149.493 o
8 2 9 10.683 11.888 2.947 173.130 o
8 2 10 14.430 12.594 4.148 87.388 o
8 2 11 6.125 3.010 3.098 156.642 o
8 2 12 7.586 14.870 3.565 118.326 o
8 2 13 10.728 10.578 3.799 104.191 o
8 2 14 0.607 3.799 4.190 85.673 o
8 2 15 10.491 8.152 5.303 53.483 o
8 2 16 2.477 0.434 5.625 47.524 o
8 3 0 19.398 21.733 3.587 116.890 o
8 3 1 4.994 4.585 2.295 285.609 o
8 3 2 15.580 13.613 2.599 222.540 o
8 3 3 39.248 43.093 3.902 98.749 o
8 3 4 8.860 11.563 2.501 240.353 o
8 3 5 138.075 131.595 5.917 42.946 o
8 3 6 37.995 35.183 4.211 84.793 o
8 3 7 0.631 -1.740 10.786 12.927 o
8 3 8 51.958 48.025 4.654 69.441 o
8 3 9 10.561 8.724 3.691 110.353 o
8 3 10 51.676 61.923 5.035 59.317 o
8 3 11 0.313 0.618 3.581 117.247 o
8 3 12 3.024 3.275 3.389 130.934 o
8 3 13 71.058 75.248 6.798 32.537 o
8 3 14 22.100 23.282 5.287 53.789 o
8 3 15 3.693 4.556 5.226 55.062 o
8 3 16 23.794 27.106 6.005 41.700 o
8 4 0 26.381 26.215 3.836 102.220 o
8 4 1 0.061 0.291 2.880 181.275 o
8 4 2 121.719 124.104 6.440 36.263 o
8 4 3 137.358 131.538 7.997 23.514 o
8 4 4 7.173 7.870 2.380 265.399 o
8 4 5 0.003 1.884 2.366 268.725 o
8 4 6 2.588 2.596 2.556 230.174 o
8 4 7 8.140 10.330 2.924 175.892 o
8 4 8 72.057 72.856 5.951 42.462 o
8 4 9 20.606 22.378 4.501 74.220 o
8 4 10 0.331 3.280 2.906 178.064 o
8 4 11 14.372 13.367 3.440 127.061 o
8 4 12 37.235 34.760 5.037 59.274 o
8 4 13 1.732 1.318 4.193 85.526 o
8 4 14 6.312 1.486 4.246 83.410 o
8 4 15 10.935 5.481 5.362 52.302 o
8 4 16 0.039 7.216 5.529 49.185 o
8 5 0 9.910 8.511 6.273 38.217 o
8 5 1 17.548 17.732 2.627 217.909 o
8 5 2 61.768 60.178 4.197 85.357 o
8 5 3 0.015 2.997 2.384 264.538 o
8 5 4 3.867 6.243 2.469 246.765 o
8 5 5 22.481 16.921 3.257 141.761 o
8 5 6 85.760 86.244 5.198 55.657 o
8 5 7 40.624 41.351 4.312 80.881 o
8 5 8 7.740 9.954 4.576 71.826 o
8 5 9 1.528 3.413 3.049 161.796 o
8 5 10 1.126 5.990 3.191 147.695 o
8 5 11 24.516 23.889 3.659 112.310 o
8 5 12 27.117 31.342 4.420 76.968 o
8 5 13 0.325 0.801 4.082 90.248 o
8 5 14 19.514 20.168 6.601 34.507 o
8 5 15 0.357 -5.661 15.262 6.455 o
8 5 16 7.881 3.447 8.321 21.720 o
8 6 0 325.124 319.542 13.723 7.985 o
8 6 1 182.191 175.457 6.817 32.362 o
8 6 2 108.716 106.611 5.979 42.065 o
8 6 3 86.171 88.254 4.940 61.621 o
8 6 4 199.172 201.824 8.879 19.073 o
8 6 5 369.705 371.634 14.223 7.434 o
8 6 6 521.403 524.770 16.011 5.866 o
8 6 7 123.763 129.059 6.777 32.746 o
8 6 8 3.517 4.798 3.658 112.393 o
8 6 9 189.437 189.289 8.165 22.558 o
8 6 10 823.901 838.998 25.338 2.342 o
8 6 11 153.826 157.245 8.136 22.716 o
8 6 12 21.001 20.445 3.992 94.353 o
8 6 13 31.875 30.403 4.790 65.551 o
8 6 14 8.219 6.718 6.123 40.112 o
8 6 15 71.968 80.981 8.310 21.777 o
8 6 16 34.264 44.044 14.538 7.115 o
8 7 0 358.955 370.292 16.706 5.388 o
8 7 1 114.376 106.161 5.409 51.406 o
8 7 2 80.968 80.124 4.652 69.492 o
8 7 3 128.146 125.787 5.840 44.086 o
8 7 4 83.092 82.701 5.374 52.069 o
8 7 5 288.045 290.606 10.256 14.297 o
8 7 6 392.844 392.764 12.875 9.072 o
8 7 7 120.653 124.760 6.285 38.072 o
8 7 8 9.242 13.792 3.051 161.543 o
8 7 9 24.045 33.212 5.169 56.279 o
8 7 10 5.632 9.667 3.957 96.034 o
8 7 11 108.964 108.982 7.876 24.244 o
8 7 12 85.053 90.604 7.150 29.413 o
8 7 13 33.883 38.025 5.498 49.753 o
8 7 14 9.663 19.621 6.148 39.783 o
8 7 15 19.472 13.005 5.859 43.813 o
8 8 0 178.444 179.377 10.604 13.373 o
8 8 1 195.986 197.812 7.750 25.035 o
8 8 2 6.170 6.667 3.306 137.620 o
8 8 3 50.054 58.058 5.256 54.437 o
8 8 4 145.955 147.748 6.175 39.440 o
8 8 5 124.144 118.361 5.783 44.968 o
8 8 6 273.078 259.123 10.006 15.019 o
8 8 7 112.008 105.505 5.710 46.115 o
8 8 8 22.591 29.348 3.763 106.206 o
8 8 9 146.929 136.667 8.836 19.263 o
8 8 10 439.643 462.949 17.604 4.852 o
8 8 11 58.688 56.779 5.817 44.440 o
8 8 12 26.517 31.636 5.466 50.332 o
8 8 13 8.790 10.052 4.767 66.172 o
8 8 14 0.424 6.793 4.176 86.246 o
8 8 15 35.386 41.745 7.143 29.474 o
8 9 0 41.670 40.992 5.736 45.703 o
8 9 1 0.237 0.281 2.964 171.178 o
8 9 2 56.472 49.917 4.161 86.846 o
8 9 3 24.634 25.370 3.026 164.254 o
8 9 4 0.322 0.907 2.403 260.457 o
8 9 5 5.602 10.036 2.755 198.088 o
8 9 6 51.067 52.788 4.130 88.178 o
8 9 7 11.195 13.058 3.737 107.680 o
8 9 8 23.447 23.574 4.812 64.931 o
8 9 9 9.214 2.436 3.075 158.997 o
8 9 10 7.744 13.301 4.525 73.443 o
8 9 11 1.671 5.365 5.468 50.302 o
8 9 12 11.681 12.720 4.059 91.268 o
8 9 13 17.284 22.817 4.710 67.796 o
8 9 14 7.281 5.615 4.480 74.937 o
8 9 15 0.312 -5.315 17.106 5.139 o
8 10 0 65.507 63.404 6.500 35.596 o
8 10 1 43.685 54.295 4.250 83.261 o
8 10 2 75.921 68.568 4.735 67.080 o
8 10 3 148.914 153.493 7.335 27.947 o
8 10 4 4.134 7.592 2.859 184.005 o
8 10 5 2.405 3.876 3.828 102.613 o
8 10 6 30.020 33.673 3.972 95.326 o
8 10 7 4.942 10.822 3.044 162.296 o
8 10 8 47.629 37.384 5.854 43.887 o
8 10 9 0.236 0.848 3.261 141.452 o
8 10 10 28.259 25.002 4.275 82.300 o
8 10 11 35.751 48.880 5.644 47.210 o
8 10 12 17.087 24.030 4.786 65.638 o
8 10 13 1.344 7.782 6.622 34.292 o
8 10 14 8.286 7.933 5.546 48.881 o
8 10 15 1.114 -9.285 12.169 10.154 o
8 11 0 39.439 31.803 6.837 32.175 o
8 11 1 0.970 -2.264 12.922 9.005 o
8 11 2 38.773 40.869 4.480 74.932 o
8 11 3 1.706 2.959 4.480 74.917 o
8 11 4 0.325 5.804 2.970 170.446 o
8 11 5 68.158 66.656 4.961 61.094 o
8 11 6 2.087 4.604 2.846 185.665 o
8 11 7 1.175 -2.253 19.028 4.153 o
8 11 8 4.414 10.732 3.765 106.108 o
8 11 9 0.442 7.216 5.713 46.073 o
8 11 10 29.881 32.588 7.537 26.471 o
8 11 11 0.040 -1.714 13.871 7.815 o
8 11 12 1.668 2.910 5.024 59.570 o
8 11 13 21.726 29.895 6.633 34.183 o
8 11 14 33.160 24.242 5.947 42.517 o
8 12 0 34.657 37.417 7.063 30.141 o
8 12 1 49.589 50.467 5.224 55.113 o
8 12 2 411.291 401.627 14.398 7.254 o
8 12 3 211.062 205.613 10.090 14.771 o
8 12 4 86.027 74.616 6.650 34.005 o
8 12 5 0.699 -2.008 12.267 9.994 o
8 12 6 3.043 6.281 3.369 132.469 o
8 12 7 46.558 43.160 4.393 77.933 o
8 12 8 43.934 53.510 5.108 57.643 o
8 12 9 16.449 16.217 4.132 88.062 o
8 12 10 2.946 -1.497 14.246 7.409 o
8 12 11 0.959 1.828 4.761 66.348 o
8 12 12 27.037 40.189 6.711 33.387 o
8 12 13 29.009 36.163 6.438 36.284 o
8 12 14 9.883 4.719 5.891 43.327 o
8 13 0 0.253 -2.983 14.729 6.931 o
8 13 1 9.451 12.359 5.954 42.417 o
8 13 2 29.101 25.481 4.600 71.066 o
8 13 3 213.595 207.330 10.278 14.235 o
8 13 4 40.277 43.446 5.499 49.728 o
8 13 5 85.403 88.475 5.647 47.150 o
8 13 6 11.253 11.807 3.858 101.026 o
8 13 7 1.126 6.171 3.435 127.472 o
8 13 8 62.220 64.143 5.381 51.930 o
8 13 9 116.651 107.457 7.193 29.064 o
8 13 10 0.255 -0.746 22.024 3.100 o
8 13 11 17.771 22.140 6.977 30.888 o
8 13 12 2.093 1.776 5.273 54.087 o
8 13 13 50.042 51.279 7.730 25.167 o
8 14 0 0.011 2.817 9.537 16.532 o
8 14 1 340.931 346.224 15.119 6.578 o
8 14 2 724.464 731.760 24.426 2.520 o
8 14 3 141.501 146.865 13.365 8.418 o
8 14 4 55.435 51.989 5.252 54.507 o
8 14 5 122.835 132.705 8.040 23.263 o
8 14 6 40.968 36.553 4.488 74.656 o
8 14 7 160.644 155.010 8.384 21.394 o
8 14 8 126.653 130.852 7.809 24.662 o
8 14 9 44.999 50.708 5.724 45.901 o
8 14 10 29.962 29.560 6.554 35.010 o
8 14 11 24.683 25.945 5.772 45.132 o
8 14 12 84.667 77.555 8.306 21.797 o
8 14 13 91.009 92.986 8.819 19.334 o
8 15 0 65.407 64.575 10.966 12.506 o
8 15 1 3.053 8.972 5.905 43.124 o
8 15 2 92.034 103.804 7.927 23.929 o
8 15 3 45.441 48.462 5.137 56.990 o
8 15 4 71.550 73.743 5.956 42.392 o
8 15 5 0.050 -6.103 15.181 6.525 o
8 15 6 19.556 22.875 4.533 73.194 o
8 15 7 0.165 6.656 4.284 81.948 o
8 15 8 14.860 11.206 4.434 76.477 o
8 15 9 19.049 12.188 5.526 49.240 o
8 15 10 1.453 4.643 5.209 55.428 o
8 15 11 1.115 5.878 4.370 78.757 o
8 15 12 0.585 2.115 6.055 41.014 o
8 15 13 1.581 8.571 9.544 16.507 o
8 16 0 124.191 130.468 13.311 8.487 o
8 16 1 6.122 2.684 5.888 43.382 o
8 16 2 6.371 7.355 7.552 26.366 o
8 16 3 0.030 -7.571 13.783 7.916 o
8 16 4 41.214 44.301 5.051 58.936 o
8 16 5 26.038 25.379 4.273 82.352 o
8 16 6 43.640 38.825 6.238 38.649 o
8 16 7 1.316 3.226 4.365 78.915 o
8 16 8 0.009 0.273 5.831 44.223 o
8 16 9 0.259 0.657 4.844 64.089 o
8 16 10 29.683 31.230 7.199 29.015 o
8 16 11 12.176 21.349 5.531 49.148 o
8 16 12 0.944 -15.134 19.669 3.887 o
8 17 0 0.009 -10.129 15.855 5.982 o
8 17 1 0.260 4.102 5.114 57.495 o
8 17 2 0.368 8.165 4.793 65.463 o
8 17 3 27.938 34.123 7.311 28.132 o
8 17 4 12.404 9.336 4.744 66.820 o
8 17 5 42.162 44.951 6.128 40.039 o
8 17 6 39.505 34.806 5.551 48.807 o
8 17 7 0.069 -4.932 17.024 5.189 o
8 17 8 42.990 53.019 7.050 30.257 o
8 17 9 8.562 7.378 6.997 30.715 o
8 17 10 21.579 30.835 7.833 24.512 o
8 17 11 0.575 12.390 6.041 41.207 o
8 18 0 1.704 -1.437 14.808 6.858 o
8 18 1 23.509 20.828 5.447 50.682 o
8 18 2 19.691 18.405 4.774 65.979 o
8 18 3 9.090 9.690 4.755 66.506 o
8 18 4 24.994 20.836 5.971 42.182 o
8 18 5 2.716 10.704 4.426 76.765 o
8 18 6 15.054 12.024 6.047 41.118 o
8 18 7 33.620 36.768 6.604 34.479 o
8 18 8 17.895 28.769 5.678 46.637 o
8 18 9 34.531 27.430 8.568 20.484 o
8 18 10 27.794 22.676 6.904 31.552 o
8 18 11 0.420 -14.904 59.452 0.425 o
8 19 0 4.492 2.644 7.529 26.527 o
8 19 1 10.954 1.498 4.532 73.204 o
8 19 2 11.543 0.025 5.117 57.442 o
8 19 3 4.789 6.580 4.940 61.618 o
8 19 4 1.847 2.493 4.627 70.233 o
8 19 5 77.843 67.286 8.361 21.514 o
8 19 6 40.992 32.785 5.629 47.466 o
8 19 7 14.110 19.632 6.801 32.512 o
8 19 8 0.300 0.820 4.858 63.728 o
8 19 9 4.798 4.868 5.444 50.741 o
8 19 10 0.238 7.200 8.789 19.466 o
8 20 0 107.204 87.870 11.681 11.022 o
8 20 1 39.175 36.918 7.398 27.474 o
8 20 2 76.707 70.391 10.628 13.313 o
8 20 3 24.498 18.518 5.339 52.748 o
8 20 4 61.924 50.933 8.114 22.840 o
8 20 5 173.802 168.936 11.874 10.666 o
8 20 6 191.767 202.473 20.586 3.549 o
8 20 7 40.804 44.706 8.156 22.603 o
8 20 8 0.066 -2.931 18.386 4.448 o
8 20 9 68.243 55.603 11.578 11.219 o
8 21 0 79.195 76.415 12.419 9.749 o
8 21 1 29.213 25.207 5.860 43.788 o
8 21 2 17.941 20.075 6.319 37.662 o
8 21 3 24.233 28.025 8.064 23.122 o
8 21 4 15.280 11.387 5.437 50.877 o
8 21 5 56.188 58.734 10.969 12.499 o
8 21 6 97.642 97.323 10.049 14.892 o
8 21 7 26.861 35.543 6.872 31.840 o
8 21 8 4.874 -2.322 16.410 5.584 o
8 22 0 17.290 18.821 10.172 14.533 o
8 22 1 46.017 52.916 9.725 15.900 o
8 22 2 6.707 3.672 5.754 45.425 o
8 22 3 6.339 13.495 8.168 22.541 o
8 22 4 19.498 15.485 9.395 17.038 o
8 22 5 1.145 2.591 8.218 22.267 o
8 22 6 19.448 16.548 6.133 39.978 o
8 23 0 17.041 22.183 9.732 15.878 o
8 23 1 4.038 -8.225 23.187 2.797 o
8 23 2 10.421 15.058 5.974 42.132 o
8 23 3 20.163 26.958 6.899 31.590 o
8 23 4 0.312 0.003 7.619 25.905 o
8 23 5 9.330 4.005 13.413 8.358 o
8 24 0 11.697 -0.848 21.588 3.227 o
8 24 1 45.410 77.641 25.507 2.311 o
9 0 1 0.653 -1.911 13.267 8.544 o
9 0 2 111.692 128.861 9.098 18.169 o
9 0 3 9.262 4.161 4.267 82.585 o
9 0 4 12.013 16.905 6.505 35.536 o
9 0 5 61.118 61.693 6.053 41.037 o
9 0 6 9.756 18.943 4.472 75.180 o
9 0 7 2.552 -0.885 15.747 6.064 o
9 0 8 24.936 18.335 6.071 40.794 o
9 0 9 12.154 17.153 4.920 62.117 o
9 0 10 24.740 18.418 5.552 48.777 o
9 0 11 18.117 9.578 5.711 46.113 o
9 0 12 10.482 12.342 8.607 20.301 o
9 0 13 252.367 238.351 17.701 4.799 o
9 0 14 8.960 13.125 8.555 20.546 o
9 0 15 42.889 27.661 13.560 8.179 o
9 1 1 96.657 91.133 4.886 62.979 o
9 1 2 583.818 608.858 18.008 4.637 o
9 1 3 0.114 -4.480 11.437 11.496 o
9 1 4 0.358 -2.501 10.103 14.733 o
9 1 5 2.920 5.128 2.711 204.631 o
9 1 6 4.860 6.274 3.315 136.825 o
9 1 7 96.525 96.017 6.204 39.064 o
9 1 8 1.085 3.945 4.203 85.127 o
9 1 9 64.227 65.196 5.615 47.700 o
9 1 10 3.510 9.752 3.663 112.075 o
9 1 11 0.107 11.858 4.181 86.016 o
9 1 12 4.974 8.145 3.909 98.387 o
9 1 13 2.665 9.369 4.746 66.773 o
9 1 14 143.778 142.602 10.328 14.098 o
9 1 15 32.469 38.764 8.392 21.353 o
9 2 1 3.460 4.051 4.011 93.476 o
9 2 2 21.407 25.840 3.915 98.118 o
9 2 3 14.746 16.560 3.012 165.765 o
9 2 4 8.161 10.191 3.428 127.959 o
9 2 5 7.184 11.744 3.056 160.969 o
9 2 6 0.736 0.648 2.807 190.916 o
9 2 7 20.907 22.270 3.660 112.275 o
9 2 8 26.952 34.416 5.135 57.040 o
9 2 9 5.243 -1.073 12.584 9.495 o
9 2 10 34.961 40.348 4.734 67.093 o
9 2 11 1.155 4.680 3.155 151.112 o
9 2 12 27.656 25.951 6.575 34.788 o
9 2 13 8.725 14.624 5.123 57.290 o
9 2 14 43.994 42.628 6.001 41.755 o
9 2 15 0.075 -7.781 17.056 5.169 o
9 3 1 0.142 0.548 3.614 115.145 o
9 3 2 7.174 8.822 2.929 175.280 o
9 3 3 33.483 31.368 3.546 119.599 o
9 3 4 33.498 36.169 3.751 106.872 o
9 3 5 27.533 25.089 3.959 95.938 o
9 3 6 2.337 -3.673 13.027 8.861 o
9 3 7 0.249 0.298 3.071 159.413 o
9 3 8 2.379 1.269 3.301 138.038 o
9 3 9 6.884 2.698 3.551 119.251 o
9 3 10 0.373 0.141 3.310 137.256 o
9 3 11 41.489 33.386 4.638 69.921 o
9 3 12 27.681 25.519 4.273 82.369 o
9 3 13 29.385 36.771 5.778 45.038 o
9 3 14 5.823 10.360 5.141 56.886 o
9 3 15 14.912 20.348 16.691 5.398 o
9 4 1 2.980 2.690 2.823 188.649 o
9 4 2 28.334 27.115 3.409 129.401 o
9 4 3 34.801 35.326 3.741 107.429 o
9 4 4 5.167 8.478 2.906 178.080 o
9 4 5 28.496 28.400 3.568 118.098 o
9 4 6 27.185 27.395 3.759 106.441 o
9 4 7 8.576 10.202 3.615 115.043 o
9 4 8 45.533 42.623 6.045 41.158 o
9 4 9 4.215 5.278 3.451 126.238 o
9 4 10 9.749 8.229 3.447 126.569 o
9 4 11 39.389 42.919 4.791 65.518 o
9 4 12 13.551 17.661 4.672 68.892 o
9 4 13 32.789 33.406 7.555 26.345 o
9 4 14 0.396 -1.331 16.683 5.403 o
9 4 15 23.240 -10.290 12.085 10.296 o
9 5 1 71.732 67.496 4.376 78.521 o
9 5 2 11.355 11.367 2.870 182.595 o
9 5 3 34.193 33.191 3.506 122.305 o
9 5 4 4.654 -3.357 14.811 6.855 o
9 5 5 29.660 35.664 4.631 70.126 o
9 5 6 255.826 257.062 10.341 14.064 o
9 5 7 112.027 110.424 6.515 35.424 o
9 5 8 1.227 6.149 3.289 139.048 o
9 5 9 3.597 -0.379 15.467 6.286 o
9 5 10 85.186 82.668 6.090 40.551 o
9 5 11 5.695 5.753 4.624 70.320 o
9 5 12 9.801 10.204 3.838 102.069 o
9 5 13 1.087 -2.093 14.438 7.214 o
9 5 14 2.336 1.890 4.583 71.592 o
9 6 1 0.055 -1.272 12.037 10.379 o
9 6 2 0.302 2.078 3.355 133.572 o
9 6 3 31.265 32.624 3.351 133.903 o
9 6 4 20.239 16.017 3.322 136.297 o
9 6 5 158.988 154.518 7.514 26.633 o
9 6 6 0.019 3.370 3.035 163.273 o
9 6 7 6.646 6.654 3.445 126.684 o
9 6 8 5.013 3.781 3.153 151.271 o
9 6 9 11.288 10.381 3.434 127.542 o
9 6 10 225.842 224.434 10.508 13.619 o
9 6 11 40.989 40.971 4.856 63.768 o
9 6 12 7.041 3.843 5.394 51.692 o
9 6 13 12.678 24.187 5.558 48.678 o
9 6 14 0.768 -2.797 17.275 5.039 o
9 7 1 174.328 170.198 7.757 24.990 o
9 7 2 1.433 4.278 3.273 140.357 o
9 7 3 6.773 6.647 2.574 227.003 o
9 7 4 5.931 6.836 3.072 159.352 o
9 7 5 29.185 29.718 3.833 102.358 o
9 7 6 631.747 620.071 18.970 4.179 o
9 7 7 64.953 63.310 4.840 64.201 o
9 7 8 0.511 -5.320 13.991 7.682 o
9 7 9 67.011 62.590 5.436 50.882 o
9 7 10 188.809 200.222 10.139 14.628 o
9 7 11 1.833 -1.024 14.781 6.883 o
9 7 12 0.726 6.293 4.396 77.801 o
9 7 13 2.073 -2.168 17.717 4.790 o
9 7 14 1.177 1.394 4.626 70.280 o
9 8 1 0.001 1.314 2.760 197.375 o
9 8 2 0.679 2.166 3.082 158.347 o
9 8 3 6.485 11.116 3.240 143.264 o
9 8 4 6.642 7.622 2.953 172.420 o
9 8 5 45.454 47.274 5.080 58.269 o
9 8 6 0.158 6.764 3.119 154.573 o
9 8 7 7.572 2.139 2.964 171.179 o
9 8 8 2.468 1.540 3.544 119.747 o
9 8 9 9.936 13.146 3.874 100.205 o
9 8 10 102.266 117.489 8.086 22.999 o
9 8 11 29.515 22.805 6.578 34.751 o
9 8 12 2.722 8.480 5.184 55.947 o
9 8 13 1.720 -1.526 16.273 5.678 o
9 8 14 0.181 6.619 9.436 16.887 o
9 9 1 13.262 17.939 3.386 131.180 o
9 9 2 13.680 12.429 3.451 126.271 o
9 9 3 48.251 44.492 3.981 94.865 o
9 9 4 14.913 15.213 3.413 129.099 o
9 9 5 37.496 35.433 3.840 101.969 o
9 9 6 51.065 54.788 4.729 67.244 o
9 9 7 40.156 34.663 4.116 88.745 o
9 9 8 3.058 4.437 4.462 75.532 o
9 9 9 7.112 12.387 5.396 51.642 o
9 9 10 27.136 20.800 5.190 55.832 o
9 9 11 0.185 5.471 4.297 81.443 o
9 9 12 11.581 5.612 4.348 79.529 o
9 9 13 0.423 1.433 5.351 52.527 o
9 10 1 4.711 -1.185 14.364 7.289 o
9 10 2 18.715 17.846 3.542 119.838 o
9 10 3 29.695 28.457 3.616 115.011 o
9 10 4 6.097 11.651 3.604 115.769 o
9 10 5 46.293 47.548 6.882 31.753 o
9 10 6 40.074 38.335 6.668 33.820 o
9 10 7 14.845 20.138 3.638 113.631 o
9 10 8 45.424 41.759 4.872 63.340 o
9 10 9 0.113 -3.282 17.527 4.895 o
9 10 10 1.559 0.159 3.736 107.735 o
9 10 11 31.220 34.460 5.986 41.973 o
9 10 12 13.722 12.348 5.069 58.518 o
9 10 13 32.462 30.014 5.502 49.669 o
9 11 1 1.728 3.824 3.549 119.395 o
9 11 2 68.629 70.106 6.730 33.203 o
9 11 3 14.146 16.611 4.194 85.496 o
9 11 4 15.676 13.064 4.751 66.621 o
9 11 5 18.031 19.375 3.739 107.576 o
9 11 6 3.141 8.472 4.557 72.405 o
9 11 7 2.240 5.917 4.610 70.772 o
9 11 8 3.746 12.915 3.649 112.958 o
9 11 9 12.415 19.993 4.323 80.457 o
9 11 10 8.896 7.192 3.987 94.603 o
9 11 11 16.529 20.004 5.963 42.295 o
9 11 12 14.828 8.404 4.837 64.269 o
9 11 13 13.030 9.965 9.665 16.099 o
9 12 1 6.665 0.151 3.663 112.057 o
9 12 2 39.328 44.230 5.436 50.895 o
9 12 3 0.088 2.941 3.808 103.695 o
9 12 4 3.953 9.221 4.517 73.702 o
9 12 5 1.623 7.603 3.449 126.427 o
9 12 6 1.563 0.737 3.270 140.662 o
9 12 7 9.647 10.819 3.543 119.791 o
9 12 8 46.728 56.687 5.697 46.339 o
9 12 9 3.627 -1.082 14.456 7.196 o
9 12 10 19.161 15.187 4.310 80.961 o
9 12 11 0.402 1.033 5.102 57.766 o
9 12 12 36.242 34.096 6.574 34.797 o
9 13 1 79.267 79.027 7.092 29.896 o
9 13 2 443.603 442.816 18.328 4.477 o
9 13 3 9.246 13.826 3.842 101.886 o
9 13 4 0.355 3.634 3.894 99.170 o
9 13 5 1.085 0.237 3.849 101.529 o
9 13 6 1.519 0.982 3.614 115.113 o
9 13 7 52.375 44.392 4.897 62.712 o
9 13 8 6.287 14.321 4.331 80.179 o
9 13 9 90.985 89.076 7.291 28.290 o
9 13 10 0.088 2.494 4.061 91.181 o
9 13 11 0.108 2.558 7.006 30.634 o
9 13 12 14.251 26.563 5.942 42.594 o
9 14 1 0.669 -5.116 15.348 6.383 o
9 14 2 48.198 53.275 6.415 36.545 o
9 14 3 2.836 7.777 4.370 78.741 o
9 14 4 5.615 5.147 4.791 65.510 o
9 14 5 21.213 16.253 4.234 83.884 o
9 14 6 6.962 4.622 4.785 65.686 o
9 14 7 0.671 -1.497 15.666 6.127 o
9 14 8 12.108 12.663 6.441 36.248 o
9 14 9 4.222 12.269 5.099 57.828 o
9 14 10 10.199 9.985 5.232 54.927 o
9 14 11 11.280 9.022 4.556 72.445 o
9 15 1 20.610 21.860 7.528 26.532 o
9 15 2 148.865 147.453 11.314 11.748 o
9 15 3 3.791 -0.045 13.980 7.695 o
9 15 4 0.888 0.198 4.252 83.171 o
9 15 5 11.364 24.160 4.824 64.630 o
9 15 6 4.922 3.539 4.944 61.530 o
9 15 7 41.184 35.883 5.366 52.227 o
9 15 8 0.557 -4.085 16.287 5.669 o
9 15 9 4.393 5.958 5.472 50.219 o
9 15 10 4.788 17.103 8.886 19.044 o
9 15 11 0.135 1.356 6.672 33.780 o
9 16 1 0.400 1.848 5.061 58.704 o
9 16 2 0.087 -2.863 23.220 2.789 o
9 16 3 15.150 15.541 4.568 72.062 o
9 16 4 1.374 -2.598 14.829 6.838 o
9 16 5 11.632 14.866 4.512 73.875 o
9 16 6 0.238 11.017 5.795 44.774 o
9 16 7 17.383 20.855 5.668 46.816 o
9 16 8 1.170 -3.012 21.376 3.291 o
9 16 9 3.640 4.211 5.910 43.056 o
9 16 10 16.537 9.596 6.427 36.402 o
9 17 1 0.072 -1.063 15.966 5.900 o
9 17 2 3.111 1.859 4.777 65.907 o
9 17 3 14.925 9.129 6.232 38.718 o
9 17 4 14.918 13.042 6.742 33.082 o
9 17 5 8.041 12.928 8.196 22.388 o
9 17 6 1.928 7.350 5.684 46.541 o
9 17 7 0.582 0.279 5.546 48.899 o
9 17 8 0.618 11.110 7.637 25.781 o
9 17 9 2.190 -2.859 25.891 2.243 o
9 17 10 2.234 -17.262 17.561 4.876 o
9 18 1 0.503 3.924 5.220 55.180 o
9 18 2 10.762 15.445 5.102 57.758 o
9 18 3 6.902 -2.444 19.697 3.876 o
9 18 4 2.987 11.011 5.555 48.736 o
9 18 5 0.121 3.092 6.927 31.341 o
9 18 6 3.458 5.535 5.105 57.705 o
9 18 7 0.546 7.056 7.409 27.392 o
9 18 8 8.987 4.976 6.093 40.507 o
9 18 9 12.628 1.216 25.815 2.256 o
9 19 1 56.648 62.178 7.804 24.689 o
9 19 2 1.662 3.343 5.576 48.369 o
9 19 3 5.288 5.337 5.996 41.829 o
9 19 4 0.226 0.000 5.343 52.669 o
9 19 5 4.840 5.992 6.475 35.868 o
9 19 6 191.328 174.794 13.888 7.796 o
9 19 7 76.012 60.801 8.355 21.544 o
9 19 8 0.314 -15.833 18.816 4.247 o
9 20 1 0.248 7.874 5.922 42.885 o
9 20 2 0.590 -0.701 21.768 3.173 o
9 20 3 18.247 14.207 8.130 22.748 o
9 20 4 13.197 10.891 8.709 19.824 o
9 20 5 93.989 110.138 11.504 11.362 o
9 20 6 1.338 -5.645 18.506 4.391 o
9 21 1 38.563 28.119 6.495 35.648 o
9 21 2 0.625 0.757 6.258 38.403 o
9 21 3 0.717 12.493 8.432 21.152 o
9 21 4 1.512 12.804 6.484 35.767 o
9 21 5 6.196 7.048 13.796 7.901 o
9 22 1 0.007 3.952 15.678 6.118 o
10 0 0 0.077 3.740 7.626 25.859 o
10 0 1 3.555 4.787 4.516 73.732 o
10 0 2 6.349 3.919 4.877 63.235 o
10 0 3 594.945 601.017 29.403 1.739 o
10 0 4 20.757 20.346 5.445 50.712 o
10 0 5 2.714 0.967 4.822 64.672 o
10 0 6 26.703 20.018 5.407 51.441 o
10 0 7 48.777 41.295 7.217 28.873 o
10 0 8 147.228 144.788 12.764 9.230 o
10 0 9 22.509 16.082 7.426 27.270 o
10 0 10 10.637 8.169 6.604 34.485 o
10 0 11 8.727 18.538 6.082 40.657 o
10 0 12 5.223 1.172 5.295 53.638 o
10 0 13 105.402 102.684 10.984 12.465 o
10 1 0 23.943 28.688 4.990 60.402 o
10 1 1 5.777 1.331 3.242 143.050 o
10 1 2 391.202 387.603 13.976 7.698 o
10 1 3 485.611 495.650 19.054 4.142 o
10 1 4 27.871 28.758 4.800 65.257 o
10 1 5 5.703 -0.388 12.866 9.084 o
10 1 6 2.018 6.402 5.280 53.939 o
10 1 7 48.172 48.819 5.977 42.093 o
10 1 8 206.900 210.481 10.522 13.583 o
10 1 9 5.289 3.472 3.885 99.622 o
10 1 10 0.336 -2.935 15.822 6.007 o
10 1 11 1.483 6.227 4.113 88.892 o
10 1 12 23.315 28.251 5.129 57.172 o
10 1 13 100.507 102.954 8.606 20.305 o
10 2 0 47.805 57.397 7.937 23.870 o
10 2 1 0.642 0.624 3.504 122.468 o
10 2 2 45.400 49.748 5.272 54.094 o
10 2 3 19.014 22.033 3.798 104.271 o
10 2 4 5.494 10.660 3.847 101.587 o
10 2 5 2.619 -0.726 12.605 9.464 o
10 2 6 0.922 2.134 3.418 128.684 o
10 2 7 10.989 10.973 3.902 98.783 o
10 2 8 7.339 7.974 3.529 120.745 o
10 2 9 18.945 16.120 4.054 91.520 o
10 2 10 1.939 -3.714 15.852 5.984 o
10 2 11 0.452 -0.020 14.412 7.240 o
10 2 12 2.307 1.010 3.630 114.096 o
10 2 13 8.411 3.539 4.447 76.044 o
10 3 0 74.003 59.718 6.603 34.492 o
10 3 1 3.424 5.423 2.673 210.534 o
10 3 2 13.072 11.206 3.022 164.613 o
10 3 3 19.944 26.648 3.859 100.968 o
10 3 4 1.637 1.405 3.176 149.052 o
10 3 5 37.671 41.087 4.891 62.863 o
10 3 6 3.955 5.586 3.702 109.711 o
10 3 7 0.171 4.434 3.645 113.184 o
10 3 8 27.919 24.812 6.324 37.606 o
10 3 9 0.099 -4.075 14.067 7.599 o
10 3 10 8.012 16.134 4.045 91.890 o
10 3 11 19.512 22.408 4.629 70.174 o
10 3 12 10.571 8.078 4.376 78.513 o
10 3 13 4.930 12.185 4.632 70.082 o
10 4 0 6.898 13.758 5.922 42.878 o
10 4 1 54.936 51.229 4.295 81.532 o
10 4 2 17.617 9.865 2.978 169.551 o
10 4 3 2.584 4.040 2.919 176.512 o
10 4 4 2.633 1.031 3.388 130.999 o
10 4 5 7.169 4.857 3.267 140.890 o
10 4 6 54.925 57.152 5.367 52.197 o
10 4 7 13.361 14.580 4.963 61.054 o
10 4 8 41.792 43.016 5.229 54.993 o
10 4 9 1.566 5.592 4.439 76.323 o
10 4 10 14.670 12.669 3.659 112.345 o
10 4 11 7.776 8.611 4.462 75.528 o
10 4 12 1.342 6.972 5.828 44.273 o
10 4 13 22.010 20.221 7.139 29.503 o
10 5 0 24.665 25.242 6.634 34.167 o
10 5 1 26.823 26.036 5.202 55.580 o
10 5 2 1.534 1.986 2.916 176.791 o
10 5 3 3.042 6.897 3.257 141.753 o
10 5 4 0.684 0.085 3.778 105.342 o
10 5 5 91.762 92.578 6.692 33.575 o
10 5 6 13.252 16.131 3.846 101.664 o
10 5 7 6.748 8.874 4.008 93.632 o
10 5 8 17.862 21.043 4.631 70.119 o
10 5 9 7.408 8.207 3.973 95.285 o
10 5 10 108.723 103.417 7.711 25.289 o
10 5 11 61.889 56.440 6.507 35.517 o
10 5 12 12.173 29.404 6.010 41.633 o
10 5 13 0.205 21.872 11.140 12.118 o
10 6 0 211.792 212.171 14.198 7.459 o
10 6 1 0.809 -1.197 12.649 9.398 o
10 6 2 26.290 26.597 3.807 103.758 o
10 6 3 10.723 7.144 2.801 191.648 o
10 6 4 2.107 4.056 3.396 130.408 o
10 6 5 312.280 312.729 14.047 7.621 o
10 6 6 106.561 107.831 7.216 28.880 o
10 6 7 17.538 17.221 5.472 50.215 o
10 6 8 1.111 5.124 4.306 81.089 o
10 6 9 3.651 4.839 4.080 90.350 o
10 6 10 12.585 24.733 5.288 53.772 o
10 6 11 89.171 77.204 7.044 30.306 o
10 6 12 21.625 37.999 6.975 30.906 o
10 7 0 649.094 611.616 25.511 2.311 o
10 7 1 38.929 40.333 4.662 69.178 o
10 7 2 1.326 -0.629 13.614 8.113 o
10 7 3 22.347 20.370 3.668 111.750 o
10 7 4 104.299 92.891 6.334 37.486 o
10 7 5 512.800 514.335 17.321 5.012 o
10 7 6 170.669 168.075 8.789 19.467 o
10 7 7 0.284 3.658 3.573 117.814 o
10 7 8 3.475 4.277 3.663 112.066 o
10 7 9 3.125 6.228 4.133 88.040 o
10 7 10 375.893 381.540 15.728 6.079 o
10 7 11 293.449 291.968 15.576 6.198 o
10 7 12 0.016 -4.581 14.047 7.621 o
10 8 0 66.048 65.492 8.920 18.898 o
10 8 1 0.161 -0.160 13.502 8.249 o
10 8 2 2.493 3.037 3.498 122.914 o
10 8 3 0.159 1.122 3.023 164.603 o
10 8 4 0.222 -0.824 13.439 8.326 o
10 8 5 177.434 181.798 9.280 17.462 o
10 8 6 77.078 87.235 6.518 35.395 o
10 8 7 1.838 -0.800 14.311 7.343 o
10 8 8 4.804 -1.017 17.731 4.783 o
10 8 9 4.324 5.635 5.339 52.758 o
10 8 10 4.541 3.649 4.435 76.456 o
10 8 11 50.175 40.851 7.032 30.414 o
10 8 12 13.248 20.771 7.445 27.128 o
10 9 0 1.816 2.662 5.867 43.684 o
10 9 1 1.397 2.640 3.302 137.918 o
10 9 2 2.058 -2.123 13.554 8.185 o
10 9 3 29.956 26.709 3.737 107.651 o
10 9 4 0.892 7.364 4.408 77.401 o
10 9 5 9.759 10.390 3.885 99.644 o
10 9 6 0.029 -2.637 13.674 8.042 o
10 9 7 2.258 0.663 3.949 96.430 o
10 9 8 36.192 36.112 5.842 44.066 o
10 9 9 3.584 0.255 3.981 94.875 o
10 9 10 23.115 12.848 4.516 73.730 o
10 9 11 4.896 9.810 6.128 40.043 o
10 9 12 16.295 14.173 6.558 34.964 o
10 10 0 20.321 22.538 8.592 20.372 o
10 10 1 56.303 56.472 5.685 46.529 o
10 10 2 15.183 21.116 4.705 67.918 o
10 10 3 0.111 3.025 3.936 97.069 o
10 10 4 6.574 12.615 3.714 109.016 o
10 10 5 38.604 40.659 5.242 54.731 o
10 10 6 32.926 29.295 4.580 71.678 o
10 10 7 15.700 14.283 4.950 61.374 o
10 10 8 29.793 23.281 4.883 63.059 o
10 10 9 1.549 8.099 4.440 76.265 o
10 10 10 20.166 30.591 5.709 46.135 o
10 10 11 0.867 -2.823 15.159 6.544 o
10 11 0 60.529 52.485 10.982 12.469 o
10 11 1 3.590 1.116 5.066 58.592 o
10 11 2 5.087 2.743 4.015 93.286 o
10 11 3 5.944 -0.048 14.893 6.780 o
10 11 4 8.226 6.394 4.568 72.071 o
10 11 5 28.966 23.292 4.753 66.566 o
10 11 6 3.625 14.198 4.599 71.104 o
10 11 7 4.605 11.383 4.300 81.322 o
10 11 8 0.496 -3.589 14.431 7.221 o
10 11 9 0.464 -4.706 16.023 5.857 o
10 11 10 5.489 13.736 5.174 56.180 o
10 11 11 13.496 19.462 5.344 52.662 o
10 12 0 12.291 15.778 6.601 34.508 o
10 12 1 5.332 2.160 3.953 96.250 o
10 12 2 18.088 21.917 4.556 72.451 o
10 12 3 67.910 75.772 7.301 28.208 o
10 12 4 4.888 8.531 4.428 76.688 o
10 12 5 2.874 9.429 4.541 72.918 o
10 12 6 8.583 11.771 4.410 77.311 o
10 12 7 0.789 7.186 5.361 52.315 o
10 12 8 42.520 52.189 6.467 35.953 o
10 12 9 16.485 14.572 5.053 58.906 o
10 12 10 0.072 -1.693 18.748 4.278 o
10 13 0 0.466 0.343 6.985 30.822 o
10 13 1 13.947 13.611 5.178 56.090 o
10 13 2 288.408 268.820 14.896 6.777 o
10 13 3 356.398 330.536 15.668 6.126 o
10 13 4 10.284 5.462 4.726 67.319 o
10 13 5 27.010 22.921 6.067 40.855 o
10 13 6 0.326 4.773 6.435 36.309 o
10 13 7 56.517 58.836 7.870 24.280 o
10 13 8 172.913 153.068 13.737 7.969 o
10 13 9 8.978 10.852 6.197 39.157 o
10 13 10 3.688 -6.558 15.626 6.159 o
10 14 0 0.422 -0.542 14.671 6.987 o
10 14 1 4.479 1.132 5.563 48.587 o
10 14 2 4.449 7.712 4.760 66.368 o
10 14 3 293.888 293.650 14.971 6.709 o
10 14 4 11.437 12.238 4.896 62.729 o
10 14 5 0.012 8.132 6.242 38.590 o
10 14 6 14.872 12.598 4.839 64.230 o
10 14 7 28.018 29.332 5.924 42.847 o
10 14 8 73.176 65.326 8.380 21.412 o
10 14 9 9.851 10.102 6.485 35.756 o
10 15 0 51.724 36.852 10.106 14.723 o
10 15 1 0.786 -7.829 16.569 5.478 o
10 15 2 123.504 111.143 9.396 17.034 o
10 15 3 125.601 116.974 9.715 15.934 o
10 15 4 22.078 27.641 6.399 36.723 o
10 15 5 2.649 2.499 4.587 71.476 o
10 15 6 8.737 12.689 4.892 62.832 o
10 15 7 6.241 10.493 5.408 51.413 o
10 15 8 49.605 53.531 13.756 7.947 o
10 15 9 0.120 15.940 14.823 6.844 o
10 16 0 19.817 14.821 7.258 28.549 o
10 16 1 1.725 -2.836 15.898 5.950 o
10 16 2 14.853 7.786 4.881 63.115 o
10 16 3 0.027 6.403 5.641 47.256 o
10 16 4 0.064 2.144 5.597 48.011 o
10 16 5 9.636 2.902 4.694 68.240 o
10 16 6 2.862 10.635 5.597 47.996 o
10 16 7 9.801 -0.372 23.126 2.812 o
10 16 8 3.214 0.972 8.700 19.866 o
10 17 0 12.359 7.966 8.266 22.009 o
10 17 1 0.146 12.068 5.803 44.660 o
10 17 2 21.434 15.941 5.339 52.759 o
10 17 3 29.132 31.213 6.815 32.381 o
10 17 4 0.960 -6.718 15.354 6.379 o
10 17 5 7.445 7.802 6.704 33.458 o
10 17 6 0.076 1.895 6.147 39.792 o
10 17 7 2.321 -9.022 19.416 3.989 o
10 18 0 0.767 4.167 12.458 9.689 o
10 18 1 10.116 -3.026 17.888 4.700 o
10 18 2 5.951 1.770 5.071 58.468 o
10 18 3 1.047 -6.454 18.434 4.425 o
10 18 4 0.272 2.400 9.395 17.037 o
10 18 5 7.598 8.955 5.315 53.239 o
10 19 0 40.733 48.481 10.145 14.612 o
10 19 1 21.486 9.838 6.741 33.097 o
10 19 2 9.371 20.995 6.457 36.067 o
10 19 3 1.539 11.214 8.646 20.117 o
11 0 1 4.138 6.915 4.825 64.588 o
11 0 2 426.567 447.295 24.487 2.508 o
11 0 3 113.443 132.395 11.586 11.203 o
11 0 4 2.013 10.951 6.583 34.705 o
11 0 5 9.223 5.836 6.405 36.653 o
11 0 6 2.935 0.437 6.680 33.699 o
11 0 7 44.423 43.639 7.944 23.831 o
11 0 8 1.502 -2.302 14.935 6.742 o
11 0 9 59.191 55.010 12.167 10.159 o
11 0 10 4.977 3.721 9.729 15.887 o
11 0 11 3.526 13.397 7.656 25.652 o
11 1 1 1.459 -0.140 12.647 9.401 o
11 1 2 26.827 29.663 4.172 86.415 o
11 1 3 2.472 4.243 3.673 111.450 o
11 1 4 1.620 6.456 3.905 98.593 o
11 1 5 3.957 -4.419 14.551 7.102 o
11 1 6 0.814 8.197 4.435 76.455 o
11 1 7 0.051 -4.319 15.274 6.446 o
11 1 8 36.620 47.740 6.991 30.772 o
11 1 9 4.215 1.515 4.533 73.173 o
11 1 10 0.001 0.969 7.981 23.606 o
11 1 11 2.946 0.093 4.038 92.202 o
11 2 1 0.001 0.366 3.169 149.738 o
11 2 2 111.583 103.558 6.836 32.178 o
11 2 3 0.386 3.455 3.271 140.526 o
11 2 4 3.554 5.534 3.830 102.535 o
11 2 5 12.667 8.944 3.735 107.809 o
11 2 6 2.742 1.008 4.182 85.971 o
11 2 7 16.775 16.569 4.905 62.510 o
11 2 8 1.258 2.888 4.332 80.138 o
11 2 9 8.297 6.003 4.711 67.746 o
11 2 10 2.851 0.796 4.503 74.170 o
11 2 11 2.361 5.224 4.654 69.413 o
11 3 1 6.465 4.926 3.539 120.043 o
11 3 2 17.164 19.979 3.763 106.210 o
11 3 3 11.469 10.807 4.393 77.915 o
11 3 4 17.408 15.870 4.332 80.124 o
11 3 5 14.949 11.636 5.724 45.895 o
11 3 6 15.594 18.093 4.657 69.343 o
11 3 7 14.530 10.159 5.007 59.972 o
11 3 8 0.967 3.959 4.661 69.215 o
11 3 9 3.912 -2.954 17.947 4.669 o
11 3 10 13.806 17.852 5.762 45.300 o
11 3 11 0.039 -2.827 16.966 5.224 o
11 4 1 3.264 1.885 3.999 94.014 o
11 4 2 1.944 4.194 3.180 148.658 o
11 4 3 30.427 30.073 4.228 84.128 o
11 4 4 1.988 1.990 3.344 134.437 o
11 4 5 9.764 12.239 5.527 49.225 o
11 4 6 66.725 59.082 7.062 30.151 o
11 4 7 0.277 4.647 3.963 95.725 o
11 4 8 8.492 13.530 4.814 64.880 o
11 4 9 0.241 5.586 4.448 76.004 o
11 4 10 9.280 11.146 4.608 70.831 o
11 4 11 5.010 5.049 6.388 36.855 o
11 5 1 1.386 3.433 3.358 133.355 o
11 5 2 3.515 5.160 3.173 149.406 o
11 5 3 4.099 6.106 3.668 111.797 o
11 5 4 0.384 7.631 3.862 100.807 o
11 5 5 34.165 39.555 5.863 43.742 o
11 5 6 0.341 5.459 4.016 93.257 o
11 5 7 10.397 11.684 4.766 66.198 o
11 5 8 2.991 2.876 4.183 85.958 o
11 5 9 4.315 0.204 5.994 41.858 o
11 5 10 8.104 5.440 4.968 60.918 o
11 5 11 70.303 75.218 12.148 10.191 o
11 6 1 73.490 71.781 6.428 36.393 o
11 6 2 0.000 0.654 3.306 137.617 o
11 6 3 4.304 4.319 4.363 78.992 o
11 6 4 2.268 2.570 4.145 87.508 o
11 6 5 60.193 67.832 6.684 33.662 o
11 6 6 294.213 293.917 13.669 8.049 o
11 6 7 3.556 2.648 4.044 91.971 o
11 6 8 0.726 -0.718 15.221 6.491 o
11 6 9 0.118 2.642 4.820 64.735 o
11 6 10 96.227 83.984 10.421 13.847 o
11 6 11 29.218 54.383 16.950 5.234 o
11 7 1 4.727 4.165 4.625 70.295 o
11 7 2 2.277 -1.552 17.092 5.147 o
11 7 3 4.710 7.188 4.023 92.901 o
11 7 4 2.546 6.072 3.519 121.413 o
11 7 5 56.966 61.474 6.565 34.889 o
11 7 6 0.685 1.826 4.103 89.322 o
11 7 7 21.336 21.827 5.111 57.570 o
11 7 8 4.443 5.160 4.538 73.026 o
11 7 9 0.014 -4.332 16.609 5.451 o
11 7 10 92.441 95.099 8.868 19.123 o
11 8 1 45.190 33.554 4.272 82.384 o
11 8 2 0.467 5.963 4.911 62.346 o
11 8 3 0.411 5.055 3.328 135.775 o
11 8 4 1.694 -0.266 14.323 7.330 o
11 8 5 16.964 11.726 5.555 48.735 o
11 8 6 163.623 163.238 10.015 14.991 o
11 8 7 4.846 10.736 4.225 84.258 o
11 8 8 0.787 4.171 5.526 49.240 o
11 8 9 0.968 7.889 4.522 73.540 o
11 8 10 71.223 62.196 21.942 3.123 o
11 9 1 3.795 2.065 3.693 110.272 o
11 9 2 10.387 11.901 5.174 56.169 o
11 9 3 0.831 -3.126 14.576 7.078 o
11 9 4 6.567 6.500 4.479 74.974 o
11 9 5 4.959 7.148 4.952 61.324 o
11 9 6 6.637 5.739 4.008 93.597 o
11 9 7 17.714 15.270 4.622 70.376 o
11 9 8 5.262 4.001 7.630 25.830 o
11 9 9 3.659 2.012 5.021 59.638 o
11 10 1 0.000 -0.705 13.980 7.694 o
11 10 2 11.483 19.392 6.132 39.994 o
11 10 3 20.885 17.292 4.358 79.190 o
11 10 4 2.079 0.123 4.544 72.837 o
11 10 5 14.657 11.877 4.192 85.570 o
11 10 6 17.756 11.806 5.288 53.782 o
11 10 7 0.018 -6.992 16.192 5.736 o
11 10 8 10.631 5.590 5.857 43.837 o
11 10 9 1.300 8.733 5.773 45.121 o
11 11 1 5.565 4.691 4.076 90.530 o
11 11 2 1.567 -2.504 15.012 6.673 o
11 11 3 4.271 8.035 4.416 77.119 o
11 11 4 4.438 4.113 4.539 72.978 o
11 11 5 6.047 3.178 5.241 54.741 o
11 11 6 4.829 1.743 5.352 52.490 o
11 11 7 8.711 5.251 4.688 68.427 o
11 11 8 1.673 5.588 4.802 65.204 o
11 12 1 0.400 -2.569 19.918 3.790 o
11 12 2 144.220 138.946 10.107 14.721 o
11 12 3 15.434 5.934 4.655 69.396 o
11 12 4 8.916 3.573 5.782 44.977 o
11 12 5 1.315 8.463 5.421 51.165 o
11 12 6 2.213 4.396 4.995 60.275 o
11 12 7 20.497 18.338 5.852 43.916 o
11 12 8 4.281 -3.923 15.290 6.432 o
11 13 1 0.916 3.293 5.989 41.926 o
11 13 2 26.867 15.962 5.076 58.359 o
11 13 3 0.763 10.814 4.967 60.950 o
11 13 4 1.911 -0.418 15.894 5.953 o
11 13 5 4.796 6.963 4.900 62.621 o
11 13 6 0.153 4.219 5.265 54.256 o
11 13 7 2.137 -10.430 16.876 5.280 o
11 14 1 1.770 12.104 6.820 32.332 o
11 14 2 205.493 194.096 13.723 7.985 o
11 14 3 50.634 59.289 8.167 22.543 o
11 14 4 1.086 7.543 6.256 38.426 o
11 14 5 2.636 -6.714 16.332 5.638 o
11 14 6 1.253 16.077 6.529 35.278 o
11 15 1 0.061 -2.168 20.673 3.518 o
11 15 2 3.896 1.156 5.043 59.135 o
11 15 3 1.284 5.958 5.323 53.065 o
11 15 4 0.018 4.640 4.857 63.744 o
11 15 5 0.502 -1.393 26.860 2.084 o
11 16 1 0.107 1.770 4.866 63.515 o
11 16 2 15.268 14.021 5.407 51.437 o
11 16 3 4.037 11.982 7.567 26.260 o
12 0 0 10.965 20.225 7.810 24.653 o
12 0 1 6.040 0.715 5.060 58.731 o
12 0 2 49.462 31.975 7.204 28.975 o
12 0 3 509.967 491.196 21.985 3.111 o
12 0 4 9.499 11.385 6.373 37.028 o
12 0 5 0.700 -6.052 17.240 5.059 o
12 0 6 2.181 -8.643 14.325 7.328 o
12 0 7 0.361 -5.667 16.870 5.284 o
12 0 8 185.784 165.288 15.483 6.273 o
12 0 9 6.381 -7.648 14.581 7.074 o
12 1 0 0.111 2.086 5.178 56.093 o
12 1 1 0.138 1.674 3.058 160.792 o
12 1 2 1.106 3.103 3.644 113.250 o
12 1 3 183.561 184.514 9.640 16.181 o
12 1 4 2.899 1.508 4.111 88.996 o
12 1 5 0.306 6.258 4.504 74.128 o
12 1 6 1.771 5.378 4.504 74.114 o
12 1 7 29.385 29.446 6.407 36.632 o
12 1 8 47.890 43.946 6.943 31.196 o
12 2 0 43.065 47.842 7.600 26.032 o
12 2 1 0.075 1.651 4.673 68.853 o
12 2 2 18.625 13.744 3.959 95.926 o
12 2 3 39.088 30.888 4.769 66.109 o
12 2 4 0.467 0.910 3.821 102.993 o
12 2 5 7.268 3.332 3.732 107.987 o
12 2 6 3.119 8.000 5.878 43.529 o
12 2 7 2.333 2.527 5.000 60.148 o
12 2 8 12.062 16.802 5.693 46.406 o
12 3 0 3.589 2.163 4.809 65.016 o
12 3 1 58.788 48.460 5.147 56.757 o
12 3 2 6.545 0.874 4.583 71.595 o
12 3 3 3.493 7.848 3.837 102.120 o
12 3 4 0.278 0.810 4.265 82.660 o
12 3 5 10.819 7.257 4.324 80.410 o
12 3 6 0.298 -6.525 21.364 3.295 o
12 3 7 28.308 25.297 7.703 25.344 o
12 3 8 0.456 -6.060 19.891 3.801 o
12 4 0 8.037 7.351 5.374 52.061 o
12 4 1 5.328 6.755 4.032 92.506 o
12 4 2 2.240 6.855 3.631 114.060 o
12 4 3 13.216 15.053 4.085 90.104 o
12 4 4 0.984 1.424 6.009 41.646 o
12 4 5 1.746 8.208 4.972 60.828 o
12 4 6 0.608 1.155 7.253 28.587 o
12 4 7 0.056 -2.222 17.038 5.180 o
12 4 8 34.091 17.027 6.518 35.398 o
12 5 0 67.941 61.538 7.863 24.323 o
12 5 1 0.418 0.532 3.104 156.038 o
12 5 2 5.387 8.040 3.866 100.638 o
12 5 3 4.053 -0.468 14.681 6.977 o
12 5 4 0.190 6.283 4.134 87.991 o
12 5 5 95.844 129.162 10.044 14.907 o
12 5 6 17.818 18.348 7.008 30.620 o
12 5 7 8.790 7.262 4.557 72.403 o
12 5 8 2.347 12.400 12.536 9.568 o
12 6 0 242.756 238.826 15.065 6.626 o
12 6 1 0.133 -4.007 13.543 8.198 o
12 6 2 0.709 7.881 4.010 93.539 o
12 6 3 0.283 -1.442 15.704 6.098 o
12 6 4 0.991 -4.613 15.919 5.934 o
12 6 5 216.861 203.743 12.018 10.411 o
12 6 6 1.929 3.866 5.193 55.760 o
12 6 7 0.000 7.454 5.033 59.374 o
12 7 0 69.793 76.657 9.341 17.235 o
12 7 1 19.224 13.237 4.452 75.876 o
12 7 2 0.892 -0.553 14.166 7.493 o
12 7 3 3.085 7.080 3.858 101.048 o
12 7 4 23.648 9.245 4.299 81.357 o
12 7 5 227.205 219.062 12.600 9.472 o
12 7 6 8.788 8.050 4.537 73.064 o
12 7 7 10.719 8.621 9.953 15.180 o
12 8 0 88.003 82.823 9.187 17.818 o
12 8 1 0.954 -1.052 15.135 6.565 o
12 8 2 0.003 0.606 5.627 47.495 o
12 8 3 2.141 2.444 3.570 117.981 o
12 8 4 0.373 4.118 4.711 67.758 o
12 8 5 117.200 102.089 9.278 17.470 o
12 8 6 0.066 3.446 5.535 49.090 o
12 9 0 19.995 29.875 7.957 23.750 o
12 9 1 6.748 6.234 5.726 45.862 o
12 9 2 1.418 -5.256 15.700 6.101 o
12 9 3 4.828 9.103 4.779 65.845 o
12 9 4 0.495 -1.959 19.200 4.079 o
12 9 5 21.602 15.427 6.109 40.299 o
12 9 6 12.771 12.349 10.636 13.293 o
12 10 0 25.086 19.632 7.919 23.978 o
12 10 1 3.008 4.757 5.325 53.038 o
12 10 2 1.457 7.959 5.640 47.268 o
12 10 3 3.207 9.946 6.016 41.555 o
12 10 4 0.415 -3.934 20.205 3.684 o
12 10 5 16.542 22.163 9.252 17.569 o
12 11 0 3.460 2.670 5.577 48.341 o
12 11 1 18.794 15.580 5.112 57.553 o
12 11 2 2.177 -1.272 17.238 5.061 o
12 11 3 12.713 18.239 6.674 33.763 o
12 11 4 1.963 -5.588 26.665 2.115 o
12 12 0 9.992 21.399 7.157 29.356 o
12 12 1 0.809 6.159 4.962 61.083 o
12 12 2 32.835 27.268 10.326 14.103 o
12 12 3 87.104 71.705 20.420 3.606 o
13 0 1 8.133 5.884 4.962 61.073 o
13 0 2 7.188 3.411 5.179 56.063 o
13 0 3 9.886 12.002 6.352 37.273 o
13 0 4 4.139 5.967 6.987 30.808 o
13 1 1 4.785 10.025 3.989 94.499 o
13 1 2 81.995 69.832 6.258 38.404 o
13 1 3 62.054 64.725 6.701 33.489 o
13 1 4 23.297 20.019 6.844 32.102 o
13 2 1 1.804 4.142 4.211 84.817 o
13 2 2 0.792 8.381 4.203 85.125 o
13 2 3 0.008 4.865 4.523 73.509 o
13 2 4 4.015 7.147 7.248 28.622 o
13 3 1 1.517 -10.295 16.865 5.287 o
13 3 2 21.589 19.897 4.195 85.434 o
13 3 3 0.900 2.979 6.428 36.397 o
13 4 1 8.627 4.314 5.136 57.017 o
13 4 2 4.337 5.651 9.765 15.769 o
13 4 3 2.627 -8.952 12.464 9.679 o
13 5 1 11.654 17.164 8.962 18.724 o
13 5 2 0.315 0.592 6.085 40.609 o
13 6 1 3.294 -18.035 16.078 5.817 o
13 6 2 0.082 -16.494 17.459 4.933 o
;
_iucr_refine_instructions_details
;
TITL 2oAPal_0kbar in Pnma #62
REM reset to Pnma #62
CELL 0.71073 7.210241 16.487567 11.279203 90 90 90
ZERR 4 0.000177 0.000446 0.000253 0 0 0
LATT 1
SYMM 0.5-X,-Y,0.5+Z
SYMM 0.5+X,0.5-Y,0.5-Z
SYMM -X,0.5+Y,-Z
SFAC C H O
UNIT 80 56 8

L.S. 4
PLAN  5
TEMP -173.15(11)
CONF
BOND 
MORE -1
BOND $H
fmap 2
acta 
LIST -6
OMIT 0 1 1
WGHT 0 0
FVAR 5.307815
REM <olex2.extras>
REM <HklSrc "%./sortav.hkl">
REM </olex2.extras>

C15   1     0.62035  0.75000  0.55460  10.50000  0.01193  0.01254  0.00993 =
 0.00000 -0.00032 -0.00000 
C16   1     0.65046  0.75000  0.42904  10.50000  0.01340  0.01469  0.00945 =
 0.00000 -0.00050 -0.00000 
C2    1     0.60449  0.67440  0.61596  11.00000  0.01259  0.01170  0.01078 =
 -0.00065 -0.00035 -0.00043 
C1    1     0.57847  0.67567  0.74052  11.00000  0.01424  0.01129  0.01067 =
 0.00026  0.00031 -0.00060 
C3    1     0.62126  0.60020  0.54928  11.00000  0.01820  0.01195  0.01283 =
 -0.00175  0.00007 -0.00017 
H3    2     0.61310  0.54433  0.59401  11.00000  0.04009  0.02780  0.02689 =
 -0.00958  0.00618  0.00046 
C4    1     0.64850  0.60108  0.43011  11.00000  0.01821  0.01444  0.01298 =
 -0.00268 -0.00037 -0.00007 
H4    2     0.65937  0.54597  0.38175  11.00000  0.04584  0.03203  0.01864 =
 -0.00235  0.00521  0.00290 
C14   1     0.57213  0.75000  0.79920  10.50000  0.01507  0.01136  0.01063 =
 0.00000  0.00040  0.00000 
H14   2     0.55024  0.75000  0.89380  10.50000  0.03761  0.02095  0.02422 =
 0.00000 -0.00612 -0.00000 
C5    1     0.66355  0.67567  0.36597  11.00000  0.01500  0.01629  0.01096 =
 -0.00157 -0.00082  0.00038 
C17   1     0.55000  0.60053  0.81294  11.00000  0.01757  0.01169  0.01308 =
 0.00038  0.00147 -0.00159 
O1    3     0.47250  0.54096  0.77291  11.00000  0.03319  0.01493  0.01660 =
 -0.00102  0.00271 -0.00880 
C7    1     0.70443  0.75000  0.18231  10.50000  0.02316  0.02411  0.01056 =
 0.00000  0.00023  0.00000 
H7    2     0.72767  0.75000  0.08881  10.50000  0.04699  0.03401  0.02436 =
 0.00000  0.01089  0.00000 
C6    1     0.69068  0.67670  0.24287  11.00000  0.02103  0.02127  0.01105 =
 -0.00227 -0.00014  0.00095 
H6    2     0.70124  0.61959  0.19685  11.00000  0.05678  0.03868  0.02030 =
 -0.00042 -0.00025  0.00985 
C18   1     0.61529  0.60200  0.94002  11.00000  0.01982  0.01672  0.01400 =
 0.00322  0.00034 -0.00064 
H18A  2     0.74818  0.62961  0.94806  11.00000  0.03512  0.06036  0.03599 =
 0.01106 -0.00493 -0.00712 
H18C  2     0.52034  0.63689  0.99293  11.00000  0.04325  0.05269  0.02339 =
 0.00246  0.00282  0.00415 
H18B  2     0.61813  0.54169  0.97399  11.00000  0.06468  0.03601  0.02507 =
 0.00555 -0.00888 -0.00334 
HKLF 4

END
Q3 1 0.833333 0.75 0 11 0.05 0.46
Q1 1 0.722222 0.6625 0.296296 11 0.05 0.49
Q2 1 0.694444 0.75 0.444444 11 0.05 0.48
Q4 1 0.666667 0.75 0.037037 11 0.05 0.42
Q5 1 0.472222 0.7875 0.851852 11 0.05 0.41

  REM The information below was added by Olex2.
  REM
  REM R1 = 0.0374 for 2997 Fo > 4sig(Fo) and 0.0759 for all 4492 data
  REM 172 parameters refined using 0 restraints
  REM Highest difference peak 0.4887, deepest hole -0.5380
  REM Mean Shift 0.0000, Max Shift 0.0001.

  REM +++ Tabular Listing of Refinement Information +++
  REM R1_all = 0.0759
  REM R1_gt = 0.0374
  REM wR_ref = 0.0616
  REM GOOF = 0.9394
  REM Shift_max = 0.0001
  REM Shift_mean = 0.0000
  REM Reflections_all = 4492
  REM Reflections_gt = 2997
  REM Parameters = 172
  REM Hole = -0.5380
  REM Peak = 0.4887
  REM Flack = n/a

  
;
_olex2_submission_special_instructions  'No special instructions were received'
_oxdiff_exptl_absorpt_empirical_details
;
Empirical correction (ABSPACK) includes:
- Absorption correction using spherical harmonics
- Frame scaling
;
_oxdiff_exptl_absorpt_empirical_full_max  1.676
_oxdiff_exptl_absorpt_empirical_full_min  0.805


# start Validation Reply Form
_vrf_PLAT927_2oAPal_0kbar
;
PROBLEM: Reported and Calculated  wR2 Differ by .........    -0.0668 Check 
RESPONSE: Reported R1, wR2 and S are expected to be lower than their calculated
counterparts, as PLATON estimates them based on spherical scattering factors,
while experiment utilised aspherical scattering factors imported from DISCaMB.
;
_vrf_PLAT926_2oAPal_0kbar
;
PROBLEM: Reported and Calculated   R1 Differ by .........    -0.0201 Check 
RESPONSE: Reported R1, wR2 and S are expected to be lower than their calculated
counterparts, as PLATON estimates them based on spherical scattering factors,
while experiment utilised aspherical scattering factors imported from DISCaMB.
;
_vrf_PLAT928_2oAPal_0kbar
;
PROBLEM: Reported and Calculated    S value   Differ by .     -1.019 Check 
RESPONSE: Reported R1, wR2 and S are expected to be lower than their calculated
counterparts, as PLATON estimates them based on spherical scattering factors,
while experiment utilised aspherical scattering factors imported from DISCaMB.
;
# end Validation Reply Form
data_2oAPal_2kbar
_audit_creation_date               2021-06-15
_audit_creation_method
;
Olex2 1.5-alpha
(compiled 2021.06.11 svn.re2ff6fc for OlexSys, GUI svn.r6348)
;
_audit_contact_author_address      ?
_audit_contact_author_email        ?
_audit_contact_author_name         ''
_audit_contact_author_phone        ?
_publ_contact_author_id_orcid      ?
_publ_section_references
;
Bourhis, L.J., Dolomanov, O.V., Gildea, R.J., Howard, J.A.K., Puschmann, H.
 (2015). Acta Cryst. A71, 59-75.

Dolomanov, O.V., Bourhis, L.J., Gildea, R.J, Howard, J.A.K. & Puschmann, H.
 (2009), J. Appl. Cryst. 42, 339-341.
;
_chemical_formula_moiety           'C20 H14 O2'
_chemical_formula_sum              'C20 H14 O2'
_chemical_formula_weight           286.333
loop_
  _atom_type_symbol
  _atom_type_scat_dispersion_real
  _atom_type_scat_dispersion_imag
  _atom_type_scat_source
  _atom_type_scat_dispersion_source
 C 0.00347 0.00161 'NoSpherA2: Chem.Sci. 2021, DOI:10.1039/D0SC05526C'
 'Henke, Gullikson and Davis, At. Data and Nucl. Data Tables, 1993, 54, 2'
 H 0.00000 0.00000 'NoSpherA2: Chem.Sci. 2021, DOI:10.1039/D0SC05526C'
 'Henke, Gullikson and Davis, At. Data and Nucl. Data Tables, 1993, 54, 2'
 O 0.01158 0.00611 'NoSpherA2: Chem.Sci. 2021, DOI:10.1039/D0SC05526C'
 'Henke, Gullikson and Davis, At. Data and Nucl. Data Tables, 1993, 54, 2'

_space_group_crystal_system        'orthorhombic'
_space_group_IT_number             62
_space_group_name_H-M_alt          'P n m a'
_space_group_name_Hall             '-P 2ac 2n'
loop_
  _space_group_symop_id
  _space_group_symop_operation_xyz
 1 x,y,z
 2 x+1/2,-y+1/2,-z+1/2
 3 -x,y+1/2,-z
 4 -x+1/2,-y,z+1/2
 5 -x,-y,-z
 6 -x-1/2,y-1/2,z-1/2
 7 x,-y-1/2,z
 8 x-1/2,y,-z-1/2

_symmetry_Int_Tables_number        62
_cell_length_a                     7.2462(11)
_cell_length_b                     16.536(3)
_cell_length_c                     11.255(3)
_cell_angle_alpha                  90
_cell_angle_beta                   90
_cell_angle_gamma                  90
_cell_volume                       1348.6(5)
_cell_formula_units_Z              4
_cell_measurement_reflns_used      4656
_cell_measurement_temperature      293.4(5)
_cell_measurement_theta_max        29.3090
_cell_measurement_theta_min        3.2940
_exptl_absorpt_coefficient_mu      0.090
_exptl_absorpt_correction_T_max    1.00000
_exptl_absorpt_correction_T_min    0.01456
_exptl_absorpt_correction_type     multi-scan
_exptl_absorpt_process_details
;
CrysAlisPro 1.171.41.93a (Rigaku Oxford Diffraction, 2020)
Empirical absorption correction using spherical harmonics,
implemented in SCALE3 ABSPACK scaling algorithm.
;
_exptl_crystal_colour              'clear yellow'
_exptl_crystal_colour_lustre       clear
_exptl_crystal_colour_modifier     .
_exptl_crystal_colour_primary      yellow
_exptl_crystal_density_diffrn      1.410
_exptl_crystal_description         block
_exptl_crystal_F_000               600.297
_exptl_crystal_preparation        
 'Mounted in a Diamond-Anvil Cell using parabar oil as pressure medium.'
_exptl_crystal_pressure_history   
 'Pressurized to 0.2 GPa and left to stabilize over 24 hours.'
_exptl_crystal_size_max            0.182
_exptl_crystal_size_mid            0.162
_exptl_crystal_size_min            0.125
_exptl_special_details
;
High-pressure measurement at 0.2 GPa in a Merill-Basset Diamond Anvil Cell with
effective opening angle of 55 deg. and parabar oil used as a pressure medium.
Pressure determined by monitoring the shift of the ruby R1-fluorescence line.
;
_diffrn_reflns_av_R_equivalents    0.1567
_diffrn_reflns_av_unetI/netI       0.1159
_diffrn_reflns_Laue_measured_fraction_full  0.9283
_diffrn_reflns_Laue_measured_fraction_max  0.8257
_diffrn_reflns_limit_h_max         9
_diffrn_reflns_limit_h_min         -9
_diffrn_reflns_limit_k_max         22
_diffrn_reflns_limit_k_min         -19
_diffrn_reflns_limit_l_max         13
_diffrn_reflns_limit_l_min         -13
_diffrn_reflns_number              1578
_diffrn_reflns_point_group_measured_fraction_full  0.9283
_diffrn_reflns_point_group_measured_fraction_max  0.8257
_diffrn_reflns_theta_full          25.2417
_diffrn_reflns_theta_max           29.36
_diffrn_reflns_theta_min           2.19
_diffrn_ambient_environment        'Diamond Anvil Cell filled with parabar oil'
_diffrn_ambient_pressure           247000
_diffrn_ambient_temperature        293.4(5)
_diffrn_crystal_treatment         
 'Pressurized slowly in parabar oil as a hydrostatic medium.'
_diffrn_detector_area_resol_mean   5.2195
_diffrn_detector_type              Atlas
_diffrn_measured_fraction_theta_full  0.9283
_diffrn_measured_fraction_theta_max  0.8257
_diffrn_measurement_details
;
List of Runs (angles in degrees, time in seconds):

 # Type Start End Width t~exp~ \w \q \k \f Frames
--------------------------------------------------------------------------
 1 \w -6.00 22.00 1.00 20.00 -- -0.88 -39.00 12.00 28
 2 \w -54.00 -6.00 1.00 20.00 -- -0.88 0.00-120.00 48
 3 \w -20.00 1.00 1.00 20.00 -- -0.88 38.00 -60.00 21
 4 \w 33.00 60.00 1.00 20.00 -- -0.88-135.00-123.00 27
 5 \w -32.00 -1.00 1.00 20.00 -- -0.88 77.00-180.00 31
 6 \w -26.00 3.00 1.00 20.00 -- -0.88 -81.00-151.00 29
 7 \w 5.00 30.00 1.00 20.00 -- -0.88 -99.00 0.00 25
 8 \w -25.00 15.00 1.00 20.00 -- -0.88 -81.00 29.00 40
 9 \w -1.00 41.00 1.00 20.00 -- -0.88 39.00 -12.00 42
 10 \w -35.00 -9.00 1.00 20.00 -- -0.88 -39.00 12.00 26
 11 \w -36.00 36.00 1.00 210.00 -- 9.85 -53.00 17.00 72
 12 \w 5.00 50.00 1.00 210.00 -- 9.85 13.00 -3.00 45
 13 \w -40.00 26.00 1.00 210.00 -- 9.85 13.00 176.00 66
 14 \w 5.00 50.00 1.00 210.00 -- 9.85 -99.00-180.00 45
 15 \w 48.00 86.00 1.00 210.00 -- 9.85 178.00 120.00 38
 16 \w 15.00 50.00 1.00 210.00 -- 9.85 -99.00-150.00 35
 17 \w -1.00 31.00 1.00 210.00 -- 9.85 67.00 157.00 32
 18 \w -9.00 41.00 1.00 210.00 -- 9.85 -77.00-120.00 50
 19 \w 8.00 37.00 1.00 210.00 -- 9.85 -57.00-120.00 29
 20 \w -45.00 2.00 1.00 210.00 -- 9.85 13.00 -3.00 47
 21 \w -17.00 11.00 1.00 210.00 -- -10.71 -38.00-150.00 28
 22 \w -1.00 27.00 1.00 210.00 -- -10.71 -13.00 3.00 28
 23 \w -18.00 10.00 1.00 210.00 -- -10.71 -97.00 35.00 28
 24 \w -47.00 -8.00 1.00 210.00 -- -10.71 19.00-150.00 39
 25 \w -37.00 -12.00 1.00 210.00 -- -10.71 57.00 120.00 25
 26 \w -36.00 14.00 1.00 210.00 -- -10.71 53.00 162.00 50
 27 \w -18.00 13.00 1.00 210.00 -- -10.71 -97.00-143.00 31
 28 \w -71.00 -41.00 1.00 210.00 -- -10.71 135.00 123.00 30
 29 \w -59.00 -18.00 1.00 210.00 -- -10.71 114.00 -45.00 41
 30 \w -37.00 -12.00 1.00 210.00 -- -10.71 57.00 -30.00 25
;
_diffrn_measurement_device         'four-circle diffractometer'
_diffrn_measurement_device_type    'SuperNova, Dual, Cu at home/near, Atlas'
_diffrn_measurement_method         '\w scans'
_diffrn_measurement_specimen_support 
 'Diamond Anvil Cell, effective opening angle of 55 degrees'
_diffrn_radiation_type             'Mo K\a'
_diffrn_radiation_wavelength       0.71073
_reflns_Friedel_coverage           0.0
_reflns_limit_h_max                9
_reflns_limit_h_min                -9
_reflns_limit_k_max                22
_reflns_limit_k_min                -19
_reflns_limit_l_max                13
_reflns_limit_l_min                -13
_reflns_number_gt                  853
_reflns_number_total               1577
_reflns_threshold_expression       I>=2u(I)
_computing_cell_refinement         'CrysAlisPro 1.171.41.93a (Rigaku OD, 2020)'
_computing_data_collection         'CrysAlisPro 1.171.41.93a (Rigaku OD, 2020)'
_computing_data_reduction          'CrysAlisPro 1.171.41.93a (Rigaku OD, 2020)'
_computing_molecular_graphics      'Olex2 1.5-alpha (Dolomanov et al., 2009)'
_computing_publication_material    'Olex2 1.5-alpha (Dolomanov et al., 2009)'
_computing_structure_refinement   
 'olex2.refine 1.5-alpha (Bourhis et al., 2015)'
_computing_structure_solution      'SHELXT 2014/5 (Sheldrick, 2014)'
_refine_diff_density_max           0.5950
_refine_diff_density_min           -0.7652
_refine_diff_density_rms           0.1352
_refine_ls_d_res_high              0.7248
_refine_ls_d_res_low               9.3043
_refine_ls_extinction_coef         0.037(5)
_refine_ls_extinction_expression   Fc^*^=kFc[1+0.001xFc^2^\l^3^/sin(2\q)]^-1/4^
_refine_ls_goodness_of_fit_ref     1.0221
_refine_ls_hydrogen_treatment      refall
_refine_ls_matrix_type             full
_refine_ls_number_constraints      8
_refine_ls_number_parameters       129
_refine_ls_number_reflns           1577
_refine_ls_number_restraints       0
_refine_ls_R_factor_all            0.1329
_refine_ls_R_factor_gt             0.0547
_refine_ls_restrained_S_all        1.0221
_refine_ls_shift/su_max            0.0002
_refine_ls_shift/su_mean           0.0000
_refine_ls_structure_factor_coef   Fsqd
_refine_ls_weighting_details      
 'w=1/[\s^2^(Fo^2^)+(0.0504P)^2^] where P=(Fo^2^+2Fc^2^)/3'
_refine_ls_weighting_scheme        calc
_refine_ls_wR_factor_gt            0.1080
_refine_ls_wR_factor_ref           0.1352
_refine_special_details
;
Refinement using NoSpherA2, an implementation of
 NOn-SPHERical Atom-form-factors in Olex2.
Please cite:
F. Kleemiss et al. DOI 10.1039/D0SC05526C - 2020
NoSpherA2 implementation of HAR makes use of
 tailor-made aspherical atomic form factors calculated
on-the-fly from a Hirshfeld-partitioned electron density (ED) - not from
spherical-atom form factors.

The ED is calculated from a gaussian basis set single determinant SCF
wavefunction - either Hartree-Fock or Density Functional Theory
using selected funtionals - for a fragment of the crystal.
This fragment can be embedded in an electrostatic crystal field by employing cluster charges.
The following options were used:
   SOFTWARE:       DISCAMB
   DATE:           2021-06-15_14-53-09
;
_olex2_refinement_description
;
1. Fixed Uiso
 At 1.2 times of:
  All C(H) groups
 At 1.5 times of:
  All C(H,H,H) groups
;
loop_
  _atom_site_label
  _atom_site_type_symbol
  _atom_site_fract_x
  _atom_site_fract_y
  _atom_site_fract_z
  _atom_site_U_iso_or_equiv
  _atom_site_adp_type
  _atom_site_occupancy
  _atom_site_site_symmetry_order
  _atom_site_refinement_flags_posn
  _atom_site_refinement_flags_adp
  _atom_site_refinement_flags_occupancy
 O1 O 0.4768(2) 0.54047(7) 0.77408(14) 0.0543(5) Uani 1.000000 1 . . .
 C1 C 0.5790(2) 0.67554(8) 0.74145(16) 0.0276(5) Uani 1.000000 1 . . .
 C2 C 0.6049(2) 0.67423(9) 0.61643(16) 0.0271(5) Uani 1.000000 1 . . .
 C3 C 0.6224(2) 0.60024(10) 0.54935(19) 0.0333(5) Uani 1.000000 1 . . .
 H3 H 0.616(2) 0.5443(10) 0.5945(17) 0.0400(6) Uiso 1.000000 1 . . .
 C4 C 0.6497(2) 0.60142(10) 0.43070(19) 0.0372(5) Uani 1.000000 1 . . .
 H4 H 0.660(2) 0.5497(11) 0.3881(19) 0.0446(6) Uiso 1.000000 1 . . .
 C5 C 0.6661(2) 0.67566(10) 0.36637(18) 0.0332(5) Uani 1.000000 1 . . .
 C6 C 0.6936(3) 0.67728(12) 0.2434(2) 0.0433(6) Uani 1.000000 1 . . .
 H6 H 0.712(3) 0.6237(12) 0.2080(19) 0.0520(7) Uiso 1.000000 1 . . .
 C7 C 0.7087(4) 0.75 0.1831(3) 0.0483(8) Uani 1.000000 2 S T P
 H7 H 0.727(4) 0.75 0.094(3) 0.0579(10) Uiso 1.000000 2 S T P
 C14 C 0.5718(3) 0.75 0.7991(2) 0.0295(6) Uani 1.000000 2 S T P
 H14 H 0.547(3) 0.75 0.886(3) 0.0354(8) Uiso 1.000000 2 S T P
 C15 C 0.6212(3) 0.75 0.5547(2) 0.0266(6) Uani 1.000000 2 S T P
 C16 C 0.6519(3) 0.75 0.4298(2) 0.0280(6) Uani 1.000000 2 S T P
 C17 C 0.5520(2) 0.60028(10) 0.81395(17) 0.0329(5) Uani 1.000000 1 . . .
 C18 C 0.6161(3) 0.60209(13) 0.9410(2) 0.0420(6) Uani 1.000000 1 . . .
 H18a H 0.743(3) 0.6324(10) 0.9530(19) 0.0630(8) Uiso 1.000000 1 . . .
 H18b H 0.515(3) 0.6384(12) 0.990(2) 0.0630(8) Uiso 1.000000 1 . . .
 H18c H 0.618(2) 0.5462(14) 0.973(2) 0.0630(8) Uiso 1.000000 1 . . .

loop_
  _atom_site_aniso_label
  _atom_site_aniso_U_11
  _atom_site_aniso_U_22
  _atom_site_aniso_U_33
  _atom_site_aniso_U_12
  _atom_site_aniso_U_13
  _atom_site_aniso_U_23
 O1 0.0919(12) 0.0366(8) 0.0345(12) -0.0235(7) 0.0048(7) -0.0017(6)
 C1 0.0371(9) 0.0280(9) 0.0177(13) -0.0016(7) -0.0003(8) 0.0005(7)
 C2 0.0327(9) 0.0300(9) 0.0186(13) -0.0003(7) -0.0025(7) -0.0022(7)
 C3 0.0476(11) 0.0315(10) 0.0209(13) -0.0005(8) 0.0009(9) -0.0028(9)
 C4 0.0511(11) 0.0352(10) 0.0252(14) 0.0020(8) -0.0033(8) -0.0079(9)
 C5 0.0397(10) 0.0441(11) 0.0157(13) 0.0013(7) -0.0029(7) -0.0042(8)
 C6 0.0581(12) 0.0545(13) 0.0173(14) 0.0044(10) -0.0005(9) -0.0052(10)
 C7 0.0606(18) 0.066(2) 0.018(2) -0.000000 0.0022(14) 0.000000
 C14 0.0401(13) 0.0318(13) 0.0165(17) -0.000000 -0.0000(11) 0.000000
 C15 0.0291(12) 0.0322(13) 0.0186(17) -0.000000 -0.0030(10) 0.000000
 C16 0.0329(12) 0.0381(13) 0.0130(17) -0.000000 -0.0036(10) 0.000000
 C17 0.0494(11) 0.0296(9) 0.0199(13) -0.0072(8) 0.0045(8) 0.0006(7)
 C18 0.0572(13) 0.0387(11) 0.0301(14) -0.0020(9) -0.0004(10) 0.0088(9)

loop_
  _geom_bond_atom_site_label_1
  _geom_bond_atom_site_label_2
  _geom_bond_distance
  _geom_bond_site_symmetry_2
  _geom_bond_publ_flag
 O1 C17 1.215(2) . ?
 C1 C2 1.420(3) . ?
 C1 C14 1.393(2) . ?
 C1 C17 1.501(2) . ?
 C2 C3 1.443(2) . ?
 C2 C15 1.437(2) . ?
 C3 H3 1.057(18) . ?
 C3 C4 1.350(3) . ?
 C4 H4 0.983(18) . ?
 C4 C5 1.430(3) . ?
 C5 C6 1.398(3) . ?
 C5 C16 1.425(2) . ?
 C6 H6 0.98(2) . ?
 C6 C7 1.385(3) . ?
 C7 H7 1.02(3) . ?
 C14 H14 0.99(3) . ?
 C15 C16 1.424(3) . ?
 C17 C18 1.504(3) . ?
 C18 H18a 1.056(19) . ?
 C18 H18b 1.09(2) . ?
 C18 H18c 0.99(2) . ?

loop_
  _geom_angle_atom_site_label_1
  _geom_angle_atom_site_label_2
  _geom_angle_atom_site_label_3
  _geom_angle
  _geom_angle_site_symmetry_1
  _geom_angle_site_symmetry_3
  _geom_angle_publ_flag
 C14 C1 C2 118.71(16) . . ?
 C17 C1 C2 122.92(14) . . ?
 C17 C1 C14 118.33(19) . . ?
 C3 C2 C1 122.89(15) . . ?
 C15 C2 C1 118.45(16) . . ?
 C15 C2 C3 118.62(19) . . ?
 H3 C3 C2 119.1(10) . . ?
 C4 C3 C2 121.21(17) . . ?
 C4 C3 H3 119.7(10) . . ?
 H4 C4 C3 118.7(12) . . ?
 C5 C4 C3 121.68(17) . . ?
 C5 C4 H4 119.6(12) . . ?
 C6 C5 C4 121.96(17) . . ?
 C16 C5 C4 118.7(2) . . ?
 C16 C5 C6 119.29(18) . . ?
 H6 C6 C5 113.8(13) . . ?
 C7 C6 C5 120.9(2) . . ?
 C7 C6 H6 125.1(13) . . ?
 C6 C7 C6 120.5(3) 7_575 . ?
 H7 C7 C6 119.75(16) . 7_575 ?
 H7 C7 C6 119.75(16) . . ?
 C1 C14 C1 124.2(3) 7_575 . ?
 H14 C14 C1 117.72(14) . 7_575 ?
 H14 C14 C1 117.72(14) . . ?
 C2 C15 C2 121.3(2) 7_575 . ?
 C16 C15 C2 119.34(12) . . ?
 C16 C15 C2 119.34(12) . 7_575 ?
 C5 C16 C5 119.2(3) 7_575 . ?
 C15 C16 C5 120.39(13) . . ?
 C15 C16 C5 120.39(13) . 7_575 ?
 C1 C17 O1 122.17(18) . . ?
 C18 C17 O1 120.38(17) . . ?
 C18 C17 C1 117.41(16) . . ?
 H18a C18 C17 113.5(12) . . ?
 H18b C18 C17 106.3(12) . . ?
 H18b C18 H18a 105.0(14) . . ?
 H18c C18 C17 109.2(13) . . ?
 H18c C18 H18a 112.7(15) . . ?
 H18c C18 H18b 109.8(17) . . ?

loop_
  _geom_torsion_atom_site_label_1
  _geom_torsion_atom_site_label_2
  _geom_torsion_atom_site_label_3
  _geom_torsion_atom_site_label_4
  _geom_torsion
  _geom_torsion_site_symmetry_1
  _geom_torsion_site_symmetry_2
  _geom_torsion_site_symmetry_3
  _geom_torsion_site_symmetry_4
  _geom_torsion_publ_flag
 O1 C17 C1 C2 -31.1(2) . . . . ?
 O1 C17 C1 C14 146.59(19) . . . . ?
 C1 C2 C3 C4 -179.00(16) . . . . ?
 C1 C2 C15 C2 -2.34(9) . . . 7_575 ?
 C1 C2 C15 C16 178.42(16) . . . . ?
 C1 C14 C1 C2 -3.4(3) . . 7_575 7_575 ?
 C1 C14 C1 C17 174.4(2) . . 7_575 7_575 ?
 C2 C3 C4 C5 1.24(18) . . . . ?
 C2 C15 C2 C3 -179.94(18) . . 7_575 7_575 ?
 C2 C15 C16 C5 0.11(19) . . . . ?
 C2 C15 C16 C5 179.15(16) . . . 7_575 ?
 C3 C4 C5 C6 -179.74(18) . . . . ?
 C3 C4 C5 C16 -0.4(2) . . . . ?
 C4 C5 C6 C7 179.9(2) . . . . ?
 C4 C5 C16 C5 -179.34(19) . . . 7_575 ?
 C4 C5 C16 C15 -0.29(18) . . . . ?
 C5 C6 C7 C6 -1.10(13) . . . 7_575 ?
 C5 C16 C5 C6 -0.0(2) . . 7_575 7_575 ?

loop_
  _diffrn_refln_index_h
  _diffrn_refln_index_k
  _diffrn_refln_index_l
  _diffrn_refln_intensity_net
  _diffrn_refln_intensity_u
 0 1 1 384.88 22.7
 0 2 0 1350.54 100.13
 0 2 2 150.16 22.85
 0 2 4 202.95 28.61
 0 3 1 1728.1 88.33
 0 3 3 3.46 1.61
 0 3 7 127.58 28.19
 0 4 0 1189.6 129.64
 0 4 2 678.65 23.33
 0 4 4 12.01 1.65
 0 4 6 13.13 8.28
 0 4 8 0.82 6.26
 0 5 1 620.94 29.78
 0 5 3 610.46 28.43
 0 5 5 119.64 7
 0 5 7 2.45 2.1
 0 6 0 469.07 38.96
 0 6 2 1840.35 84.81
 0 6 4 1.09 0.34
 0 6 6 38 3.36
 0 6 8 1966.65 152.63
 0 7 1 44.2 1.93
 0 7 3 257.39 9.45
 0 7 5 31.67 2.01
 0 7 7 504.44 22.29
 0 7 9 17.89 3.83
 0 8 0 27.22 3.58
 0 8 2 977.57 45.02
 0 8 4 5.16 0.82
 0 8 6 119.93 5.22
 0 8 8 1253.61 47.31
 0 8 10 21.43 3.77
 0 9 1 38.5 2
 0 9 3 149.69 6.02
 0 9 5 31.21 1.79
 0 9 7 33.69 1.9
 0 9 9 30.01 2.94
 0 9 11 0 1.91
 0 10 0 11.13 1.88
 0 10 2 330.9 13.02
 0 10 4 19.39 1.49
 0 10 6 0.84 0.77
 0 10 8 121.38 6.6
 0 10 10 43.68 4.52
 0 11 1 41.88 2.39
 0 11 3 0.22 0.48
 0 11 5 4.76 1.42
 0 11 7 52.24 3.67
 0 11 9 0.61 1.12
 0 11 11 3.46 1.79
 0 12 0 626.89 33.57
 0 12 2 2.87 1.44
 0 12 4 50.13 5.67
 0 12 6 8.68 2.23
 0 12 8 1.25 1.35
 0 12 10 24.91 3.35
 0 12 12 1.81 1.23
 0 13 1 73.74 3.68
 0 13 3 1.51 0.52
 0 13 5 31.61 11.18
 0 13 7 22.57 4.8
 0 13 9 0.19 1.82
 0 13 11 23.93 4.74
 0 14 0 2822.6 147.27
 0 14 2 62.56 5.73
 0 14 4 61.03 32.41
 0 14 6 176.56 29.74
 0 14 8 5.34 3.53
 0 14 10 70.27 8.38
 0 15 1 31.65 1.96
 0 15 3 6.11 2.65
 0 15 5 50.49 11.85
 0 15 7 -10.36 14.56
 0 15 9 0.23 3.37
 0 16 0 5.22 1.27
 0 16 2 9.75 1.83
 0 16 4 -9.56 7.79
 0 16 6 25.31 85.46
 0 17 1 73.04 3.86
 0 17 3 2.38 2.49
 0 17 5 16.62 10.79
 0 18 0 28.05 4.15
 0 18 2 0.67 3.55
 0 18 4 6.77 11.11
 0 19 1 20.06 2.98
 0 19 3 5.53 2.84
 0 20 0 40.62 5.53
 0 20 2 45.44 5.76
 0 20 4 4.58 5.09
 0 21 1 4.58 3.51
 0 21 3 -4.48 6.26
 0 22 0 19.72 6.64
 0 22 2 17.49 8.94
 1 0 1 609.82 44.78
 1 0 2 328.81 21.21
 1 0 3 544.62 38.6
 1 0 4 264.77 24.26
 1 0 5 2109.89 178.09
 1 1 1 1018.11 45.32
 1 1 2 184.36 7.28
 1 1 3 31.93 3.06
 1 1 4 94.5 8.24
 1 1 5 900.03 71.97
 1 1 6 180.19 23.23
 1 1 7 10.53 5.22
 1 2 1 443.86 17.46
 1 2 2 54.02 1.88
 1 2 3 104.26 5.93
 1 2 4 -0.84 3.11
 1 2 5 26.38 8.59
 1 2 6 49.83 11.57
 1 2 7 43.3 11.97
 1 2 8 0.38 1.56
 1 3 1 1.4 0.26
 1 3 2 497.7 19.59
 1 3 3 36.1 1.69
 1 3 4 37.11 2.2
 1 3 5 17.4 2.1
 1 3 6 190 20.08
 1 3 7 12.34 2.44
 1 3 8 25.73 6.11
 1 4 1 -0.06 1.41
 1 4 2 243 6.82
 1 4 3 80.31 4.14
 1 4 4 15.31 1.12
 1 4 5 3.57 0.68
 1 4 6 16.36 2.01
 1 4 7 9.36 2.44
 1 4 8 -2.53 7.18
 1 4 9 71.65 34.88
 1 5 1 2.73 0.27
 1 5 2 185 5.66
 1 5 3 398.38 13.11
 1 5 4 243.65 9.86
 1 5 5 1.1 0.7
 1 5 6 110.25 4.55
 1 5 7 99.93 9.23
 1 5 8 237.69 22.45
 1 5 9 26.25 6.56
 1 5 10 32.18 22.73
 1 6 1 19.16 0.83
 1 6 2 35.08 1.29
 1 6 3 1024.6 50.85
 1 6 4 52.5 2.38
 1 6 5 42.44 1.77
 1 6 6 28.54 1.67
 1 6 7 32.38 1.92
 1 6 8 140.5 8.73
 1 6 9 99.81 8.35
 1 6 10 7.29 3.32
 1 7 1 4.43 0.53
 1 7 2 285.3 9.31
 1 7 3 879.12 29.35
 1 7 4 3.6 0.44
 1 7 5 9.67 0.69
 1 7 6 1.17 0.44
 1 7 7 124.07 5.31
 1 7 8 25.27 2.12
 1 7 9 85.22 5.39
 1 7 10 75.27 6.42
 1 7 11 -3.27 5.02
 1 8 1 23.1 1.24
 1 8 2 1.55 0.53
 1 8 3 277.46 8.9
 1 8 4 29.63 1.38
 1 8 5 -0.33 1.53
 1 8 6 21 1.23
 1 8 7 42.96 2.14
 1 8 8 101.46 4.38
 1 8 9 30.21 1.97
 1 8 10 -0.01 5.03
 1 8 11 2.16 1.17
 1 9 1 22.21 1
 1 9 2 1.44 0.45
 1 9 3 47.66 1.92
 1 9 4 30.86 1.37
 1 9 5 3.06 0.43
 1 9 6 25.14 1.23
 1 9 7 18.16 1.08
 1 9 8 79.67 3.82
 1 9 9 0.67 0.76
 1 9 10 53.31 12.78
 1 9 11 -0.12 3
 1 9 12 1.67 2.27
 1 10 1 0.14 0.35
 1 10 2 65.36 2.49
 1 10 3 0.54 0.42
 1 10 4 0.2 0.76
 1 10 5 24.1 1.53
 1 10 6 8.77 0.97
 1 10 7 12.09 0.96
 1 10 8 -0.63 3.09
 1 10 9 40.54 3.04
 1 10 10 29.77 3.81
 1 10 11 20.65 5.02
 1 10 12 -1.82 4.24
 1 11 1 16.86 0.88
 1 11 2 52.49 2.26
 1 11 3 0.03 0.51
 1 11 4 0.08 1.05
 1 11 5 16.1 1.53
 1 11 6 13.78 1.13
 1 11 7 -0.77 2.95
 1 11 8 6.67 1.11
 1 11 9 -0.94 5.56
 1 11 10 0.79 2.07
 1 11 11 8 2.66
 1 11 12 -2.42 1.91
 1 11 13 1.78 1.29
 1 12 1 88.61 4.09
 1 12 2 -0.18 1.8
 1 12 3 2.09 0.79
 1 12 4 0.88 0.97
 1 12 5 3.22 1.71
 1 12 6 1.7 0.89
 1 12 7 10.62 1.79
 1 12 8 -0.98 5.87
 1 12 9 18.59 3.43
 1 12 10 1.53 2.42
 1 12 11 94.49 10.06
 1 12 12 1.65 2.18
 1 13 1 132.44 5.01
 1 13 2 17.55 1.03
 1 13 3 8.8 1.08
 1 13 4 15.88 2.2
 1 13 5 75.97 7.92
 1 13 6 9.34 3.37
 1 13 7 -2.2 9.79
 1 13 8 -0.48 6.81
 1 13 9 1.05 1.67
 1 13 10 69.1 7.24
 1 13 11 36.99 6.01
 1 13 12 1.72 4.25
 1 14 1 36.61 1.8
 1 14 2 10.35 1.24
 1 14 3 37.32 2.49
 1 14 4 4.78 1.55
 1 14 5 170.74 18.95
 1 14 6 -1.82 9.51
 1 14 7 13.96 4.9
 1 14 8 -0.79 2.68
 1 14 9 -0.29 9.39
 1 14 10 21.96 5.64
 1 14 11 10.32 10.24
 1 15 1 29.18 1.55
 1 15 2 0.11 1.09
 1 15 3 0.04 1.18
 1 15 4 3.12 2.07
 1 15 5 27.56 5.69
 1 15 6 5.4 16.46
 1 15 8 -1.4 3.38
 1 15 9 0.29 1.49
 1 15 10 -2.4 4.86
 1 15 11 0.21 1.4
 1 16 1 4.57 0.77
 1 16 2 2.7 1.09
 1 16 3 14.65 2.36
 1 16 4 -5.8 10.39
 1 16 5 2.17 2.38
 1 16 6 49.41 19.91
 1 16 9 1.65 2.01
 1 16 10 6.23 5.5
 1 17 1 1.92 0.76
 1 17 2 16.45 1.79
 1 17 3 0.55 1.54
 1 17 4 4.35 7.03
 1 17 5 23.76 28
 1 17 6 13.98 9.25
 1 18 1 0.2 0.77
 1 18 2 1.43 0.96
 1 18 3 11.81 3.19
 1 18 4 1.39 9.12
 1 18 5 -4.78 39.38
 1 18 6 15.19 7.2
 1 19 1 -0.6 3.98
 1 19 2 19.88 2.23
 1 19 3 31.29 5.05
 1 19 4 14.88 9.25
 1 19 5 22.08 20.84
 1 19 6 11.29 6.1
 1 20 1 -1.28 3.06
 1 20 2 3.48 1.15
 1 20 3 62.66 7.57
 1 20 4 -5.4 8.61
 1 20 5 -10.99 11.59
 1 21 1 2.46 1.71
 1 21 2 12.35 3.94
 1 21 3 20.33 5.59
 1 21 4 -4.33 4.8
 1 22 1 -3.32 3.19
 1 22 2 1.39 3.39
 1 22 3 4.95 5.13
 2 0 0 370.64 22.98
 2 0 1 174.79 6.41
 2 0 2 644.34 38.68
 2 0 3 226.89 10.75
 2 0 4 414.78 24.67
 2 0 5 255.08 27.26
 2 0 6 -3.64 3.13
 2 0 7 192.8 12.95
 2 0 8 -1.85 5.06
 2 1 0 9999 1049.45
 2 1 1 3100.4 209.65
 2 1 2 5.48 0.55
 2 1 3 245.13 9.17
 2 1 4 8.87 1.28
 2 1 5 77.41 4.62
 2 1 6 511.25 24.8
 2 1 7 27.17 3.53
 2 1 8 7.3 3.89
 2 1 9 1.69 3.64
 2 2 0 1032.33 69.06
 2 2 1 31.85 1.26
 2 2 2 524.23 15.97
 2 2 3 97.07 3.79
 2 2 4 115.94 6.01
 2 2 5 20.76 1.69
 2 2 6 9.78 1.43
 2 2 7 50.85 4.48
 2 2 8 -0.57 4.35
 2 2 9 2.46 2.94
 2 3 0 364.03 14.56
 2 3 1 118.86 3.64
 2 3 2 968.48 59.94
 2 3 3 71.37 2.53
 2 3 4 5.66 0.68
 2 3 5 46.02 3.74
 2 3 6 7.94 1.1
 2 3 7 1.53 1.15
 2 3 8 181.76 14.23
 2 3 9 0.93 1.22
 2 3 10 35.66 9.76
 2 4 0 11.04 0.73
 2 4 1 105.45 3.17
 2 4 2 39.5 1.42
 2 4 3 45.76 1.69
 2 4 4 59.72 3.21
 2 4 5 48.89 2.2
 2 4 6 104.9 4.33
 2 4 7 40.26 2.75
 2 4 8 41.22 3.68
 2 4 9 -0.21 1.85
 2 4 10 2.9 1.47
 2 4 11 2.89 2.57
 2 5 0 149.72 5.37
 2 5 1 140.1 4.48
 2 5 2 476.11 16.02
 2 5 3 42.28 1.66
 2 5 4 3.62 0.65
 2 5 5 15.31 1.08
 2 5 6 39.69 1.89
 2 5 7 48.35 2.44
 2 5 8 497.88 23.23
 2 5 9 90.47 6.97
 2 5 10 18.02 2.81
 2 5 11 6.12 3.86
 2 6 0 28.03 1.8
 2 6 1 25.41 1.39
 2 6 2 70.28 2.49
 2 6 3 11.97 0.66
 2 6 4 -1.92 3.71
 2 6 5 8.08 1.02
 2 6 6 22.76 1.39
 2 6 7 256.43 9.4
 2 6 8 1.21 0.61
 2 6 9 10.35 2.35
 2 6 10 -0.49 1.45
 2 6 11 1.59 1.54
 2 6 12 7.36 5.05
 2 7 0 398.46 19.38
 2 7 1 271.57 11.02
 2 7 2 832.83 31.33
 2 7 3 345.24 12.36
 2 7 4 84.53 3.13
 2 7 5 162.35 7.62
 2 7 6 2.72 1.07
 2 7 7 470.1 17.29
 2 7 8 1656.83 70.86
 2 7 9 306.21 17.87
 2 7 10 4.59 1.2
 2 7 11 10.08 1.91
 2 7 12 3.46 1.77
 2 8 0 12.31 1.71
 2 8 1 23.1 1.24
 2 8 2 0.38 0.55
 2 8 3 9.11 0.65
 2 8 4 7.43 0.68
 2 8 5 4.44 0.56
 2 8 6 20.14 1.53
 2 8 7 73.26 3.23
 2 8 8 -0.81 5.24
 2 8 9 21.95 4.63
 2 8 10 -0.61 3.77
 2 8 11 -0.35 5.4
 2 8 12 0.04 1.83
 2 9 0 228.91 8.8
 2 9 1 19.64 0.92
 2 9 2 9.23 0.65
 2 9 3 22.45 1.08
 2 9 4 0.87 0.47
 2 9 5 2.75 1.04
 2 9 6 34.66 1.75
 2 9 7 3.27 0.83
 2 9 8 28.85 3.32
 2 9 9 15.87 2.5
 2 9 10 37.43 4.37
 2 9 11 11.83 3.13
 2 9 12 3.16 2.6
 2 9 13 0.38 3.12
 2 10 0 10.32 0.93
 2 10 1 55.03 1.94
 2 10 2 20.63 1.42
 2 10 3 3.01 0.66
 2 10 4 48.47 2.33
 2 10 5 24.22 2.04
 2 10 6 59.99 4.11
 2 10 7 27.28 2.06
 2 10 8 29.1 2.75
 2 10 9 -0.31 4.58
 2 10 10 3.38 2.34
 2 10 11 1.7 5.01
 2 10 12 5.26 4.36
 2 10 13 -1.14 4.15
 2 11 0 21.16 1.84
 2 11 1 2.51 0.54
 2 11 2 67.38 3.43
 2 11 3 0.77 0.7
 2 11 4 4.75 0.68
 2 11 5 0.7 0.94
 2 11 6 -0.95 4.12
 2 11 7 3.47 1.55
 2 11 8 50.91 4.12
 2 11 9 3.83 2.32
 2 11 10 6.37 4.66
 2 11 11 3.18 3.25
 2 11 12 3.55 4.64
 2 11 13 9.87 7.62
 2 12 0 57.69 3.72
 2 12 1 63.62 2.58
 2 12 2 24.29 1.36
 2 12 3 5.74 1.02
 2 12 4 16.73 1.37
 2 12 5 12.8 2.18
 2 12 6 2.88 1.97
 2 12 7 0.42 1.9
 2 12 8 3.07 1.98
 2 12 9 0.7 1.97
 2 12 10 7.44 4.28
 2 12 11 8.6 14.62
 2 12 12 2.05 4.65
 2 13 0 1740.08 90.56
 2 13 1 246.15 9.76
 2 13 2 0.83 0.6
 2 13 3 4.95 0.75
 2 13 4 1.05 1.16
 2 13 5 1.81 1.84
 2 13 6 123.89 14.39
 2 13 7 -0.8 2
 2 13 8 17.74 3.51
 2 13 9 1.21 2.35
 2 13 10 72.26 12.73
 2 13 11 0.21 2.22
 2 13 12 -0.08 2.74
 2 14 0 52.53 3.63
 2 14 1 30.87 1.65
 2 14 2 71.28 3.3
 2 14 3 6.34 1.12
 2 14 4 25.24 2.69
 2 14 5 18.33 3.86
 2 14 6 -0.12 10.57
 2 14 7 9.67 5.91
 2 14 8 0.77 2.31
 2 14 9 3.23 2.39
 2 14 10 6.84 2.76
 2 14 11 4.5 11.37
 2 15 0 238.32 15.23
 2 15 1 128.91 5.45
 2 15 2 0.25 0.67
 2 15 3 20.29 1.89
 2 15 4 1.93 1.73
 2 15 5 8.05 1.93
 2 15 6 4.99 10.47
 2 15 7 3.87 5.24
 2 15 8 0.38 1.99
 2 15 9 1.07 2.54
 2 15 10 5.07 3.47
 2 15 11 7.35 7.12
 2 16 0 26.35 2.39
 2 16 1 2.92 0.91
 2 16 2 17.5 1.89
 2 16 3 5.52 1
 2 16 4 5.26 2.76
 2 16 5 4.75 5.19
 2 16 6 -10.76 13.02
 2 16 7 2.03 10.34
 2 16 8 2.23 1.85
 2 16 9 -1.15 4.09
 2 16 10 -5.09 3.25
 2 17 0 37.88 3.73
 2 17 1 21.07 2.39
 2 17 2 36.77 3.71
 2 17 3 3.53 2.84
 2 17 4 -2.14 7.65
 2 17 5 -2.63 17.13
 2 17 6 -9.54 10.99
 2 17 7 7.32 4.97
 2 18 0 1.29 1.09
 2 18 1 1.22 1.17
 2 18 2 -0.31 3.79
 2 18 3 3.72 1.89
 2 18 4 -1.4 8.06
 2 18 5 17.5 13.1
 2 18 6 -6.32 10.42
 2 18 7 9.43 14.69
 2 19 0 -0.11 7.45
 2 19 1 6.52 1.15
 2 19 2 48.03 4.1
 2 19 3 6.37 2.4
 2 19 4 2.46 4.63
 2 19 5 -4.84 15.1
 2 19 6 4.18 7.14
 2 20 0 10.54 3.71
 2 20 1 -0.48 4.44
 2 20 2 7.32 1.36
 2 20 3 -2.39 1.86
 2 20 4 2.73 1.94
 2 20 5 -28.96 19.83
 2 20 6 -0.21 12.24
 2 21 1 -0.12 3.75
 2 21 2 21.41 3.3
 2 21 3 6.19 3.46
 2 22 2 16.22 8.68
 3 0 1 1706.69 112.98
 3 0 2 4.63 0.53
 3 0 3 158.58 5.76
 3 0 4 239.79 7.83
 3 0 5 66.25 3.2
 3 0 6 114.38 5.2
 3 0 7 87.19 5.43
 3 0 8 2.49 1.18
 3 0 9 -3.74 7.17
 3 0 10 204.28 21.1
 3 1 1 266.33 8.03
 3 1 2 22.61 0.92
 3 1 3 0.6 0.23
 3 1 4 227.01 6.61
 3 1 5 110.97 3.68
 3 1 6 125.87 4.68
 3 1 7 9.24 0.97
 3 1 8 2.61 1.38
 3 1 9 13.27 2.02
 3 1 10 7.34 3.21
 3 2 1 69.03 2.22
 3 2 2 5.43 0.63
 3 2 3 37.51 1.32
 3 2 4 126.58 4.33
 3 2 5 274.92 8.08
 3 2 6 44.09 2.08
 3 2 7 68.73 4.65
 3 2 8 6.65 1.25
 3 2 9 18.96 3.57
 3 2 10 -1.02 2.05
 3 2 11 -0.77 2.56
 3 3 1 38.16 1.66
 3 3 2 5.7 0.56
 3 3 3 19.73 0.8
 3 3 4 153.6 6.46
 3 3 5 1.19 0.41
 3 3 6 6.44 0.69
 3 3 7 -0.3 2.6
 3 3 8 4.02 1.74
 3 3 9 38.09 5.27
 3 3 10 21.29 4.84
 3 3 11 17.05 7.22
 3 4 1 31.67 1.61
 3 4 2 -0.89 2.72
 3 4 3 19.33 1
 3 4 4 13.92 0.82
 3 4 5 0.47 0.47
 3 4 6 10.04 0.77
 3 4 7 36.08 2.36
 3 4 8 1.61 3.14
 3 4 9 6.65 1.41
 3 4 10 21.04 3.06
 3 4 11 20.98 5.24
 3 4 12 0.42 2.57
 3 5 1 -0.31 1.02
 3 5 2 70.3 2.2
 3 5 3 43.18 1.61
 3 5 4 109.82 4.39
 3 5 5 3.08 0.61
 3 5 6 21.71 1.61
 3 5 7 7.72 0.76
 3 5 8 -0.92 1.85
 3 5 9 65.45 7.68
 3 5 10 20.58 2
 3 5 11 -1.1 3.51
 3 5 12 2.87 1.58
 3 6 1 52.09 1.72
 3 6 2 393.2 11.31
 3 6 3 144.4 4.85
 3 6 4 112.05 4.88
 3 6 5 10.53 0.88
 3 6 6 0.22 0.62
 3 6 7 236.32 11.37
 3 6 8 39.21 2.79
 3 6 9 66.17 5
 3 6 10 -1.02 3.77
 3 6 11 1.89 2.88
 3 6 12 24.09 6.25
 3 7 1 13.59 0.74
 3 7 2 0.73 0.36
 3 7 3 369.39 11.92
 3 7 4 106.11 4.96
 3 7 5 19.42 1.42
 3 7 6 39.92 3.97
 3 7 7 7.48 2.12
 3 7 8 169.58 10.39
 3 7 9 141.04 7.82
 3 7 10 0.29 1.33
 3 7 11 3 2.05
 3 7 12 45.28 6.19
 3 7 13 -6.52 5.85
 3 8 1 4.13 0.44
 3 8 2 196.73 5.73
 3 8 3 131.9 3.93
 3 8 4 81.85 3.29
 3 8 5 1.52 0.54
 3 8 6 2.01 1.24
 3 8 7 80.35 5.34
 3 8 8 42.06 3.2
 3 8 9 22.47 3.87
 3 8 10 5.04 2.6
 3 8 11 4.34 2.37
 3 8 12 -1.36 3.67
 3 8 13 3.71 7.4
 3 9 1 2 0.87
 3 9 2 37.34 1.37
 3 9 3 0.36 0.47
 3 9 4 10.39 0.79
 3 9 5 0.67 0.91
 3 9 6 7.9 1.14
 3 9 7 5.2 2.07
 3 9 8 0.58 2.24
 3 9 9 29.21 5.25
 3 9 10 4.8 4.19
 3 9 11 9.57 1.61
 3 9 12 2.78 2.54
 3 10 1 3.18 0.64
 3 10 2 21.81 1.01
 3 10 3 0.66 0.48
 3 10 4 1.13 0.67
 3 10 5 0.6 0.76
 3 10 6 6.3 1.3
 3 10 7 5.51 1.19
 3 10 8 2.89 1.31
 3 10 9 14.77 4.98
 3 10 10 6.02 4.53
 3 10 11 15.85 4.8
 3 10 12 -2.3 3.48
 3 11 1 29.76 1.71
 3 11 2 -0.34 2.72
 3 11 3 8.97 0.88
 3 11 4 18.08 1.15
 3 11 5 2.8 0.87
 3 11 6 0.16 0.68
 3 11 7 -0.12 6.75
 3 11 8 -1.61 4.24
 3 11 9 0.48 2.16
 3 11 10 7.68 2.87
 3 11 11 10.06 15.06
 3 11 12 8.74 7.01
 3 12 1 64.65 3.04
 3 12 2 0.85 0.89
 3 12 3 1.23 0.7
 3 12 4 38.3 2.35
 3 12 5 40.44 3.69
 3 12 6 18.66 3.43
 3 12 7 3.97 2.05
 3 12 8 0.86 1.56
 3 12 9 13.13 3.49
 3 12 10 10.73 6.17
 3 12 11 14.46 6.92
 3 12 12 2.36 3.9
 3 13 1 28.34 2.69
 3 13 2 4.58 1.64
 3 13 3 15.98 1.4
 3 13 4 30.86 2.09
 3 13 5 39.2 3.42
 3 13 6 10.31 2.81
 3 13 7 1.67 2.39
 3 13 8 2.02 2.75
 3 13 9 1.6 2.52
 3 13 10 0.58 1.44
 3 13 11 27.93 9.4
 3 14 1 129.06 5.89
 3 14 2 -1.03 10.63
 3 14 3 17 1.76
 3 14 4 12.71 1.55
 3 14 5 3.08 1.41
 3 14 6 11.42 6.19
 3 14 7 9.56 3.54
 3 14 8 1.87 1.47
 3 14 9 -5.55 6.45
 3 14 10 32.89 10.96
 3 14 11 13.96 9.3
 3 15 1 12.53 2.08
 3 15 2 0.77 1.06
 3 15 3 2.16 1.44
 3 15 4 7.72 1.98
 3 15 5 1.88 3.96
 3 15 6 3.03 4.86
 3 15 7 2.82 7.22
 3 15 8 2.92 3.57
 3 15 9 -16.56 7.29
 3 15 10 -4.22 5.37
 3 16 1 0.37 1.65
 3 16 2 3.59 1.96
 3 16 3 3.49 1.18
 3 16 4 3.26 1.57
 3 16 5 9.93 7.27
 3 16 6 10.11 13.12
 3 16 7 -0.27 8.1
 3 16 8 -3.05 4.65
 3 17 1 -1.84 8.01
 3 17 2 -0.01 5.23
 3 17 3 -1.48 2.22
 3 17 4 14.91 1.82
 3 17 5 11.51 17.72
 3 17 6 19.17 19.93
 3 18 1 -0.56 6.71
 3 18 2 3.24 1.26
 3 18 3 6.37 1.37
 3 18 4 8 2.14
 3 18 5 12.09 13.38
 3 18 6 -8.33 7.49
 3 19 1 0.74 3.1
 3 19 2 0.85 1.03
 3 19 3 21.66 3.11
 3 19 4 10.51 3.9
 3 19 6 6.56 14.18
 3 20 2 28.75 5.07
 3 20 3 12.55 16.09
 3 21 2 -7.49 11.38
 3 21 3 -0.72 2.56
 4 0 0 1256.78 127
 4 0 1 1787.65 118.05
 4 0 2 972.49 38.55
 4 0 3 2.19 0.43
 4 0 4 203.24 7.47
 4 0 5 24.69 1.62
 4 0 6 261.89 9.94
 4 0 7 13.75 1.34
 4 0 8 55.53 5.24
 4 0 9 2.13 1.97
 4 0 10 159.88 24.19
 4 0 11 23.27 10.97
 4 1 0 8.52 1.36
 4 1 1 65.05 2.66
 4 1 2 17.49 1.03
 4 1 3 19.37 0.86
 4 1 4 17.89 0.96
 4 1 5 64.15 2.49
 4 1 6 8.95 0.65
 4 1 7 0.97 0.64
 4 1 8 6.41 1.02
 4 1 9 10.63 1.49
 4 1 10 31.52 4.08
 4 1 11 -0.45 4.58
 4 2 0 283.68 10.47
 4 2 1 652.72 25.03
 4 2 2 61.62 2.48
 4 2 3 99.93 3.22
 4 2 4 1.08 0.41
 4 2 5 40.71 2.09
 4 2 6 34.02 1.6
 4 2 7 66.96 3.48
 4 2 8 22.04 1.92
 4 2 9 24.24 2.55
 4 2 10 -1.5 4.62
 4 2 11 -2.33 1.21
 4 2 12 10.9 5.22
 4 3 0 5.43 0.74
 4 3 1 74.99 3.51
 4 3 2 1.13 0.39
 4 3 3 144.53 4.52
 4 3 4 18.55 0.97
 4 3 5 11.18 0.73
 4 3 6 69.08 3.32
 4 3 7 15.99 1.2
 4 3 8 25.19 2.08
 4 3 9 9.71 1.21
 4 3 10 1.55 1.48
 4 3 11 7.9 3.26
 4 3 12 6.14 2.18
 4 4 0 318.58 12.32
 4 4 1 84.6 4.59
 4 4 2 4 0.6
 4 4 3 2.02 0.43
 4 4 4 0.39 0.37
 4 4 5 10.52 0.75
 4 4 6 40.43 2.43
 4 4 7 13.21 1.43
 4 4 8 0.61 1.56
 4 4 9 16.64 2.19
 4 4 10 18.38 3.33
 4 4 11 -0.51 2.54
 4 4 12 1.59 3.23
 4 4 13 4.35 6.12
 4 5 0 29.29 1.69
 4 5 1 78.04 3.28
 4 5 2 4.15 0.48
 4 5 3 45.52 1.79
 4 5 4 14.29 0.92
 4 5 5 20.81 1.4
 4 5 6 20.62 1.46
 4 5 7 69.83 6.34
 4 5 8 -1.02 5.87
 4 5 9 3.51 1.02
 4 5 10 -0.04 2.09
 4 5 11 1.2 2.42
 4 5 12 7.48 3.06
 4 5 13 4.94 1.36
 4 6 0 85.48 5.24
 4 6 1 38.78 1.7
 4 6 2 330.18 9.9
 4 6 3 86.2 3.25
 4 6 4 95.95 3.44
 4 6 5 8.98 1.06
 4 6 6 78.23 6.69
 4 6 7 344.68 20.67
 4 6 8 311.13 27.23
 4 6 9 375.47 23.34
 4 6 10 82.43 8.47
 4 6 11 5.8 4.35
 4 6 12 2.79 3.37
 4 6 13 -7.27 15.9
 4 7 0 87.87 5.22
 4 7 1 14.05 1.21
 4 7 2 125.26 4.35
 4 7 3 -0.01 1.92
 4 7 4 5.88 1.14
 4 7 5 44.87 3.85
 4 7 6 39.41 3.65
 4 7 7 103.59 13.25
 4 7 8 0.72 1.28
 4 7 9 8.46 4.47
 4 7 10 -2.63 2.68
 4 7 11 -2.81 5.87
 4 7 12 7.55 8.52
 4 8 0 3.75 1.12
 4 8 1 5.49 0.62
 4 8 2 59.89 2.02
 4 8 3 7.95 0.59
 4 8 4 59.23 2.61
 4 8 5 1.94 1.15
 4 8 6 23.27 2.73
 4 8 7 143.38 16.98
 4 8 8 100.99 15.25
 4 8 9 176.65 14.01
 4 8 10 29.62 4.74
 4 8 11 8.77 3.46
 4 9 0 13.39 2.08
 4 9 1 30.9 1.62
 4 9 2 5.56 0.75
 4 9 3 1.21 0.62
 4 9 4 0.7 0.65
 4 9 5 37.76 2.43
 4 9 6 0.96 1.17
 4 9 7 13.93 2.28
 4 9 8 3.31 1.68
 4 9 9 3.06 1.6
 4 9 10 2.62 3.72
 4 9 11 -1.31 3.13
 4 10 0 81.56 10.05
 4 10 1 26.9 1.78
 4 10 2 15.49 1.27
 4 10 3 2.89 1.1
 4 10 4 10.97 0.76
 4 10 5 10.45 1.14
 4 10 6 18.44 2.66
 4 10 7 0.25 1.11
 4 10 8 8.55 3.7
 4 10 9 1.06 4.54
 4 10 10 21.04 4.42
 4 10 11 2.44 6.75
 4 11 0 1.83 2.12
 4 11 1 27.97 2.53
 4 11 2 0.01 0.87
 4 11 3 19.93 1.38
 4 11 4 1.16 0.77
 4 11 5 1.37 0.97
 4 11 6 7.46 1.22
 4 11 7 7.09 2.16
 4 11 8 3.53 3.18
 4 11 9 0.91 3.14
 4 11 10 -1.95 3.42
 4 11 11 1.41 1.65
 4 12 0 106.22 16.71
 4 12 1 271.38 14.14
 4 12 2 -0.12 4.65
 4 12 3 22.22 1.62
 4 12 4 -0.21 2.96
 4 12 5 12.75 2.15
 4 12 6 38.94 5.05
 4 12 7 7.03 3.36
 4 12 8 -0.73 11.49
 4 12 9 1.88 2.38
 4 12 10 3.67 3.15
 4 12 11 4.54 5.72
 4 13 0 26.62 7.03
 4 13 1 17.07 2.17
 4 13 2 47.62 3.73
 4 13 3 11.58 1.51
 4 13 4 14.74 1.6
 4 13 5 29.67 2.94
 4 13 6 0.79 1.9
 4 13 7 0.09 3.94
 4 13 8 0.95 1.99
 4 13 9 14.87 7.87
 4 13 10 4.16 2.94
 4 14 0 150.11 67.72
 4 14 1 200.1 14.15
 4 14 2 112.7 8.31
 4 14 3 -0.6 4.77
 4 14 4 18.36 2.12
 4 14 5 5.8 2.56
 4 14 6 29.8 3.33
 4 14 7 0.96 3.38
 4 14 8 -0.36 2.78
 4 14 9 -6.99 7.28
 4 14 10 23.71 9.96
 4 15 0 1.65 7.39
 4 15 1 -0.37 5.22
 4 15 2 2.13 2.07
 4 15 3 0.28 1.24
 4 15 4 -0.2 1.49
 4 15 5 3.3 2.17
 4 15 6 2.48 1.07
 4 15 7 -0.52 2.38
 4 16 0 -5.66 12.48
 4 16 1 8.41 2.84
 4 16 2 25.43 3.57
 4 16 3 4.13 1.79
 4 16 4 -0.59 2.71
 4 16 5 3.66 1.75
 4 17 1 0.7 6.86
 4 17 2 1.83 2.69
 4 17 3 19.07 2.49
 4 17 4 4.17 1.62
 4 17 5 2.88 3.39
 4 18 1 16.66 18.54
 4 18 2 -0.66 3.14
 4 18 3 0.71 1.96
 4 18 4 -5.29 3.67
 4 18 5 -15.13 8.55
 4 19 1 -0.94 11.25
 4 19 2 3.75 1.9
 4 19 3 7.59 1.77
 4 19 4 3.67 3.08
 4 20 2 26.74 10.52
 4 20 3 11.18 4.26
 5 0 1 72.28 3.24
 5 0 2 39.11 3.15
 5 0 3 8.86 1.09
 5 0 4 64.97 3.93
 5 0 5 3.4 0.72
 5 0 6 22.17 4.01
 5 0 7 35.83 3.82
 5 0 8 20.68 3.49
 5 0 9 40.54 6.17
 5 0 10 4.56 1.36
 5 0 11 28.11 9.08
 5 0 12 136.87 16.13
 5 1 1 321.18 12.64
 5 1 2 63.6 2.47
 5 1 3 33.05 1.56
 5 1 4 51.62 2.48
 5 1 5 5.38 1.29
 5 1 6 44.65 3.15
 5 1 7 14.52 1.88
 5 1 8 -1.83 4.41
 5 1 9 25.92 3.93
 5 1 10 45.63 4.53
 5 1 11 -0.92 5.47
 5 1 12 6.24 3.32
 5 2 1 24.55 1.32
 5 2 2 5.77 0.58
 5 2 3 -0.74 3.86
 5 2 4 0.36 0.73
 5 2 5 13.58 1.33
 5 2 6 19.4 1.39
 5 2 7 0.45 1.21
 5 2 8 6.62 2.27
 5 2 9 1.19 1.08
 5 2 10 -0.72 4.77
 5 2 11 -0.82 4.92
 5 2 12 3.02 12.44
 5 3 1 2.99 0.71
 5 3 2 -0.25 2.19
 5 3 3 0.35 0.57
 5 3 4 55.35 2.84
 5 3 5 0.09 1.12
 5 3 6 14.22 1.52
 5 3 7 1.31 1.51
 5 3 8 5.02 2.32
 5 3 9 10.83 2.65
 5 3 10 1.93 1.68
 5 3 11 11.21 2.53
 5 3 12 19.86 6.06
 5 4 1 3.44 0.54
 5 4 2 -1.69 3.59
 5 4 3 2.15 0.64
 5 4 4 20.3 1.93
 5 4 5 -0.02 3.75
 5 4 6 4.97 2.28
 5 4 7 3.74 2.1
 5 4 8 0.17 1.43
 5 4 9 14.34 2.28
 5 4 10 1.7 1.65
 5 4 11 -3.31 5.45
 5 4 12 21.25 8.56
 5 5 1 5.47 0.56
 5 5 2 37.25 1.62
 5 5 3 8.82 1.19
 5 5 4 17.33 1.4
 5 5 5 0.97 1.23
 5 5 6 42.91 5.14
 5 5 7 36.36 3.85
 5 5 8 0.41 1.11
 5 5 9 23.78 3.81
 5 5 10 8.83 3.89
 5 5 11 5.62 2.13
 5 6 1 1.93 0.46
 5 6 2 17.22 1.22
 5 6 3 21.83 1.27
 5 6 4 100.71 7.11
 5 6 5 2.03 1
 5 6 6 -0.53 4.6
 5 6 7 3.89 1.94
 5 6 8 12.01 1.84
 5 6 9 83.11 9.38
 5 6 10 33.12 6.89
 5 6 11 -0.85 5.14
 5 7 1 98.06 4.02
 5 7 2 133.34 4.98
 5 7 3 0.45 0.74
 5 7 4 50.42 3.51
 5 7 5 65.23 4.07
 5 7 6 11.49 2.15
 5 7 7 229.74 15.68
 5 7 8 23.32 3.56
 5 7 9 29.53 4.69
 5 7 10 16.84 4.27
 5 7 11 5.68 5.12
 5 8 1 1.14 0.65
 5 8 2 13.04 2.92
 5 8 3 9.02 0.78
 5 8 4 53.95 2.82
 5 8 5 1.4 0.58
 5 8 6 1.72 0.92
 5 8 7 3.73 2.39
 5 8 8 3.18 1.75
 5 8 9 55.39 12.23
 5 8 10 35.18 8.92
 5 9 1 -0.88 2.87
 5 9 2 4.84 1.27
 5 9 3 6.51 0.94
 5 9 4 9.13 1.17
 5 9 5 -0.39 3.71
 5 9 6 9.76 2.04
 5 9 7 8 1.99
 5 9 8 1.9 1.53
 5 9 9 0.2 1.67
 5 9 10 0.11 4.01
 5 9 11 9.65 9.74
 5 10 1 6.21 1.63
 5 10 2 1.29 0.84
 5 10 3 0.64 0.53
 5 10 4 27.82 2.56
 5 10 5 0.56 0.97
 5 10 6 2.65 1.71
 5 10 7 3.01 1.7
 5 10 8 4.21 2.88
 5 10 9 6.48 11.09
 5 10 10 -5.93 12.78
 5 11 1 2.23 1.97
 5 11 2 4.43 0.91
 5 11 3 -0.81 3.83
 5 11 4 23.83 2.43
 5 11 5 3.68 1.3
 5 11 6 9.72 2.02
 5 11 7 0.57 1.12
 5 11 8 -0.75 5.32
 5 11 9 -4.03 6.62
 5 12 1 6.6 1.47
 5 12 2 2.4 1.06
 5 12 3 1.3 1.31
 5 12 4 9.43 2.05
 5 12 5 8.05 1.47
 5 12 6 15.8 2.99
 5 12 7 -1.81 3.19
 5 12 8 -0.88 3.69
 5 12 9 0.3 2.68
 5 13 1 75.63 11
 5 13 2 17.96 2.22
 5 13 3 15.4 2.22
 5 13 4 8.22 1.26
 5 13 5 -0.67 3.86
 5 13 6 9.55 2.17
 5 13 7 12.74 3.59
 5 13 8 -3.53 4.89
 5 13 9 -1.14 4.26
 5 14 1 9 4.83
 5 14 2 1.54 1.84
 5 14 3 3.08 1.75
 5 14 4 13.32 2.13
 5 14 5 0.14 0.99
 5 14 6 6.39 2.73
 5 14 7 8.71 3.51
 5 15 1 -2.55 26.04
 5 15 2 8.33 3.03
 5 15 3 -1.76 7.1
 5 15 4 3.27 1.69
 5 15 5 5.6 2.15
 5 15 6 6.9 2.97
 5 15 7 -0.36 2.98
 5 16 1 22.13 23.2
 5 16 2 0.13 1.26
 5 16 3 0.35 1.18
 5 16 4 0.95 3.18
 5 16 5 2.09 2.77
 5 16 6 -2.76 4.31
 5 17 1 -0.67 5.27
 5 17 2 1.72 1.7
 5 17 3 2.5 1.93
 5 17 4 8.25 4.66
 5 17 5 -0.77 2.05
 5 17 6 -2.51 3.74
 5 18 2 0.87 0.29
 5 18 3 2.35 8.43
 5 18 4 -4.57 4.76
 6 0 0 1.58 1.35
 6 0 1 57.07 3.63
 6 0 2 24.17 3.44
 6 0 3 18.94 2.7
 6 0 4 15.29 3.24
 6 0 5 70.58 6.9
 6 0 6 1.77 3.86
 6 0 7 1.08 2.89
 6 0 8 3.06 2.28
 6 0 9 40.74 13.76
 6 0 10 8.04 11.84
 6 0 11 4.03 3.18
 6 0 12 6.83 6.82
 6 1 0 30.81 1.59
 6 1 1 321.82 13.85
 6 1 2 219.81 12.21
 6 1 3 10.45 1.99
 6 1 4 29.81 2.63
 6 1 5 13.96 1.94
 6 1 6 38.6 3.83
 6 1 7 35.02 3.56
 6 1 8 11.04 3.5
 6 1 9 12.85 2.28
 6 1 10 15.5 2.51
 6 1 11 7.99 4.03
 6 1 12 25.87 6.11
 6 2 0 17.98 1.73
 6 2 1 5.15 0.71
 6 2 2 34.17 1.91
 6 2 3 2.31 1.57
 6 2 4 23.58 2.74
 6 2 5 3.46 1.41
 6 2 6 7.4 3.03
 6 2 7 -1.74 6.15
 6 2 8 -1.34 6.3
 6 2 9 -0.77 4.08
 6 2 10 6.09 3.02
 6 2 11 4.43 13.17
 6 2 12 5.82 5.14
 6 3 0 64.29 2.73
 6 3 1 7.69 0.65
 6 3 2 3.24 0.94
 6 3 3 15.24 1.68
 6 3 4 15.61 3.2
 6 3 5 1.02 2.5
 6 3 6 18.87 3.76
 6 3 7 4.48 2.02
 6 3 8 1.75 1.36
 6 3 9 -0.19 10.53
 6 3 10 17.69 6.12
 6 3 11 11.57 6.92
 6 4 0 3.11 0.84
 6 4 1 5.87 0.8
 6 4 2 -1.16 3.79
 6 4 3 20.23 2.29
 6 4 4 0.5 1.87
 6 4 5 12.5 2.27
 6 4 6 3.51 2.69
 6 4 7 7.37 2
 6 4 8 2.48 2.34
 6 4 9 7 3.18
 6 4 10 -1.42 2.63
 6 4 11 1.84 2.07
 6 5 0 19.3 2.51
 6 5 1 56.21 3.13
 6 5 2 -0.48 3
 6 5 3 12.14 1.3
 6 5 4 44.82 3.7
 6 5 5 -1.53 7.93
 6 5 6 22.55 4.65
 6 5 7 47.76 6.27
 6 5 8 0.22 2.29
 6 5 9 70 7.74
 6 5 10 29.64 6.47
 6 5 11 1.43 3.57
 6 6 0 2 2.1
 6 6 1 20.9 1.75
 6 6 2 9.14 1
 6 6 3 15.23 1.51
 6 6 4 1.29 1.36
 6 6 5 22.39 4.51
 6 6 6 45.22 7.89
 6 6 7 31.46 7.3
 6 6 8 -1.8 16.74
 6 6 9 2.7 3.36
 6 6 10 3.14 3.14
 6 7 0 10.78 1.8
 6 7 1 13.13 1.96
 6 7 2 124.33 8.12
 6 7 3 13.88 1.37
 6 7 4 30.73 3.01
 6 7 5 17.21 2.65
 6 7 6 67.95 7.29
 6 7 7 74.51 13.36
 6 7 8 19.07 4
 6 7 9 124.11 12.31
 6 7 10 111.36 17.11
 6 8 0 0.3 1.43
 6 8 1 26.92 2.83
 6 8 2 2.62 1.83
 6 8 3 7.69 0.81
 6 8 4 -0.9 9.07
 6 8 5 1.32 2.9
 6 8 6 24.38 5.01
 6 8 7 30.55 5.3
 6 8 8 0.36 3.16
 6 8 9 -1.72 6.45
 6 8 10 19.54 8.76
 6 9 0 -5.05 8.69
 6 9 1 26.41 2.04
 6 9 2 14.01 2.66
 6 9 3 1.94 1.24
 6 9 4 9.93 2.49
 6 9 5 -0.9 7.99
 6 9 6 0.4 3.62
 6 9 7 8.11 3.61
 6 9 8 3.5 3.14
 6 9 9 16.35 7.83
 6 9 10 -6.99 8.83
 6 10 0 -0.47 13.02
 6 10 1 11.36 2.66
 6 10 2 1.35 1.05
 6 10 3 16.17 2.39
 6 10 4 1.75 2.97
 6 10 5 2.66 2.4
 6 10 6 1.17 1.93
 6 10 7 -1.41 4.89
 6 10 8 -2.6 6.06
 6 10 9 7.16 6.09
 6 10 10 -18.22 15.43
 6 11 0 5.05 4.22
 6 11 1 18.3 3.44
 6 11 2 2.1 2.81
 6 11 3 5.28 1.73
 6 11 4 5.56 2.18
 6 11 5 -1.99 5.18
 6 11 6 2.88 1.48
 6 11 7 1.6 2.62
 6 11 8 6.47 7.59
 6 11 9 -8.51 12.81
 6 12 0 6.93 4.11
 6 12 1 -1.03 6.08
 6 12 2 22.87 4.51
 6 12 3 10.23 3.05
 6 12 4 5.47 1.99
 6 12 5 0.4 2.21
 6 12 6 0.12 0.96
 6 12 7 1.47 3.58
 6 12 8 3.87 7.17
 6 13 0 12.08 3.69
 6 13 1 79.73 72.78
 6 13 2 165.14 34.34
 6 13 3 4.81 1.94
 6 13 4 11.92 3.39
 6 13 5 4.27 2.43
 6 13 6 16.18 3.51
 6 13 7 9.24 5.36
 6 13 8 0.75 7.26
 6 14 1 12.01 12.79
 6 14 2 4.62 3.12
 6 14 3 9.81 3.41
 6 14 4 6.51 3.11
 6 14 5 21.67 9.48
 6 14 6 0.26 1.21
 6 14 7 -0.88 2.81
 6 15 1 -7.7 12.77
 6 15 2 5.08 4.85
 6 15 3 -0.81 2.38
 6 15 4 -1.91 11.02
 6 15 5 -0.54 5.27
 6 15 6 2.64 4.84
 6 16 3 -4.01 4.25
 6 16 5 -8.52 9.82
 7 0 1 108.28 4.92
 7 0 2 101.72 15.69
 7 0 3 8.15 3.05
 7 0 4 6.6 3.45
 7 0 5 -2.82 12.04
 7 0 6 9.11 4.05
 7 0 7 10.98 10.59
 7 0 8 10 8.05
 7 0 9 37.34 9.81
 7 0 10 -5.1 11.81
 7 0 11 -6.58 4.94
 7 1 1 3.99 1.1
 7 1 2 9.79 3.02
 7 1 3 0.35 2.23
 7 1 4 4.52 1.64
 7 1 5 -0.61 15.29
 7 1 6 -0.84 4.57
 7 1 7 -1.62 8.17
 7 1 8 3.41 3.64
 7 1 9 1.41 2.5
 7 1 10 11.68 8.84
 7 2 1 12.16 1.25
 7 2 2 33.33 2.46
 7 2 3 2.63 3.1
 7 2 4 3.12 2.12
 7 2 5 0.72 2.46
 7 2 6 -3.45 6.25
 7 2 7 3.65 2.95
 7 2 8 -4.9 3.19
 7 2 9 -2.06 6.23
 7 2 10 -5.35 10.79
 7 3 1 1.4 0.69
 7 3 2 0.01 1.63
 7 3 3 0.92 1.54
 7 3 4 4.35 2.38
 7 3 5 2.61 3.78
 7 3 6 3.24 3.13
 7 3 7 6.07 5.3
 7 3 8 10.78 4.45
 7 3 9 30.69 32.63
 7 3 10 -5.27 11.59
 7 4 1 0.41 0.76
 7 4 2 4.8 0.79
 7 4 3 1.91 1.44
 7 4 4 13.81 3.74
 7 4 5 2.75 3.4
 7 4 6 0.47 2.38
 7 4 7 -8.74 17.96
 7 4 8 0.56 4.92
 7 4 9 -15.4 40.86
 7 5 1 -0.32 3.26
 7 5 2 1.38 0.58
 7 5 3 2.79 1.72
 7 5 4 0.37 2.05
 7 5 5 -0.39 11.07
 7 5 6 2.59 8.01
 7 5 7 3.63 12.84
 7 5 8 2.45 6.9
 7 5 9 10.06 9.35
 7 6 1 38.34 3.4
 7 6 2 9.65 1.61
 7 6 3 3.99 1.88
 7 6 4 1.16 0.91
 7 6 5 1.06 6.25
 7 6 6 42.61 11.88
 7 6 7 45.74 7.98
 7 6 8 -2.71 6.87
 7 6 9 6.28 5.37
 7 7 1 0.48 1.75
 7 7 2 4.84 1.36
 7 7 3 1.14 1.09
 7 7 4 27 5.19
 7 7 5 14.51 4.53
 7 7 6 -1.36 5.95
 7 7 7 4.67 4.45
 7 7 8 2.04 4.33
 7 7 9 4.83 6.41
 7 8 1 9.11 3.57
 7 8 2 5.77 2.31
 7 8 3 1.59 0.79
 7 8 4 0.03 2.27
 7 8 5 5 3.83
 7 8 6 35.8 10.36
 7 8 7 31.97 9.19
 7 8 8 -1.48 7.41
 7 8 9 4.43 3.13
 7 9 1 0.23 1.58
 7 9 2 -1.16 4.65
 7 9 3 3.79 4.99
 7 9 4 0.32 1.93
 7 9 5 -0.6 4.69
 7 9 6 -0.95 6.51
 7 9 7 3.58 6.71
 7 9 8 1.25 8.82
 7 9 9 11.75 7.87
 7 10 1 -0.99 6.24
 7 10 2 1 2.29
 7 10 3 0.79 2.36
 7 10 4 11.24 3.04
 7 10 5 -1.38 7.46
 7 10 6 -0.05 8.62
 7 10 7 6.15 6.92
 7 10 8 7.79 8.33
 7 11 1 -3.26 9.43
 7 11 2 1.66 1.78
 7 11 3 2.74 2.05
 7 11 4 -0.78 6.68
 7 11 5 2 4.38
 7 11 6 -4.37 9.95
 7 11 7 8.31 10.18
 7 11 8 -7.01 24.2
 7 12 1 14.62 9.79
 7 12 2 24.13 5.54
 7 12 3 0.26 1.77
 7 12 4 0.21 1.07
 7 12 5 4.07 5.16
 7 12 6 8.71 5.21
 7 13 1 7.74 8.55
 7 13 2 0.43 1.59
 7 13 3 1.67 2.21
 7 13 4 3.63 4.17
 7 13 5 0.86 3.78
 7 13 6 4.52 4.77
 7 14 4 -14.15 29.9
 7 14 5 2.72 3.26
 8 0 0 -0.16 3.37
 8 0 1 49.94 4.63
 8 0 2 120.26 24.32
 8 0 3 32.59 9.05
 8 0 4 10.41 6.13
 8 0 5 8.57 4.03
 8 0 6 -2.21 4.04
 8 0 7 13.06 2.86
 8 0 8 32.69 12.97
 8 1 0 4.88 1.94
 8 1 1 0.89 0.78
 8 1 2 8.08 2.74
 8 1 3 24.75 5.43
 8 1 4 2.85 3.74
 8 1 5 3.11 4.95
 8 1 6 -3.29 6.51
 8 1 7 -5.43 7.21
 8 1 8 4.81 3.2
 8 1 9 -1.97 6.56
 8 2 0 8.1 1.86
 8 2 1 6.76 1.32
 8 2 2 9.89 2.6
 8 2 3 4.31 4.92
 8 2 4 0.09 4.62
 8 2 5 -0.06 5.85
 8 2 6 2.63 2.88
 8 2 7 6.91 5.44
 8 2 8 26.68 14.95
 8 2 9 6.91 19.46
 8 3 0 2.62 0.77
 8 3 1 2.02 1.58
 8 3 2 3.17 1.58
 8 3 3 -2.3 8.76
 8 3 4 -3.14 6.48
 8 3 5 9.71 6.19
 8 3 6 2.5 3.64
 8 3 7 -10.28 7.42
 8 3 8 28.93 17.16
 8 4 0 -1.29 4.03
 8 4 1 -2.32 5.9
 8 4 2 4.92 1.93
 8 4 3 1.95 1.32
 8 4 4 -0.38 2.87
 8 4 5 4.14 13.34
 8 4 6 0.07 2.36
 8 4 7 7.63 10
 8 4 8 -1.46 10.45
 8 5 0 1.07 1.05
 8 5 1 1.62 1.19
 8 5 2 0.46 1.66
 8 5 3 2.1 1.52
 8 5 4 3.55 4.29
 8 5 5 6.28 5.4
 8 5 6 13.95 5.24
 8 5 7 20.23 27.61
 8 6 0 17.71 5.77
 8 6 1 14.68 2
 8 6 2 8.28 2.4
 8 6 3 -2.41 9.82
 8 6 4 4.29 3.81
 8 6 5 20.98 23.84
 8 6 6 15.64 7.9
 8 6 7 9.12 1.78
 8 7 0 27.33 7.05
 8 7 1 3.29 1.29
 8 7 2 4.27 2.77
 8 7 3 2.66 2.09
 8 7 4 5.35 2.19
 8 7 5 22.18 28.94
 8 7 6 14.8 8.75
 8 7 7 7.05 7.64
 8 7 8 -5.99 5.52
 8 8 0 8.82 4.9
 8 8 1 8.81 2.04
 8 8 2 -1.84 4.45
 8 8 3 -1.01 4.21
 8 8 4 15 5.82
 8 8 5 16.26 9.53
 8 8 6 15.05 8.28
 8 8 7 8.28 4.22
 8 9 1 0.18 2.35
 8 9 2 1.96 1.31
 8 9 3 1.29 2.73
 8 9 4 2.61 3.25
 8 9 5 -4.23 4.19
 8 10 0 -19.03 16.42
 8 10 1 -10.1 26.6
 8 10 2 1.7 2.73
 8 10 3 6.33 3.84
 8 10 4 1.91 2.07
 8 11 0 5.3 17.8
 8 11 2 3.1 4.22
 8 11 3 3.84 3.72
 8 12 1 -16.2 12.22
 8 12 2 14.51 24
 8 12 3 -5.28 10.46
 9 0 1 -0.14 5.1
 9 0 2 2.93 6.6
 9 0 3 1.26 1.51
 9 0 4 2.16 0.96
 9 0 5 1.47 2.99
 9 1 1 4.99 1.81
 9 1 2 49.61 6.84
 9 1 3 5.35 7.7
 9 1 4 5.54 6.82
 9 1 5 0.88 3.34
 9 2 1 -0.21 6.95
 9 2 2 -0.48 3.32
 9 2 3 0.84 4.31
 9 2 4 -1.92 4.32
 9 2 5 -0.17 10.01
 9 2 6 -7.11 8.74
 9 3 1 0.2 1.58
 9 3 2 3.43 2.17
 9 3 3 3.17 2.1
 9 3 4 3.94 3.26
 9 3 5 3.88 5.37
 9 3 6 5.81 13.2
 9 4 1 -0.55 5.69
 9 4 2 0.22 1.35
 9 4 3 0.27 1.89
 9 4 4 3.6 2.05
 9 4 5 10.41 10.98
 9 5 1 -0.61 4.48
 9 5 2 2.46 5.68
 9 5 3 -2.25 6.57
 9 5 4 -2.24 3.74
 9 6 1 0.8 3.85
 9 6 2 2.68 2.78
 9 6 3 1.33 1.76
 9 6 4 1.71 4.49
 9 7 1 7.9 2.48
 9 7 2 0.54 1.76
 9 7 3 1.75 2.69
 9 7 4 1.3 3.19
 9 8 2 1.79 3.41
 9 8 3 -1.36 13.35
 9 8 4 -6.21 5.4

_iucr_refine_fcf_details
;
data_2oAPal_2kbar
_computing_structure_refinement   'olex2.refine 1.5-alpha (Bourhis et al., 2015)'
_shelx_refln_list_code            4
loop_
  _space_group_symop_id
  _space_group_symop_operation_xyz
  1  x,y,z
  2  x+1/2,-y+1/2,-z+1/2
  3  -x,y+1/2,-z
  4  -x+1/2,-y,z+1/2
  5  -x,-y,-z
  6  -x-1/2,y-1/2,z-1/2
  7  x,-y-1/2,z
  8  x-1/2,y,-z-1/2

_space_group_crystal_system       orthorhombic
_space_group_IT_number            62
_space_group_name_H-M_alt         'P n m a'
_space_group_name_Hall            '-P 2ac 2n'
_symmetry_space_group_name_H-M    'P n m a'
_symmetry_space_group_name_Hall   '-P 2ac 2n'
_symmetry_Int_Tables_number       62
_cell_length_a                    7.2462(11)
_cell_length_b                    16.536(3)
_cell_length_c                    11.255(3)
_cell_angle_alpha                 90
_cell_angle_beta                  90
_cell_angle_gamma                 90
_cell_volume                      1348.6(5)
loop_
  _refln_index_h
  _refln_index_k
  _refln_index_l
  _refln_F_squared_calc
  _refln_F_squared_meas
  _refln_F_squared_sigma
  _refln_F_squared_weight
  _refln_observed_status
0 1 1 1402.220 1299.530 76.645 0.278 o
0 2 0 4632.860 4560.030 338.084 0.018 o
0 2 2 588.708 507.008 77.152 0.438 o
0 2 4 803.061 685.251 96.600 0.274 o
0 3 1 5502.370 5834.840 298.242 0.018 o
0 3 3 24.885 11.682 5.436 96.674 o
0 3 7 668.615 430.768 95.182 0.298 o
0 4 0 4115.950 4016.630 437.723 0.013 o
0 4 2 2560.640 2291.430 78.773 0.136 o
0 4 4 52.355 40.551 5.571 80.010 o
0 4 6 98.575 44.333 27.957 3.709 o
0 4 8 16.856 2.769 21.137 6.620 o
0 5 1 2103.550 2096.570 100.551 0.139 o
0 5 3 2154.490 2061.190 95.993 0.143 o
0 5 5 442.678 403.959 23.635 2.880 o
0 5 7 18.409 8.272 7.091 58.208 o
0 6 0 1705.790 1583.790 131.547 0.122 o
0 6 2 6120.030 6213.850 286.357 0.017 o
0 6 4 2.638 3.680 1.148 2207.990 o
0 6 6 148.934 128.305 11.345 16.446 o
0 6 8 7821.170 6640.300 515.348 0.007 o
0 7 1 146.939 149.239 6.517 30.236 o
0 7 3 845.091 869.065 31.907 1.032 o
0 7 5 103.809 106.932 6.787 40.004 o
0 7 7 1791.030 1703.220 75.261 0.218 o
0 7 9 54.689 60.405 12.932 16.878 o
0 8 0 61.193 91.907 12.088 18.607 o
0 8 2 3385.930 3300.720 152.008 0.057 o
0 8 4 16.873 17.422 2.769 352.168 o
0 8 6 383.657 404.938 17.625 4.237 o
0 8 8 3846.180 4232.750 159.740 0.045 o
0 8 10 97.537 72.357 12.729 16.243 o
0 9 1 129.490 129.993 6.753 33.516 o
0 9 3 519.716 505.421 20.326 2.723 o
0 9 5 103.096 105.379 6.044 46.298 o
0 9 7 108.619 113.753 6.415 41.063 o
0 9 9 102.763 101.327 9.927 23.656 o
0 9 11 5.903 0.000 6.449 71.101 o
0 10 0 30.449 37.580 6.348 68.784 o
0 10 2 1090.210 1117.270 43.961 0.592 o
0 10 4 69.090 65.469 5.031 79.959 o
0 10 6 0.238 2.836 2.600 437.697 o
0 10 8 374.723 409.834 22.285 3.379 o
0 10 10 147.530 147.483 15.262 10.270 o
0 11 1 134.800 141.406 8.070 26.239 o
0 11 3 1.319 0.743 1.621 1125.480 o
0 11 5 13.935 16.072 4.795 125.776 o
0 11 7 175.904 176.386 12.392 12.741 o
0 11 9 0.412 2.060 3.782 206.941 o
0 11 11 16.355 11.682 6.044 79.815 o
0 12 0 1852.260 2116.660 113.347 0.132 o
0 12 2 8.203 9.690 4.862 124.197 o
0 12 4 183.198 169.261 19.145 6.614 o
0 12 6 39.734 29.308 7.529 49.304 o
0 12 8 3.631 4.221 4.558 142.203 o
0 12 10 87.621 84.107 11.311 20.145 o
0 12 12 4.540 6.111 4.153 170.965 o
0 13 1 236.440 248.979 12.425 9.818 o
0 13 3 6.996 5.098 1.756 929.159 o
0 13 5 56.518 106.730 37.749 2.057 o
0 13 7 110.946 76.207 16.207 10.286 o
0 13 9 11.802 0.642 6.145 78.038 o
0 13 11 85.151 80.799 16.004 10.805 o
0 14 0 7870.860 9530.370 497.250 0.007 o
0 14 2 209.003 211.231 19.347 6.089 o
0 14 4 107.369 206.065 109.431 0.246 o
0 14 6 583.479 596.146 100.416 0.270 o
0 14 8 39.285 18.030 11.919 20.456 o
0 14 10 235.354 237.263 28.295 3.142 o
0 15 1 96.759 106.865 6.618 42.732 o
0 15 3 44.929 20.630 8.948 35.445 o
0 15 5 112.990 170.477 40.011 1.799 o
0 15 7 1.863 -34.980 49.161 1.225 o
0 15 9 7.750 0.777 11.379 22.848 o
0 16 0 14.051 17.625 4.288 155.964 o
0 16 2 34.399 32.920 6.179 72.017 o
0 16 4 7.778 -32.279 26.302 4.278 o
0 16 6 0.015 85.458 288.551 0.036 o
0 17 1 245.607 246.616 13.033 9.148 o
0 17 3 10.031 8.036 8.407 41.743 o
0 17 5 44.468 56.117 36.432 2.220 o
0 18 0 96.633 94.709 14.012 13.469 o
0 18 2 0.027 2.262 11.986 20.601 o
0 18 4 7.962 22.859 37.512 2.103 o
0 19 1 57.182 67.732 10.062 26.762 o
0 19 3 21.278 18.672 9.589 31.823 o
0 20 0 137.801 137.151 18.672 7.461 o
0 20 2 160.657 153.426 19.448 6.699 o
0 20 4 11.783 15.464 17.186 10.007 o
0 21 1 5.147 15.464 11.851 21.046 o
0 21 3 12.598 -15.127 21.137 6.623 o
0 22 0 59.738 66.584 22.420 5.776 o
0 22 2 50.006 59.054 30.186 3.223 o
1 0 1 2138.280 2059.030 151.197 0.087 o
1 0 2 1096.840 1110.210 71.615 0.361 o
1 0 3 1788.940 1838.880 130.331 0.117 o
1 0 4 1011.140 893.983 81.913 0.325 o
1 0 5 7643.020 7123.940 601.312 0.006 o
1 1 1 3493.910 3437.600 153.021 0.055 o
1 1 2 673.388 622.482 24.581 1.742 o
1 1 3 105.350 107.810 10.332 21.862 o
1 1 4 407.740 319.075 27.822 2.602 o
1 1 5 2865.190 3038.910 243.003 0.037 o
1 1 6 280.743 608.403 78.435 0.453 o
1 1 7 35.028 35.554 17.625 9.433 o
1 2 1 1463.460 1498.670 58.953 0.329 o
1 2 2 168.631 182.396 6.348 25.401 o
1 2 3 361.724 352.029 20.022 4.069 o
1 2 4 1.161 -2.836 10.501 26.843 o
1 2 5 5.497 89.071 29.004 3.507 o
1 2 6 123.322 168.249 39.066 1.880 o
1 2 7 181.651 146.200 40.416 1.734 o
1 2 8 5.645 1.283 5.267 106.514 o
1 3 1 4.989 4.727 0.878 3558.800 o
1 3 2 1814.630 1680.460 66.145 0.240 o
1 3 3 133.763 121.890 5.706 39.272 o
1 3 4 125.629 125.300 7.428 31.089 o
1 3 5 63.738 58.750 7.091 49.277 o
1 3 6 731.393 641.526 67.799 0.506 o
1 3 7 48.704 41.665 8.239 40.362 o
1 3 8 94.663 86.876 20.630 6.620 o
1 4 1 0.210 -0.203 4.761 130.591 o
1 4 2 921.500 820.477 23.027 1.169 o
1 4 3 315.068 271.163 13.979 6.969 o
1 4 4 51.046 51.694 3.782 141.103 o
1 4 5 13.737 12.054 2.296 518.132 o
1 4 6 56.760 55.239 6.787 54.713 o
1 4 7 30.217 31.604 8.239 42.125 o
1 4 8 21.905 -8.542 24.243 5.032 o
1 4 9 352.160 241.923 117.771 0.210 o
1 5 1 7.634 9.218 0.912 2958.900 o
1 5 2 660.032 624.643 19.111 2.066 o
1 5 3 1459.910 1345.110 44.265 0.417 o
1 5 4 795.124 822.672 33.292 1.076 o
1 5 5 2.552 3.714 2.364 527.782 o
1 5 6 381.668 372.254 15.363 4.933 o
1 5 7 367.451 337.409 31.165 2.284 o
1 5 8 776.134 802.548 75.801 0.405 o
1 5 9 92.456 88.632 22.149 5.784 o
1 5 10 234.001 108.654 76.747 0.495 o
1 6 1 70.998 64.693 2.802 148.640 o
1 6 2 128.070 118.446 4.356 50.526 o
1 6 3 3562.790 3459.510 171.693 0.048 o
1 6 4 185.752 177.264 8.036 19.787 o
1 6 5 135.515 143.297 5.976 35.163 o
1 6 6 91.839 96.364 5.639 54.881 o
1 6 7 106.814 109.329 6.483 41.415 o
1 6 8 466.034 474.391 29.476 2.074 o
1 6 9 339.920 337.004 28.193 2.724 o
1 6 10 28.123 24.614 11.210 23.214 o
1 7 1 18.999 14.958 1.790 741.080 o
1 7 2 965.760 963.301 31.435 0.883 o
1 7 3 3081.480 2968.310 99.099 0.089 o
1 7 4 11.873 12.155 1.486 1151.280 o
1 7 5 36.227 32.650 2.330 346.342 o
1 7 6 3.077 3.950 1.486 1323.770 o
1 7 7 422.182 418.916 17.929 3.834 o
1 7 8 81.821 85.323 7.158 43.062 o
1 7 9 294.359 287.741 18.199 5.401 o
1 7 10 227.835 254.145 21.677 4.836 o
1 7 11 3.217 -11.041 16.950 10.302 o
1 8 1 91.569 77.996 4.187 80.478 o
1 8 2 8.744 5.234 1.790 884.045 o
1 8 3 916.010 936.830 30.050 0.965 o
1 8 4 101.772 100.044 4.660 62.015 o
1 8 5 0.630 -1.114 5.166 110.908 o
1 8 6 71.760 70.906 4.153 97.922 o
1 8 7 148.278 145.052 7.226 27.595 o
1 8 8 315.972 342.575 14.789 6.080 o
1 8 9 111.775 102.003 6.652 39.911 o
1 8 10 0.079 -0.034 16.983 10.262 o
1 8 11 5.243 7.293 3.950 188.585 o
1 9 1 85.837 74.991 3.376 103.580 o
1 9 2 5.923 4.862 1.519 1239.800 o
1 9 3 158.273 160.922 6.483 27.823 o
1 9 4 108.359 104.197 4.626 58.647 o
1 9 5 8.881 10.332 1.452 1269.930 o
1 9 6 75.110 84.884 4.153 90.101 o
1 9 7 55.191 61.316 3.647 136.909 o
1 9 8 236.251 269.002 12.898 9.204 o
1 9 9 5.456 2.262 2.566 446.177 o
1 9 10 250.983 179.999 43.151 1.485 o
1 9 11 0.780 -0.405 10.129 28.848 o
1 9 12 14.326 5.639 7.665 50.102 o
1 10 1 0.068 0.473 1.182 2119.270 o
1 10 2 227.207 220.685 8.407 14.848 o
1 10 3 3.393 1.823 1.418 1456.670 o
1 10 4 0.548 0.675 2.566 449.437 o
1 10 5 85.301 81.373 5.166 66.350 o
1 10 6 30.491 29.611 3.275 226.924 o
1 10 7 40.011 40.821 3.241 202.332 o
1 10 8 0.159 -2.127 10.433 27.192 o
1 10 9 129.548 136.881 10.264 19.783 o
1 10 10 90.949 100.517 12.864 15.744 o
1 10 11 93.605 69.724 16.950 9.675 o
1 10 12 1.381 -6.145 14.316 14.442 o
1 11 1 55.678 56.927 2.971 175.945 o
1 11 2 168.336 177.230 7.631 22.292 o
1 11 3 1.950 0.101 1.722 996.672 o
1 11 4 0.231 0.270 3.545 235.489 o
1 11 5 54.544 54.361 5.166 86.474 o
1 11 6 43.103 46.528 3.815 151.551 o
1 11 7 2.964 -2.600 9.961 29.831 o
1 11 8 14.291 22.521 3.748 200.213 o
1 11 9 3.836 -3.174 18.773 8.398 o
1 11 10 2.388 2.667 6.989 60.572 o
1 11 11 45.513 27.012 8.981 34.988 o
1 11 12 3.364 -8.171 6.449 71.147 o
1 11 13 0.265 6.010 4.356 155.919 o
1 12 1 297.932 299.187 13.810 7.101 o
1 12 2 1.578 -0.608 6.078 80.126 o
1 12 3 3.018 7.057 2.667 413.196 o
1 12 4 5.011 2.971 3.275 274.717 o
1 12 5 7.521 10.872 5.774 88.287 o
1 12 6 1.693 5.740 3.005 326.922 o
1 12 7 41.349 35.858 6.044 73.091 o
1 12 8 0.649 -3.309 19.820 7.535 o
1 12 9 71.425 62.768 11.581 20.265 o
1 12 10 7.519 5.166 8.171 44.256 o
1 12 11 286.759 319.041 33.967 2.147 o
1 12 12 13.861 5.571 7.361 54.318 o
1 13 1 418.368 447.177 16.916 3.939 o
1 13 2 56.969 59.257 3.478 143.946 o
1 13 3 34.674 29.713 3.647 184.215 o
1 13 4 50.698 53.618 7.428 47.770 o
1 13 5 220.570 256.509 26.741 3.472 o
1 13 6 35.052 31.536 11.379 22.357 o
1 13 7 0.619 -7.428 33.055 2.709 o
1 13 8 0.303 -1.621 22.994 5.598 o
1 13 9 3.309 3.545 5.639 93.009 o
1 13 10 246.210 233.313 24.445 3.966 o
1 13 11 146.331 124.895 20.293 6.421 o
1 13 12 9.333 5.807 14.350 14.362 o
1 14 1 119.951 123.612 6.078 39.869 o
1 14 2 37.842 34.946 4.187 141.053 o
1 14 3 131.951 126.009 8.407 26.055 o
1 14 4 15.043 16.139 5.234 105.738 o
1 14 5 466.028 576.495 63.984 0.625 o
1 14 6 2.636 -6.145 32.110 2.871 o
1 14 7 56.563 47.135 16.545 10.534 o
1 14 8 1.111 -2.667 9.049 36.147 o
1 14 9 2.171 -0.979 31.705 2.945 o
1 14 10 83.036 74.147 19.043 7.811 o
1 14 11 64.117 34.845 34.575 2.461 o
1 15 1 87.914 98.525 5.234 60.856 o
1 15 2 3.961 0.371 3.680 218.212 o
1 15 3 2.765 0.135 3.984 186.356 o
1 15 4 21.720 10.534 6.989 59.589 o
1 15 5 88.403 93.055 19.212 7.596 o
1 15 6 24.127 18.233 55.576 0.958 o
1 15 8 2.175 -4.727 11.412 22.725 o
1 15 9 1.885 0.979 5.031 116.916 o
1 15 10 2.959 -8.103 16.410 10.992 o
1 15 11 16.416 0.709 4.727 130.608 o
1 16 1 15.273 15.430 2.600 402.377 o
1 16 2 12.800 9.116 3.680 213.170 o
1 16 3 52.943 49.465 7.968 42.099 o
1 16 4 0.025 -19.583 35.081 2.405 o
1 16 5 3.327 7.327 8.036 45.796 o
1 16 6 12.861 166.830 67.225 0.653 o
1 16 9 3.055 5.571 6.787 64.209 o
1 16 10 9.432 21.035 18.570 8.572 o
1 17 1 8.557 6.483 2.566 439.018 o
1 17 2 48.293 55.543 6.044 68.737 o
1 17 3 4.046 1.857 5.200 109.361 o
1 17 4 9.748 14.688 23.736 5.250 o
1 17 5 1.316 80.225 94.541 0.331 o
1 17 6 58.208 47.203 31.232 3.011 o
1 18 1 2.237 0.675 2.600 437.413 o
1 18 2 2.306 4.828 3.241 281.043 o
1 18 3 39.795 39.876 10.771 24.657 o
1 18 4 3.023 4.693 30.793 3.121 o
1 18 5 0.000 -16.139 132.965 0.167 o
1 18 6 0.256 51.288 24.310 5.002 o
1 19 1 0.196 -2.026 13.438 16.390 o
1 19 2 69.112 67.124 7.529 43.149 o
1 19 3 104.403 105.649 17.051 9.289 o
1 19 4 61.009 50.242 31.232 3.009 o
1 19 5 0.000 74.552 70.365 0.598 o
1 19 6 27.561 38.120 20.596 6.937 o
1 20 1 2.092 -4.322 10.332 27.726 o
1 20 2 16.718 11.750 3.883 189.088 o
1 20 3 191.425 211.568 25.560 3.931 o
1 20 4 2.811 -18.233 29.071 3.502 o
1 20 5 25.338 -37.107 39.133 1.932 o
1 21 1 0.380 8.306 5.774 88.728 o
1 21 2 28.256 41.699 13.303 16.471 o
1 21 3 50.313 68.643 18.874 8.124 o
1 21 4 0.759 -14.620 16.207 11.269 o
1 22 1 0.362 -11.210 10.771 25.514 o
1 22 2 0.144 4.693 11.446 22.591 o
1 22 3 2.071 16.713 17.321 9.861 o
2 0 0 1350.840 1251.450 77.591 0.284 o
2 0 1 607.137 590.170 21.643 2.133 o
2 0 2 2296.920 2175.580 130.601 0.099 o
2 0 3 798.388 766.083 36.297 1.023 o
2 0 4 1293.470 1400.480 83.297 0.259 o
2 0 5 891.831 861.265 92.042 0.283 o
2 0 6 0.248 -12.290 10.568 26.501 o
2 0 7 583.876 650.980 43.725 1.040 o
2 0 8 6.708 -6.246 17.085 10.139 o
2 1 0 25943.300 33761.100 3543.420 0.000 o
2 1 1 9863.490 10468.300 707.873 0.004 o
2 1 2 17.340 18.503 1.857 696.923 o
2 1 3 858.393 827.669 30.962 1.062 o
2 1 4 33.182 29.949 4.322 138.981 o
2 1 5 280.002 261.371 15.599 6.823 o
2 1 6 1709.860 1726.210 83.736 0.204 o
2 1 7 103.669 91.738 11.919 17.691 o
2 1 8 45.225 24.648 13.134 16.794 o
2 1 9 6.752 5.706 12.290 19.582 o
2 2 0 3424.420 3485.610 233.178 0.035 o
2 2 1 109.988 107.540 4.254 61.181 o
2 2 2 1757.360 1770.040 53.922 0.274 o
2 2 3 365.512 327.752 12.797 6.164 o
2 2 4 367.940 391.466 20.293 3.841 o
2 2 5 72.930 70.095 5.706 64.731 o
2 2 6 39.729 33.022 4.828 110.098 o
2 2 7 164.945 171.693 15.127 9.872 o
2 2 8 0.285 -1.925 14.688 13.721 o
2 2 9 0.294 8.306 9.927 30.030 o
2 3 0 1338.080 1229.130 49.161 0.440 o
2 3 1 414.558 401.325 12.290 5.117 o
2 3 2 3421.520 3270.020 202.384 0.042 o
2 3 3 222.671 240.977 8.542 14.373 o
2 3 4 15.724 19.111 2.296 493.880 o
2 3 5 131.738 155.384 12.628 14.163 o
2 3 6 27.032 26.809 3.714 189.241 o
2 3 7 1.916 5.166 3.883 196.020 o
2 3 8 588.980 613.704 48.047 0.921 o
2 3 9 8.727 3.140 4.119 173.213 o
2 3 10 103.744 120.404 32.954 2.651 o
2 4 0 35.305 37.276 2.465 316.196 o
2 4 1 383.205 356.047 10.703 6.295 o
2 4 2 143.906 133.370 4.795 40.511 o
2 4 3 161.983 154.506 5.706 30.456 o
2 4 4 195.663 201.642 10.838 13.657 o
2 4 5 160.812 165.075 7.428 24.252 o
2 4 6 339.198 354.190 14.620 5.750 o
2 4 7 136.930 135.936 9.285 22.151 o
2 4 8 132.184 139.177 12.425 14.773 o
2 4 9 0.445 -0.709 6.246 75.859 o
2 4 10 18.029 9.792 4.963 117.323 o
2 4 11 9.644 9.758 8.677 39.185 o
2 5 0 525.715 505.522 18.131 2.922 o
2 5 1 466.177 473.041 15.127 3.764 o
2 5 2 1787.120 1607.560 54.091 0.282 o
2 5 3 133.181 142.756 5.605 37.627 o
2 5 4 11.602 12.223 2.195 572.403 o
2 5 5 54.085 51.694 3.647 144.302 o
2 5 6 145.795 134.011 6.381 32.223 o
2 5 7 149.870 163.251 8.239 23.055 o
2 5 8 1645.820 1681.070 78.435 0.225 o
2 5 9 296.741 305.467 23.534 3.785 o
2 5 10 59.520 60.844 9.488 29.852 o
2 5 11 37.581 20.664 13.033 17.163 o
2 6 0 103.318 94.642 6.078 47.312 o
2 6 1 90.605 85.796 4.693 70.220 o
2 6 2 249.102 237.297 8.407 13.250 o
2 6 3 38.458 40.416 2.228 334.364 o
2 6 4 0.374 -6.483 12.527 18.863 o
2 6 5 26.552 27.282 3.444 216.286 o
2 6 6 74.330 76.848 4.693 81.355 o
2 6 7 818.942 865.823 31.739 1.066 o
2 6 8 0.214 4.085 2.060 696.797 o
2 6 9 32.049 34.946 7.935 45.032 o
2 6 10 0.021 -1.654 4.896 123.486 o
2 6 11 0.100 5.369 5.200 109.439 o
2 6 12 19.799 24.851 17.051 10.140 o
2 7 0 1495.180 1345.380 65.436 0.309 o
2 7 1 885.712 916.943 37.209 0.864 o
2 7 2 2799.720 2812.010 105.784 0.095 o
2 7 3 1211.790 1165.690 41.733 0.550 o
2 7 4 301.383 285.411 10.568 8.852 o
2 7 5 542.082 548.167 25.729 2.093 o
2 7 6 6.821 9.184 3.613 224.244 o
2 7 7 1433.130 1587.270 58.379 0.329 o
2 7 8 4926.430 5594.200 239.255 0.024 o
2 7 9 1041.770 1033.900 60.337 0.464 o
2 7 10 21.329 15.498 4.052 170.389 o
2 7 11 37.715 34.035 6.449 65.816 o
2 7 12 11.968 11.682 5.976 82.049 o
2 8 0 37.453 41.564 5.774 79.641 o
2 8 1 73.385 77.996 4.187 93.106 o
2 8 2 4.741 1.283 1.857 850.214 o
2 8 3 31.712 30.759 2.195 404.316 o
2 8 4 26.038 25.087 2.296 425.738 o
2 8 5 16.176 14.991 1.891 703.410 o
2 8 6 69.901 68.002 5.166 76.134 o
2 8 7 237.358 247.359 10.906 11.122 o
2 8 8 4.881 -2.735 17.693 9.455 o
2 8 9 63.273 74.113 15.633 11.573 o
2 8 10 1.014 -2.060 12.729 18.267 o
2 8 11 1.916 -1.182 18.233 8.904 o
2 8 12 13.171 0.135 6.179 77.127 o
2 9 0 773.515 772.903 29.713 1.232 o
2 9 1 67.809 66.314 3.106 139.882 o
2 9 2 34.780 31.165 2.195 385.373 o
2 9 3 79.712 75.801 3.647 102.359 o
2 9 4 0.746 2.938 1.587 1172.750 o
2 9 5 13.643 9.285 3.512 232.911 o
2 9 6 103.472 117.028 5.909 45.859 o
2 9 7 12.130 11.041 2.802 360.719 o
2 9 8 105.141 97.411 11.210 19.424 o
2 9 9 62.536 53.584 8.441 36.877 o
2 9 10 113.685 126.381 14.755 11.697 o
2 9 11 26.516 39.943 10.568 25.935 o
2 9 12 0.020 10.670 8.779 38.391 o
2 9 13 12.186 1.283 10.534 26.627 o
2 10 0 38.698 34.845 3.140 220.614 o
2 10 1 182.777 185.806 6.550 22.994 o
2 10 2 62.416 69.656 4.795 87.920 o
2 10 3 9.095 10.163 2.228 569.981 o
2 10 4 170.980 163.657 7.867 22.079 o
2 10 5 81.155 81.778 6.888 46.059 o
2 10 6 190.748 202.553 13.877 10.246 o
2 10 7 98.181 92.110 6.955 41.184 o
2 10 8 109.412 98.255 9.285 25.829 o
2 10 9 0.302 -1.047 15.464 12.377 o
2 10 10 12.032 11.412 7.901 47.147 o
2 10 11 10.544 5.740 16.916 10.336 o
2 10 12 6.724 17.760 14.721 13.640 o
2 10 13 0.077 -3.849 14.012 15.075 o
2 11 0 68.884 71.446 6.213 58.090 o
2 11 1 5.530 8.475 1.823 862.418 o
2 11 2 224.858 227.505 11.581 11.229 o
2 11 3 5.440 2.600 2.364 525.035 o
2 11 4 21.607 16.038 2.296 472.628 o
2 11 5 5.659 2.364 3.174 292.298 o
2 11 6 2.578 -3.208 13.911 15.295 o
2 11 7 14.461 11.716 5.234 106.258 o
2 11 8 186.698 171.895 13.911 10.668 o
2 11 9 11.902 12.932 7.833 47.939 o
2 11 10 10.039 21.508 15.734 11.932 o
2 11 11 0.090 10.737 10.973 24.573 o
2 11 12 1.724 11.986 15.667 12.056 o
2 11 13 0.132 33.326 25.729 4.469 o
2 12 0 179.831 194.787 12.560 12.104 o
2 12 1 210.728 214.810 8.711 15.565 o
2 12 2 81.954 82.014 4.592 77.569 o
2 12 3 24.296 19.381 3.444 224.826 o
2 12 4 53.258 56.488 4.626 102.425 o
2 12 5 54.739 43.219 7.361 48.713 o
2 12 6 27.163 9.724 6.652 65.193 o
2 12 7 8.848 1.418 6.415 71.740 o
2 12 8 12.750 10.366 6.685 65.692 o
2 12 9 0.878 2.364 6.652 66.892 o
2 12 10 20.705 25.121 14.451 14.089 o
2 12 11 26.518 29.038 49.364 1.214 o
2 12 12 1.569 6.922 15.700 12.006 o
2 13 0 5165.900 5875.290 305.771 0.018 o
2 13 1 730.104 831.113 32.954 1.153 o
2 13 2 0.442 2.802 2.026 720.520 o
2 13 3 16.437 16.713 2.532 416.484 o
2 13 4 3.217 3.545 3.917 192.594 o
2 13 5 8.472 6.111 6.213 76.389 o
2 13 6 416.858 418.308 48.587 1.056 o
2 13 7 0.156 -2.701 6.753 64.907 o
2 13 8 67.561 59.898 11.851 19.577 o
2 13 9 0.054 4.085 7.935 47.009 o
2 13 10 253.646 243.982 42.982 1.475 o
2 13 11 8.305 0.709 7.496 52.601 o
2 13 12 27.274 -0.270 9.251 34.246 o
2 14 0 168.843 177.365 12.257 13.149 o
2 14 1 94.420 104.231 5.571 53.540 o
2 14 2 219.431 240.673 11.142 11.630 o
2 14 3 15.940 21.407 3.782 195.990 o
2 14 4 87.820 85.222 9.083 29.103 o
2 14 5 84.954 61.890 13.033 15.997 o
2 14 6 1.147 -0.405 35.689 2.324 o
2 14 7 53.885 32.650 19.955 7.331 o
2 14 8 3.059 2.600 7.800 48.638 o
2 14 9 3.986 10.906 8.070 45.382 o
2 14 10 24.553 23.095 9.319 33.515 o
2 14 11 37.838 15.194 38.390 2.005 o
2 15 0 815.785 804.676 51.423 0.685 o
2 15 1 400.263 435.258 18.402 3.845 o
2 15 2 0.000 0.844 2.262 578.346 o
2 15 3 66.240 68.508 6.381 56.782 o
2 15 4 6.331 6.517 5.841 86.485 o
2 15 5 41.575 27.180 6.517 64.483 o
2 15 6 67.173 16.849 35.351 2.356 o
2 15 7 32.090 13.067 17.693 9.405 o
2 15 8 5.462 1.283 6.719 65.500 o
2 15 9 10.208 3.613 8.576 40.154 o
2 15 10 29.430 17.119 11.716 21.309 o
2 15 11 5.118 24.817 24.040 5.118 o
2 16 0 109.702 88.969 8.070 32.185 o
2 16 1 7.240 9.859 3.073 308.067 o
2 16 2 61.923 59.088 6.381 58.997 o
2 16 3 16.689 18.638 3.376 243.328 o
2 16 4 6.275 17.760 9.319 33.981 o
2 16 5 0.048 16.038 17.524 9.636 o
2 16 6 1.278 -36.331 43.961 1.532 o
2 16 7 30.798 6.854 34.913 2.426 o
2 16 8 3.006 7.529 6.246 75.759 o
2 16 9 0.284 -3.883 13.810 15.521 o
2 16 10 0.044 -17.186 10.973 24.580 o
2 17 0 130.705 127.900 12.594 14.697 o
2 17 1 65.738 71.142 8.070 38.586 o
2 17 2 105.843 124.152 12.527 15.681 o
2 17 3 12.037 11.919 9.589 32.062 o
2 17 4 8.944 -7.226 25.830 4.436 o
2 17 5 10.148 -8.880 57.839 0.885 o
2 17 6 8.001 -32.211 37.107 2.149 o
2 17 7 0.083 24.716 16.781 10.504 o
2 18 0 0.500 4.356 3.680 218.394 o
2 18 1 1.866 4.119 3.950 189.452 o
2 18 2 0.108 -1.047 12.797 18.075 o
2 18 3 7.851 12.560 6.381 72.282 o
2 18 4 0.272 -4.727 27.214 3.997 o
2 18 5 2.675 59.088 44.231 1.512 o
2 18 6 0.815 -21.339 35.183 2.391 o
2 18 7 0.122 31.840 49.600 1.203 o
2 19 0 1.043 -0.371 25.155 4.678 o
2 19 1 16.486 22.015 3.883 185.799 o
2 19 2 124.118 162.171 13.843 12.375 o
2 19 3 7.702 21.508 8.103 44.812 o
2 19 4 3.526 8.306 15.633 12.108 o
2 19 5 2.131 -16.342 50.984 1.139 o
2 19 6 4.701 14.114 24.108 5.091 o
2 20 0 13.822 35.588 12.527 18.728 o
2 20 1 0.169 -1.621 14.991 13.170 o
2 20 2 18.099 24.716 4.592 133.728 o
2 20 3 12.284 -8.070 6.280 74.723 o
2 20 4 0.154 9.218 6.550 68.943 o
2 20 5 0.033 -97.782 66.955 0.660 o
2 20 6 17.587 -0.709 41.328 1.733 o
2 21 1 17.219 -0.405 12.662 18.424 o
2 21 2 96.974 72.290 11.142 20.532 o
2 21 3 29.166 20.900 11.682 21.409 o
2 22 2 5.071 54.766 29.308 3.441 o
3 0 1 5490.900 5762.550 381.471 0.013 o
3 0 2 21.227 15.633 1.790 712.388 o
3 0 3 510.097 535.437 19.448 2.789 o
3 0 4 733.729 809.639 26.438 1.369 o
3 0 5 212.444 223.690 10.805 12.569 o
3 0 6 375.985 386.198 17.558 4.392 o
3 0 7 288.752 294.393 18.334 5.374 o
3 0 8 10.415 8.407 3.984 183.670 o
3 0 9 1.252 -12.628 24.209 5.050 o
3 0 10 553.427 689.741 71.243 0.494 o
3 1 1 938.553 899.250 27.113 1.017 o
3 1 2 77.198 76.341 3.106 119.939 o
3 1 3 1.852 2.026 0.777 4833.650 o
3 1 4 722.039 766.488 22.318 1.576 o
3 1 5 338.679 374.685 12.425 6.340 o
3 1 6 428.479 424.994 15.802 4.148 o
3 1 7 28.862 31.198 3.275 228.407 o
3 1 8 15.707 8.813 4.660 133.522 o
3 1 9 49.605 44.806 6.820 56.515 o
3 1 10 22.261 24.783 10.838 24.909 o
3 2 1 253.394 233.076 7.496 14.047 o
3 2 2 17.438 18.334 2.127 555.946 o
3 2 3 141.648 126.651 4.457 43.977 o
3 2 4 427.019 427.391 14.620 4.370 o
3 2 5 814.607 928.254 27.282 1.143 o
3 2 6 147.579 148.868 7.023 28.195 o
3 2 7 225.821 232.063 15.700 7.821 o
3 2 8 25.097 22.453 4.221 153.338 o
3 2 9 57.288 64.017 12.054 19.183 o
3 2 10 1.057 -3.444 6.922 61.778 o
3 2 11 3.742 -2.600 8.644 39.608 o
3 3 1 147.219 128.845 5.605 36.100 o
3 3 2 20.854 19.246 1.891 640.114 o
3 3 3 63.120 66.617 2.701 166.326 o
3 3 4 497.565 518.623 21.812 2.637 o
3 3 5 0.119 4.018 1.384 1540.380 o
3 3 6 23.416 21.744 2.330 438.157 o
3 3 7 2.540 -1.013 8.779 38.403 o
3 3 8 7.736 13.573 5.875 85.167 o
3 3 9 103.621 128.609 17.794 8.494 o
3 3 10 73.113 71.885 16.342 10.553 o
3 3 11 66.118 57.569 24.378 4.897 o
3 4 1 108.814 106.932 5.436 49.925 o
3 4 2 0.008 -3.005 9.184 35.093 o
3 4 3 56.565 65.267 3.376 145.204 o
3 4 4 44.534 47.000 2.769 229.589 o
3 4 5 0.866 1.587 1.587 1173.880 o
3 4 6 33.421 33.900 2.600 307.544 o
3 4 7 105.937 121.822 7.968 31.180 o
3 4 8 5.237 5.436 10.602 26.316 o
3 4 9 24.996 22.453 4.761 122.579 o
3 4 10 69.452 71.040 10.332 24.833 o
3 4 11 52.247 70.838 17.693 9.201 o
3 4 12 19.167 1.418 8.677 39.077 o
3 5 1 0.122 -1.047 3.444 249.547 o
3 5 2 238.299 237.364 7.428 14.868 o
3 5 3 135.334 145.795 5.436 37.700 o
3 5 4 390.817 370.802 14.823 4.978 o
3 5 5 7.975 10.399 2.060 666.930 o
3 5 6 58.797 73.303 5.436 74.298 o
3 5 7 26.406 26.066 2.566 354.852 o
3 5 8 0.139 -3.106 6.246 75.860 o
3 5 9 203.674 220.989 25.931 3.776 o
3 5 10 70.779 69.487 6.753 50.879 o
3 5 11 1.428 -3.714 11.851 21.073 o
3 5 12 12.674 9.690 5.335 102.750 o
3 6 1 162.247 175.879 5.807 28.350 o
3 6 2 1337.980 1327.620 38.188 0.495 o
3 6 3 468.297 487.559 16.376 3.521 o
3 6 4 365.634 378.331 16.477 4.781 o
3 6 5 35.765 35.554 2.971 245.318 o
3 6 6 0.558 0.743 2.093 675.265 o
3 6 7 783.642 797.923 38.390 0.970 o
3 6 8 124.416 132.391 9.420 22.809 o
3 6 9 215.121 223.420 16.882 7.297 o
3 6 10 2.358 -3.444 12.729 18.267 o
3 6 11 6.203 6.381 9.724 31.269 o
3 6 12 66.226 81.339 21.103 6.459 o
3 7 1 43.435 45.886 2.499 263.853 o
3 7 2 2.615 2.465 1.216 1980.910 o
3 7 3 1192.850 1247.230 40.247 0.554 o
3 7 4 358.503 358.275 16.747 4.877 o
3 7 5 69.144 65.571 4.795 85.252 o
3 7 6 133.152 134.788 13.405 13.150 o
3 7 7 24.015 25.256 7.158 56.107 o
3 7 8 563.260 572.578 35.081 1.447 o
3 7 9 476.067 476.215 26.404 2.325 o
3 7 10 7.141 0.979 4.491 146.298 o
3 7 11 0.466 10.129 6.922 61.735 o
3 7 12 130.079 152.886 20.900 6.103 o
3 7 13 5.028 -22.015 19.752 7.586 o
3 8 1 15.317 13.945 1.486 1069.280 o
3 8 2 598.188 664.249 19.347 2.190 o
3 8 3 406.566 445.354 13.269 4.750 o
3 8 4 293.265 276.362 11.108 8.873 o
3 8 5 5.090 5.132 1.823 872.982 o
3 8 6 8.633 6.787 4.187 167.295 o
3 8 7 275.695 271.298 18.030 5.735 o
3 8 8 142.265 142.014 10.805 17.608 o
3 8 9 97.711 75.869 13.067 15.455 o
3 8 10 15.949 17.017 8.779 38.073 o
3 8 11 14.065 14.654 8.002 45.853 o
3 8 12 16.569 -4.592 12.392 19.237 o
3 8 13 34.822 12.527 24.986 4.727 o
3 9 1 6.703 6.753 2.938 338.517 o
3 9 2 118.841 126.077 4.626 50.381 o
3 9 3 0.383 1.216 1.587 1174.810 o
3 9 4 36.993 35.081 2.667 282.618 o
3 9 5 5.133 2.262 3.073 312.060 o
3 9 6 25.686 26.674 3.849 179.002 o
3 9 7 5.944 17.558 6.989 60.290 o
3 9 8 1.713 1.958 7.563 51.736 o
3 9 9 113.523 98.626 17.726 8.600 o
3 9 10 13.618 16.207 14.147 14.749 o
3 9 11 33.761 32.313 5.436 91.454 o
3 9 12 29.501 9.387 8.576 39.533 o
3 10 1 7.088 10.737 2.161 610.939 o
3 10 2 74.044 73.640 3.410 116.037 o
3 10 3 0.674 2.228 1.621 1125.320 o
3 10 4 3.059 3.815 2.262 575.238 o
3 10 5 2.757 2.026 2.566 448.405 o
3 10 6 22.567 21.272 4.389 144.303 o
3 10 7 18.378 18.604 4.018 174.016 o
3 10 8 7.257 9.758 4.423 150.015 o
3 10 9 83.942 49.870 16.815 9.996 o
3 10 10 15.182 20.326 15.295 12.613 o
3 10 11 52.997 53.517 16.207 10.969 o
3 10 12 18.452 -7.766 11.750 21.379 o
3 11 1 87.273 100.483 5.774 54.123 o
3 11 2 0.046 -1.148 9.184 35.093 o
3 11 3 30.575 30.287 2.971 264.545 o
3 11 4 64.582 61.046 3.883 117.036 o
3 11 5 6.996 9.454 2.938 336.958 o
3 11 6 0.011 0.540 2.296 561.473 o
3 11 7 1.286 -0.405 22.791 5.698 o
3 11 8 0.323 -5.436 14.316 14.442 o
3 11 9 3.938 1.621 7.293 55.621 o
3 11 10 22.483 25.931 9.690 31.051 o
3 11 11 0.572 33.967 50.849 1.145 o
3 11 12 0.651 29.510 23.669 5.281 o
3 12 1 188.937 218.288 10.264 14.390 o
3 12 2 0.900 2.870 3.005 327.550 o
3 12 3 5.008 4.153 2.364 524.534 o
3 12 4 120.493 129.318 7.935 29.113 o
3 12 5 145.286 136.544 12.459 14.318 o
3 12 6 80.895 63.005 11.581 19.947 o
3 12 7 19.497 13.405 6.922 60.796 o
3 12 8 6.017 2.904 5.267 106.444 o
3 12 9 52.110 44.333 11.784 20.401 o
3 12 10 55.100 36.229 20.833 6.726 o
3 12 11 11.200 48.824 23.365 5.408 o
3 12 12 8.946 7.968 13.168 17.051 o
3 13 1 89.850 95.689 9.083 28.487 o
3 13 2 13.915 15.464 5.537 94.894 o
3 13 3 49.105 53.956 4.727 102.485 o
3 13 4 102.328 104.197 7.057 38.577 o
3 13 5 139.366 132.357 11.547 16.349 o
3 13 6 41.881 34.811 9.488 31.492 o
3 13 7 3.421 5.639 8.070 45.422 o
3 13 8 0.874 6.820 9.285 34.323 o
3 13 9 10.337 5.402 8.509 40.776 o
3 13 10 8.179 1.958 4.862 124.708 o
3 13 11 106.489 94.304 31.739 2.863 o
3 14 1 397.547 435.765 19.887 3.596 o
3 14 2 0.011 -3.478 35.892 2.298 o
3 14 3 56.859 57.400 5.943 67.919 o
3 14 4 49.123 42.915 5.234 89.654 o
3 14 5 7.688 10.399 4.761 129.520 o
3 14 6 50.076 38.559 20.900 6.693 o
3 14 7 57.225 32.279 11.953 19.873 o
3 14 8 2.490 6.314 4.963 119.973 o
3 14 9 0.945 -18.739 21.778 6.241 o
3 14 10 159.597 111.051 37.006 2.082 o
3 14 11 30.860 47.135 31.401 2.992 o
3 15 1 42.214 42.307 7.023 54.958 o
3 15 2 1.814 2.600 3.579 230.872 o
3 15 3 9.302 7.293 4.862 124.212 o
3 15 4 23.249 26.066 6.685 64.094 o
3 15 5 7.272 6.348 13.371 16.545 o
3 15 6 36.567 10.231 16.410 10.913 o
3 15 7 11.294 9.522 24.378 4.978 o
3 15 8 7.936 9.859 12.054 20.345 o
3 15 9 21.125 -55.914 24.614 4.881 o
3 15 10 5.934 -14.249 18.131 9.002 o
3 16 1 0.241 1.249 5.571 95.362 o
3 16 2 14.816 12.121 6.618 66.833 o
3 16 3 5.865 11.784 3.984 184.646 o
3 16 4 4.808 11.007 5.301 104.882 o
3 16 5 60.619 33.528 24.547 4.858 o
3 16 6 0.592 34.136 44.299 1.508 o
3 16 7 27.089 -0.912 27.349 3.953 o
3 16 8 0.013 -10.298 15.700 12.007 o
3 17 1 0.868 -6.213 27.045 4.047 o
3 17 2 0.074 -0.034 17.659 9.492 o
3 17 3 0.208 -4.997 7.496 52.680 o
3 17 4 47.427 50.343 6.145 67.710 o
3 17 5 0.012 38.863 59.831 0.827 o
3 17 6 4.313 64.727 67.293 0.653 o
3 18 1 1.052 -1.891 22.656 5.766 o
3 18 2 13.067 10.940 4.254 160.104 o
3 18 3 20.082 21.508 4.626 131.720 o
3 18 4 26.838 27.012 7.226 54.765 o
3 18 5 4.308 40.821 45.177 1.450 o
3 18 6 0.488 -28.126 25.290 4.628 o
3 19 1 0.812 2.499 10.467 27.015 o
3 19 2 6.659 2.870 3.478 243.238 o
3 19 3 68.441 73.134 10.501 24.120 o
3 19 4 38.404 35.486 13.168 16.726 o
3 19 6 10.025 22.149 47.878 1.291 o
3 20 2 68.275 97.073 17.119 9.596 o
3 20 3 14.106 42.374 54.327 1.002 o
3 21 2 0.172 -25.290 38.424 2.005 o
3 21 3 40.398 -2.431 8.644 38.663 o
4 0 0 4675.180 4243.460 428.809 0.013 o
4 0 1 6109.500 6035.910 398.590 0.012 o
4 0 2 3527.910 3283.560 130.162 0.063 o
4 0 3 8.540 7.394 1.452 1299.880 o
4 0 4 656.923 686.230 25.222 1.677 o
4 0 5 76.068 83.365 5.470 64.945 o
4 0 6 766.691 884.259 33.562 1.066 o
4 0 7 49.598 46.426 4.524 111.876 o
4 0 8 157.731 187.494 17.693 7.699 o
4 0 9 4.113 7.192 6.652 66.798 o
4 0 10 405.332 539.827 81.676 0.412 o
4 0 11 57.698 78.570 37.040 2.141 o
4 1 0 29.271 28.767 4.592 127.372 o
4 1 1 240.128 219.638 8.981 13.519 o
4 1 2 51.092 59.054 3.478 152.308 o
4 1 3 64.312 65.402 2.904 155.303 o
4 1 4 59.872 60.405 3.241 150.493 o
4 1 5 203.884 216.599 8.407 16.377 o
4 1 6 29.586 30.219 2.195 418.512 o
4 1 7 3.031 3.275 2.161 630.538 o
4 1 8 15.764 21.643 3.444 233.815 o
4 1 9 35.360 35.892 5.031 103.788 o
4 1 10 90.154 106.426 13.776 13.897 o
4 1 11 4.589 -1.519 15.464 12.376 o
4 2 0 812.820 957.831 35.351 0.944 o
4 2 1 2353.790 2203.880 84.513 0.143 o
4 2 2 268.063 208.057 8.374 13.071 o
4 2 3 353.982 337.409 10.872 6.937 o
4 2 4 3.101 3.647 1.384 1522.740 o
4 2 5 129.494 137.455 7.057 31.433 o
4 2 6 110.091 114.867 5.402 48.623 o
4 2 7 218.728 226.087 11.750 11.282 o
4 2 8 67.939 74.417 6.483 54.299 o
4 2 9 75.474 81.845 8.610 33.097 o
4 2 10 0.051 -5.065 15.599 12.164 o
4 2 11 8.482 -7.867 4.085 176.472 o
4 2 12 23.711 36.803 17.625 9.467 o
4 3 0 14.164 18.334 2.499 431.628 o
4 3 1 262.781 253.200 11.851 9.497 o
4 3 2 3.146 3.815 1.317 1679.040 o
4 3 3 507.011 487.998 15.262 3.403 o
4 3 4 62.703 62.633 3.275 142.933 o
4 3 5 38.087 37.749 2.465 303.922 o
4 3 6 214.630 233.245 11.210 11.860 o
4 3 7 44.996 53.989 4.052 132.917 o
4 3 8 79.405 85.053 7.023 44.772 o
4 3 9 33.239 32.785 4.085 152.001 o
4 3 10 0.185 5.234 4.997 118.489 o
4 3 11 23.100 26.674 11.007 24.131 o
4 3 12 11.504 20.731 7.361 54.092 o
4 4 0 956.073 1075.670 41.598 0.696 o
4 4 1 278.738 285.648 15.498 6.714 o
4 4 2 8.302 13.506 2.026 678.859 o
4 4 3 9.781 6.820 1.452 1284.440 o
4 4 4 0.151 1.317 1.249 1895.590 o
4 4 5 35.029 35.520 2.532 309.633 o
4 4 6 116.937 136.510 8.205 27.912 o
4 4 7 36.626 44.603 4.828 108.685 o
4 4 8 0.624 2.060 5.267 106.674 o
4 4 9 56.330 56.184 7.394 47.188 o
4 4 10 56.878 62.059 11.244 21.902 o
4 4 11 18.072 -1.722 8.576 40.042 o
4 4 12 16.080 5.369 10.906 24.803 o
4 4 13 6.154 14.688 20.664 6.929 o
4 5 0 98.219 98.896 5.706 51.762 o
4 5 1 250.839 263.498 11.075 10.280 o
4 5 2 10.200 14.012 1.621 999.639 o
4 5 3 171.192 153.696 6.044 27.924 o
4 5 4 49.867 48.249 3.106 186.965 o
4 5 5 63.059 70.264 4.727 89.069 o
4 5 6 66.690 69.622 4.930 82.369 o
4 5 7 246.516 235.778 21.407 4.867 o
4 5 8 0.435 -3.444 19.820 7.535 o
4 5 9 8.211 11.851 3.444 244.889 o
4 5 10 0.317 -0.135 7.057 59.438 o
4 5 11 0.224 4.052 8.171 44.329 o
4 5 12 28.900 25.256 10.332 27.231 o
4 5 13 6.929 16.680 4.592 138.640 o
4 6 0 321.605 288.619 17.693 5.303 o
4 6 1 120.626 130.939 5.740 41.080 o
4 6 2 1104.380 1114.840 33.427 0.699 o
4 6 3 285.210 291.050 10.973 8.972 o
4 6 4 312.259 323.970 11.615 7.612 o
4 6 5 27.234 30.320 3.579 199.467 o
4 6 6 237.291 264.140 22.588 4.456 o
4 6 7 1139.170 1163.790 69.791 0.360 o
4 6 8 976.796 1050.520 91.941 0.269 o
4 6 9 1149.640 1267.760 78.806 0.302 o
4 6 10 252.221 278.321 28.599 2.987 o
4 6 11 20.614 19.583 14.688 13.655 o
4 6 12 2.052 9.420 11.379 22.852 o
4 6 13 13.132 -24.547 53.686 1.027 o
4 7 0 274.819 296.689 17.625 5.772 o
4 7 1 43.362 47.439 4.085 135.946 o
4 7 2 409.791 422.934 14.688 4.543 o
4 7 3 0.577 -0.034 6.483 70.428 o
4 7 4 13.655 19.854 3.849 191.654 o
4 7 5 159.475 151.501 12.999 12.788 o
4 7 6 144.903 133.066 12.324 14.627 o
4 7 7 331.111 349.766 44.738 1.292 o
4 7 8 0.166 2.431 4.322 158.447 o
4 7 9 34.997 28.565 15.093 12.839 o
4 7 10 0.538 -8.880 9.049 36.148 o
4 7 11 1.587 -9.488 19.820 7.535 o
4 7 12 56.966 25.492 28.767 3.553 o
4 8 0 3.211 12.662 3.782 205.498 o
4 8 1 21.706 18.537 2.093 541.541 o
4 8 2 177.415 202.216 6.820 22.070 o
4 8 3 23.767 26.843 1.992 535.234 o
4 8 4 185.449 199.987 8.813 17.446 o
4 8 5 0.025 6.550 3.883 196.157 o
4 8 6 80.927 78.570 9.218 29.224 o
4 8 7 479.084 484.115 57.332 0.764 o
4 8 8 358.839 340.988 51.491 0.997 o
4 8 9 581.330 596.450 47.304 0.951 o
4 8 10 83.135 100.010 16.004 10.718 o
4 8 11 20.470 29.611 11.682 21.466 o
4 9 0 47.952 45.211 7.023 53.871 o
4 9 1 101.686 104.332 5.470 52.252 o
4 9 2 19.089 18.773 2.532 403.896 o
4 9 3 3.527 4.085 2.093 670.058 o
4 9 4 3.341 2.364 2.195 611.575 o
4 9 5 133.954 127.495 8.205 26.557 o
4 9 6 0.316 3.241 3.950 189.611 o
4 9 7 56.911 47.034 7.698 44.464 o
4 9 8 17.257 11.176 5.672 90.335 o
4 9 9 9.418 10.332 5.402 100.590 o
4 9 10 3.729 8.846 12.560 18.753 o
4 9 11 3.517 -4.423 10.568 26.498 o
4 10 0 342.773 275.383 33.933 2.096 o
4 10 1 92.872 90.826 6.010 51.286 o
4 10 2 49.254 52.301 4.288 119.312 o
4 10 3 14.490 9.758 3.714 208.177 o
4 10 4 33.746 37.040 2.566 306.108 o
4 10 5 28.537 35.284 3.849 171.848 o
4 10 6 59.913 62.262 8.981 32.879 o
4 10 7 0.717 0.844 3.748 210.699 o
4 10 8 49.210 28.869 12.493 18.425 o
4 10 9 0.548 3.579 15.329 12.596 o
4 10 10 63.744 71.040 14.924 12.657 o
4 10 11 13.217 8.239 22.791 5.695 o
4 11 0 9.381 6.179 7.158 57.570 o
4 11 1 99.791 94.439 8.542 30.396 o
4 11 2 0.003 0.034 2.938 343.017 o
4 11 3 58.915 67.293 4.660 94.309 o
4 11 4 7.251 3.917 2.600 431.780 o
4 11 5 3.671 4.626 3.275 274.901 o
4 11 6 28.448 25.188 4.119 156.853 o
4 11 7 23.091 23.939 7.293 54.232 o
4 11 8 10.820 11.919 10.737 25.604 o
4 11 9 9.542 3.073 10.602 26.300 o
4 11 10 3.299 -6.584 11.547 22.195 o
4 11 11 8.352 4.761 5.571 94.966 o
4 12 1 885.586 916.301 47.743 0.685 o
4 12 2 0.001 -0.405 15.700 12.007 o
4 12 3 70.669 75.025 5.470 68.621 o
4 12 4 0.383 -0.709 9.994 29.633 o
4 12 5 47.060 43.050 7.259 51.024 o
4 12 6 143.051 131.479 17.051 8.706 o
4 12 7 56.132 23.736 11.345 22.101 o
4 12 8 0.841 -2.465 38.795 1.967 o
4 12 9 19.421 6.348 8.036 45.430 o
4 12 10 34.080 12.392 10.636 25.749 o
4 12 11 5.469 15.329 19.313 7.931 o
4 13 0 78.731 89.881 23.736 5.097 o
4 13 1 59.711 57.636 7.327 47.333 o
4 13 2 159.053 160.787 12.594 13.252 o
4 13 3 39.684 39.099 5.098 98.808 o
4 13 4 46.409 49.769 5.402 84.751 o
4 13 5 90.785 100.179 9.927 24.472 o
4 13 6 2.115 2.667 6.415 71.896 o
4 13 7 0.758 0.304 13.303 16.725 o
4 13 8 3.584 3.208 6.719 65.517 o
4 13 9 30.509 50.208 26.573 4.171 o
4 13 10 40.975 14.046 9.927 29.265 o
4 14 0 554.964 506.839 228.653 0.056 o
4 14 1 662.766 675.628 47.777 0.867 o
4 14 2 395.340 380.526 28.058 2.520 o
4 14 3 0.028 -2.026 16.106 11.411 o
4 14 4 55.978 61.992 7.158 49.513 o
4 14 5 18.097 19.583 8.644 39.156 o
4 14 6 115.245 100.618 11.244 18.809 o
4 14 7 11.048 3.241 11.412 22.694 o
4 14 8 29.805 -1.216 9.387 33.216 o
4 14 9 2.601 -23.601 24.581 4.899 o
4 14 10 99.593 80.056 33.629 2.567 o
4 15 0 13.608 5.571 24.952 4.752 o
4 15 1 6.972 -1.249 17.625 9.527 o
4 15 2 0.441 7.192 6.989 60.569 o
4 15 3 2.220 0.945 4.187 168.775 o
4 15 4 1.521 -0.675 5.031 116.933 o
4 15 5 10.236 11.142 7.327 54.848 o
4 15 6 0.524 8.374 3.613 226.336 o
4 15 7 0.019 -1.756 8.036 45.835 o
4 16 0 1.810 -19.111 42.138 1.667 o
4 16 1 27.891 28.396 9.589 31.504 o
4 16 2 66.272 85.863 12.054 18.643 o
4 16 3 12.102 13.945 6.044 80.129 o
4 16 4 0.769 -1.992 9.150 35.352 o
4 16 5 5.289 12.358 5.909 84.418 o
4 17 1 12.476 2.364 23.162 5.515 o
4 17 2 0.382 6.179 9.083 35.874 o
4 17 3 56.925 64.389 8.407 37.160 o
4 17 4 8.334 14.080 5.470 98.054 o
4 17 5 4.693 9.724 11.446 22.574 o
4 18 1 6.889 56.252 62.599 0.755 o
4 18 2 1.583 -2.228 10.602 26.332 o
4 18 3 2.148 2.397 6.618 67.564 o
4 18 4 0.869 -17.861 12.392 19.276 o
4 18 5 0.001 -51.086 28.869 3.552 o
4 19 1 23.516 -3.174 37.985 2.051 o
4 19 2 0.093 12.662 6.415 71.838 o
4 19 3 18.796 25.627 5.976 80.334 o
4 19 4 7.945 12.392 10.399 27.312 o
4 20 2 108.028 90.286 35.520 2.298 o
4 20 3 29.503 37.749 14.384 14.126 o
5 0 1 254.301 244.050 10.940 10.586 o
5 0 2 136.030 132.053 10.636 18.590 o
5 0 3 35.497 29.915 3.680 180.268 o
5 0 4 220.292 219.368 13.269 9.898 o
5 0 5 13.742 11.480 2.431 466.968 o
5 0 6 90.180 74.856 13.540 14.674 o
5 0 7 115.229 120.978 12.898 14.709 o
5 0 8 55.829 69.825 11.784 19.978 o
5 0 9 98.044 136.881 20.833 6.361 o
5 0 10 10.674 15.397 4.592 137.878 o
5 0 11 72.416 94.912 30.658 3.096 o
5 0 12 306.081 462.135 54.462 0.899 o
5 1 1 1092.390 1084.450 42.678 0.612 o
5 1 2 217.376 214.742 8.340 15.691 o
5 1 3 112.842 111.592 5.267 49.450 o
5 1 4 177.095 174.292 8.374 19.870 o
5 1 5 25.479 18.165 4.356 145.662 o
5 1 6 143.158 150.759 10.636 17.719 o
5 1 7 44.356 49.026 6.348 64.840 o
5 1 8 0.014 -6.179 14.890 13.350 o
5 1 9 75.850 87.518 13.269 15.397 o
5 1 10 113.342 154.067 15.295 10.768 o
5 1 11 0.147 -3.106 18.469 8.677 o
5 1 12 14.301 21.069 11.210 23.425 o
5 2 1 79.968 82.892 4.457 81.072 o
5 2 2 15.661 19.482 1.958 648.574 o
5 2 3 1.167 -2.499 13.033 17.425 o
5 2 4 0.034 1.216 2.465 487.164 o
5 2 5 39.364 45.852 4.491 120.578 o
5 2 6 61.354 65.503 4.693 92.420 o
5 2 7 0.002 1.519 4.085 177.324 o
5 2 8 18.517 22.352 7.665 49.545 o
5 2 9 4.195 4.018 3.647 221.865 o
5 2 10 4.919 -2.431 16.106 11.410 o
5 2 11 0.788 -2.769 16.612 10.726 o
5 2 12 0.897 10.197 42.003 1.678 o
5 3 1 10.184 10.096 2.397 492.582 o
5 3 2 0.034 -0.844 7.394 54.133 o
5 3 3 0.029 1.182 1.925 799.012 o
5 3 4 183.457 186.887 9.589 16.579 o
5 3 5 1.637 0.304 3.782 206.923 o
5 3 6 49.118 48.013 5.132 91.418 o
5 3 7 1.363 4.423 5.098 113.804 o
5 3 8 10.768 16.950 7.833 47.910 o
5 3 9 32.365 36.567 8.948 35.680 o
5 3 10 7.376 6.517 5.672 91.625 o
5 3 11 29.159 37.850 8.542 39.160 o
5 3 12 18.407 67.056 20.461 7.019 o
5 4 1 9.762 11.615 1.823 822.625 o
5 4 2 0.176 -5.706 12.121 20.145 o
5 4 3 2.338 7.259 2.161 628.450 o
5 4 4 63.596 68.542 6.517 55.553 o
5 4 5 0.343 -0.068 12.662 18.462 o
5 4 6 11.694 16.781 7.698 49.563 o
5 4 7 10.364 12.628 7.091 58.507 o
5 4 8 3.198 0.574 4.828 126.890 o
5 4 9 45.712 48.418 7.698 45.688 o
5 4 10 8.623 5.740 5.571 94.908 o
5 4 11 0.502 -11.176 18.402 8.741 o
5 4 12 29.880 71.750 28.902 3.523 o
5 5 1 19.625 18.469 1.891 655.475 o
5 5 2 124.629 125.773 5.470 42.513 o
5 5 3 24.366 29.780 4.018 165.503 o
5 5 4 51.552 58.514 4.727 99.598 o
5 5 5 2.162 3.275 4.153 171.448 o
5 5 6 105.151 144.883 17.355 8.788 o
5 5 7 122.567 122.768 12.999 14.286 o
5 5 8 0.379 1.384 3.748 210.702 o
5 5 9 58.764 80.292 12.864 16.766 o
5 5 10 9.650 29.814 13.134 17.090 o
5 5 11 10.923 18.976 7.192 56.710 o
5 6 1 2.058 6.517 1.553 1210.960 o
5 6 2 50.515 58.142 4.119 122.712 o
5 6 3 69.412 73.708 4.288 95.055 o
5 6 4 351.006 340.042 24.007 3.353 o
5 6 5 6.849 6.854 3.376 256.942 o
5 6 6 1.058 -1.790 15.532 12.270 o
5 6 7 18.151 13.134 6.550 67.893 o
5 6 8 37.918 40.551 6.213 69.774 o
5 6 9 236.036 280.617 31.671 2.545 o
5 6 10 87.153 111.828 23.264 5.245 o
5 6 11 0.082 -2.870 17.355 9.827 o
5 7 1 317.844 331.095 13.573 6.606 o
5 7 2 413.902 450.216 16.815 3.979 o
5 7 3 0.144 1.519 2.499 474.052 o
5 7 4 175.597 170.241 11.851 13.627 o
5 7 5 201.877 220.246 13.742 9.907 o
5 7 6 43.285 38.795 7.259 51.805 o
5 7 7 685.679 775.706 52.943 0.721 o
5 7 8 67.625 78.739 12.020 18.804 o
5 7 9 84.365 99.707 15.836 10.918 o
5 7 10 57.807 56.859 14.417 13.687 o
5 7 11 9.909 19.178 17.287 9.890 o
5 8 1 0.106 3.849 2.195 613.915 o
5 8 2 48.950 44.029 9.859 28.767 o
5 8 3 27.544 30.456 2.634 328.813 o
5 8 4 152.826 182.159 9.522 18.753 o
5 8 5 5.190 4.727 1.958 759.038 o
5 8 6 8.103 5.807 3.106 302.458 o
5 8 7 16.454 12.594 8.070 45.048 o
5 8 8 4.579 10.737 5.909 84.507 o
5 8 9 156.603 187.022 41.294 1.667 o
5 8 10 95.624 118.784 30.118 3.168 o
5 9 1 0.003 -2.971 9.690 31.520 o
5 9 2 16.140 16.342 4.288 155.333 o
5 9 3 19.433 21.981 3.174 266.211 o
5 9 4 25.826 30.827 3.950 168.882 o
5 9 5 0.353 -1.317 12.527 18.863 o
5 9 6 33.455 32.954 6.888 58.892 o
5 9 7 25.706 27.012 6.719 63.133 o
5 9 8 4.361 6.415 5.166 110.642 o
5 9 9 0.064 0.675 5.639 93.093 o
5 9 10 3.454 0.371 13.540 16.145 o
5 9 11 0.878 32.583 32.887 2.736 o
5 10 1 20.205 20.968 5.504 94.404 o
5 10 2 4.173 4.356 2.836 365.884 o
5 10 3 5.852 2.161 1.790 908.877 o
5 10 4 101.787 93.933 8.644 29.688 o
5 10 5 1.297 1.891 3.275 275.792 o
5 10 6 10.145 8.948 5.774 88.151 o
5 10 7 4.751 10.163 5.740 89.541 o
5 10 8 0.045 14.215 9.724 31.283 o
5 10 9 8.406 21.879 37.445 2.110 o
5 10 10 0.284 -20.022 43.151 1.590 o
5 11 1 7.226 7.529 6.652 66.694 o
5 11 2 16.118 14.958 3.073 293.948 o
5 11 3 0.166 -2.735 12.932 17.699 o
5 11 4 76.132 80.461 8.205 35.831 o
5 11 5 11.152 12.425 4.389 150.959 o
5 11 6 38.351 32.819 6.820 59.311 o
5 11 7 0.186 1.925 3.782 206.954 o
5 11 8 1.150 -2.532 17.963 9.173 o
5 11 9 0.958 -13.607 22.352 5.924 o
5 12 1 32.275 22.285 4.963 110.593 o
5 12 2 2.219 8.103 3.579 230.271 o
5 12 3 3.877 4.389 4.423 150.969 o
5 12 4 30.946 31.840 6.922 58.739 o
5 12 5 29.436 27.180 4.963 110.751 o
5 12 6 46.976 53.348 10.096 27.395 o
5 12 7 0.495 -6.111 10.771 25.514 o
5 12 8 4.302 -2.971 12.459 19.065 o
5 12 9 0.067 1.013 9.049 36.148 o
5 13 1 295.501 255.361 37.141 1.871 o
5 13 2 64.752 60.641 7.496 44.582 o
5 13 3 47.968 51.997 7.496 47.462 o
5 13 4 28.045 27.754 4.254 147.377 o
5 13 5 0.744 -2.262 13.033 17.425 o
5 13 6 27.917 32.245 7.327 52.975 o
5 13 7 48.777 43.016 12.121 19.408 o
5 13 8 0.075 -11.919 16.511 10.858 o
5 13 9 39.443 -3.849 14.384 14.186 o
5 14 1 33.419 30.388 16.308 11.018 o
5 14 2 12.985 5.200 6.213 76.145 o
5 14 3 6.224 10.399 5.909 84.421 o
5 14 4 45.004 44.974 7.192 52.050 o
5 14 5 0.695 0.473 3.343 264.878 o
5 14 6 16.854 21.576 9.218 34.486 o
5 14 7 20.065 29.409 11.851 20.871 o
5 15 1 48.772 -8.610 87.923 0.383 o
5 15 2 32.919 28.126 10.231 27.622 o
5 15 3 2.931 -5.943 23.973 5.150 o
5 15 4 11.184 11.041 5.706 90.032 o
5 15 5 18.112 18.908 7.259 55.267 o
5 15 6 16.198 23.297 10.028 29.179 o
5 15 7 0.001 -1.216 10.062 29.236 o
5 16 1 2.155 74.721 78.334 0.482 o
5 16 2 3.170 0.439 4.254 163.419 o
5 16 3 0.166 1.182 3.984 186.454 o
5 16 4 13.289 3.208 10.737 25.619 o
5 16 5 8.027 7.057 9.353 33.779 o
5 16 6 0.553 -9.319 14.553 13.976 o
5 17 1 3.342 -2.262 17.794 9.348 o
5 17 2 3.301 5.807 5.740 89.719 o
5 17 3 0.767 8.441 6.517 69.655 o
5 17 4 23.954 27.856 15.734 11.878 o
5 17 5 0.682 -2.600 6.922 61.779 o
5 17 6 1.942 -8.475 12.628 18.561 o
5 18 2 3.345 2.938 0.979 3005.140 o
5 18 3 6.850 7.935 28.463 3.653 o
5 18 4 0.047 -15.430 16.072 11.459 o
6 0 0 0.005 5.335 4.558 142.403 o
6 0 1 183.368 192.694 12.257 12.407 o
6 0 2 80.085 81.609 11.615 19.549 o
6 0 3 81.251 63.950 9.116 30.331 o
6 0 4 56.199 51.626 10.940 23.256 o
6 0 5 276.833 238.310 23.297 4.112 o
6 0 6 4.985 5.976 13.033 17.418 o
6 0 7 18.167 3.647 9.758 30.939 o
6 0 8 1.232 10.332 7.698 49.905 o
6 0 9 141.028 137.557 46.460 1.340 o
6 0 10 20.868 27.147 39.977 1.850 o
6 0 11 6.334 13.607 10.737 25.631 o
6 0 12 1.603 23.061 23.027 5.580 o
6 1 0 96.474 104.028 5.369 55.101 o
6 1 1 1020.260 1086.610 46.764 0.598 o
6 1 2 768.842 742.178 41.227 0.935 o
6 1 3 40.781 35.284 6.719 60.405 o
6 1 4 88.313 100.652 8.880 29.434 o
6 1 5 51.865 47.135 6.550 60.000 o
6 1 6 128.009 130.331 12.932 14.137 o
6 1 7 114.138 118.243 12.020 16.593 o
6 1 8 30.691 37.276 11.818 20.785 o
6 1 9 35.037 43.387 7.698 47.059 o
6 1 10 43.992 52.335 8.475 38.250 o
6 1 11 21.634 26.978 13.607 15.867 o
6 1 12 66.353 87.349 20.630 6.738 o
6 2 0 49.267 60.709 5.841 71.705 o
6 2 1 15.437 17.389 2.397 462.157 o
6 2 2 106.866 115.373 6.449 41.016 o
6 2 3 5.200 7.800 5.301 104.981 o
6 2 4 67.169 79.617 9.251 30.046 o
6 2 5 19.992 11.682 4.761 126.390 o
6 2 6 20.294 24.986 10.231 27.955 o
6 2 7 0.235 -5.875 20.765 6.864 o
6 2 8 3.105 -4.524 21.272 6.541 o
6 2 9 0.073 -2.600 13.776 15.597 o
6 2 10 16.049 20.563 10.197 28.254 o
6 2 11 0.480 14.958 44.468 1.497 o
6 2 12 3.143 19.651 17.355 9.821 o
6 3 0 199.698 217.072 9.218 15.396 o
6 3 1 29.043 25.965 2.195 434.582 o
6 3 2 16.261 10.940 3.174 279.059 o
6 3 3 63.380 51.457 5.672 71.942 o
6 3 4 33.450 52.706 10.805 24.507 o
6 3 5 0.001 3.444 8.441 41.539 o
6 3 6 63.811 63.714 12.695 17.258 o
6 3 7 19.804 15.127 6.820 62.492 o
6 3 8 6.246 5.909 4.592 139.737 o
6 3 9 1.861 -0.642 35.554 2.342 o
6 3 10 42.171 59.729 20.664 6.838 o
6 3 11 6.421 39.066 23.365 5.414 o
6 4 0 11.397 10.501 2.836 354.178 o
6 4 1 16.492 19.820 2.701 366.170 o
6 4 2 1.521 -3.917 12.797 18.075 o
6 4 3 56.506 68.306 7.732 42.856 o
6 4 4 6.757 1.688 6.314 74.124 o
6 4 5 38.075 42.206 7.665 47.208 o
6 4 6 6.211 11.851 9.083 35.808 o
6 4 7 15.726 24.884 6.753 63.657 o
6 4 8 1.201 8.374 7.901 47.391 o
6 4 9 31.440 23.635 10.737 25.212 o
6 4 10 6.308 -4.795 8.880 37.514 o
6 4 11 0.197 6.213 6.989 60.577 o
6 5 0 67.517 65.165 8.475 35.602 o
6 5 1 173.151 189.790 10.568 15.351 o
6 5 2 0.124 -1.621 10.129 28.848 o
6 5 3 35.210 40.990 4.389 129.987 o
6 5 4 160.060 151.333 12.493 13.527 o
6 5 5 0.112 -5.166 26.775 4.129 o
6 5 6 95.729 76.139 15.700 11.097 o
6 5 7 178.856 161.259 21.170 5.646 o
6 5 8 1.552 0.743 7.732 49.505 o
6 5 9 207.607 236.352 26.134 3.687 o
6 5 10 94.570 100.078 21.846 5.910 o
6 5 11 0.000 4.828 12.054 20.370 o
6 6 0 0.887 6.753 7.091 58.849 o
6 6 1 60.532 70.568 5.909 65.368 o
6 6 2 26.062 30.861 3.376 221.807 o
6 6 3 49.911 51.423 5.098 91.209 o
6 6 4 5.664 4.356 4.592 139.910 o
6 6 5 80.572 75.599 15.228 11.949 o
6 6 6 170.846 152.683 26.640 3.801 o
6 6 7 109.413 106.223 24.648 4.644 o
6 6 8 4.003 -6.078 56.522 0.926 o
6 6 9 6.075 9.116 11.345 22.974 o
6 6 10 2.598 10.602 10.602 26.316 o
6 7 0 34.620 36.398 6.078 73.835 o
6 7 1 41.181 44.333 6.618 61.247 o
6 7 2 385.426 419.794 27.417 2.570 o
6 7 3 43.123 46.865 4.626 112.120 o
6 7 4 114.081 103.758 10.163 22.025 o
6 7 5 69.465 58.109 8.948 32.519 o
6 7 6 244.285 229.430 24.614 3.939 o
6 7 7 316.566 251.579 45.109 1.312 o
6 7 8 61.728 64.389 13.506 15.387 o
6 7 9 402.540 419.051 41.564 1.376 o
6 7 10 413.209 376.002 57.771 0.790 o
6 8 0 3.220 1.013 4.828 126.879 o
6 8 1 72.321 90.894 9.555 27.671 o
6 8 2 4.399 8.846 6.179 77.349 o
6 8 3 24.510 25.965 2.735 326.443 o
6 8 4 7.071 -3.039 30.624 3.156 o
6 8 5 4.098 4.457 9.792 30.857 o
6 8 6 95.669 82.318 16.916 9.632 o
6 8 7 95.252 103.151 17.895 8.590 o
6 8 8 2.565 1.216 10.670 25.998 o
6 8 9 0.362 -5.807 21.778 6.241 o
6 8 10 0.378 65.976 29.578 3.378 o
6 9 0 0.147 -17.051 29.341 3.438 o
6 9 1 97.317 89.172 6.888 42.175 o
6 9 2 42.035 47.304 8.981 34.604 o
6 9 3 8.596 6.550 4.187 167.335 o
6 9 4 32.632 33.528 8.407 40.304 o
6 9 5 1.208 -3.039 26.978 4.067 o
6 9 6 4.028 1.351 12.223 19.809 o
6 9 7 34.617 27.383 12.189 19.575 o
6 9 8 5.521 11.818 10.602 26.298 o
6 9 9 55.770 55.205 26.438 4.188 o
6 9 10 5.875 -23.601 29.814 3.330 o
6 10 0 0.609 -1.587 43.961 1.532 o
6 10 1 47.516 38.356 8.981 34.543 o
6 10 2 0.024 4.558 3.545 235.380 o
6 10 3 60.149 54.597 8.070 40.131 o
6 10 4 0.423 5.909 10.028 29.430 o
6 10 5 26.592 8.981 8.103 44.338 o
6 10 6 0.065 3.950 6.517 69.693 o
6 10 7 0.234 -4.761 16.511 10.858 o
6 10 8 0.092 -8.779 20.461 7.070 o
6 10 9 16.773 24.175 20.563 6.985 o
6 10 10 2.234 -61.519 52.099 1.090 o
6 11 0 0.709 17.051 14.249 14.572 o
6 11 1 108.903 61.789 11.615 18.856 o
6 11 2 0.789 7.091 9.488 32.873 o
6 11 3 20.027 17.828 5.841 84.409 o
6 11 4 16.750 18.773 7.361 53.864 o
6 11 5 1.759 -6.719 17.490 9.676 o
6 11 6 2.181 9.724 4.997 118.265 o
6 11 7 33.435 5.402 8.846 37.123 o
6 11 8 2.677 21.846 25.627 4.505 o
6 11 9 8.185 -28.734 43.252 1.582 o
6 12 0 41.359 23.399 13.877 15.120 o
6 12 1 0.230 -3.478 20.529 7.023 o
6 12 2 78.332 77.219 15.228 11.967 o
6 12 3 51.964 34.541 10.298 26.554 o
6 12 4 27.384 18.469 6.719 63.434 o
6 12 5 0.015 1.351 7.462 53.158 o
6 12 6 3.591 0.405 3.241 281.281 o
6 12 7 0.409 4.963 12.088 20.256 o
6 12 8 2.762 13.067 24.209 5.049 o
6 13 0 49.271 40.788 12.459 18.418 o
6 13 1 323.839 269.204 245.738 0.049 o
6 13 2 380.159 557.587 115.947 0.212 o
6 13 3 16.406 16.241 6.550 67.909 o
6 13 4 36.991 40.247 11.446 21.974 o
6 13 5 18.177 14.417 8.205 43.498 o
6 13 6 59.744 54.631 11.851 19.863 o
6 13 7 28.515 31.198 18.098 8.977 o
6 13 8 22.037 2.532 24.513 4.921 o
6 14 1 16.767 40.551 43.185 1.586 o
6 14 2 17.052 15.599 10.534 26.505 o
6 14 3 28.596 33.123 11.514 21.947 o
6 14 4 11.126 21.981 10.501 26.709 o
6 14 5 52.343 73.168 32.009 2.864 o
6 14 6 0.274 0.878 4.085 177.324 o
6 14 7 3.385 -2.971 9.488 32.876 o
6 15 1 105.849 -25.999 43.117 1.581 o
6 15 2 28.723 17.152 16.376 10.973 o
6 15 3 1.198 -2.735 8.036 45.834 o
6 15 4 3.877 -6.449 37.209 2.138 o
6 15 5 9.142 -1.823 17.794 9.346 o
6 15 6 9.199 8.914 16.342 11.074 o
6 16 3 3.232 -13.540 14.350 14.373 o
6 16 5 8.229 -28.767 33.157 2.692 o
7 0 1 325.456 365.602 16.612 5.214 o
7 0 2 409.496 343.453 52.977 0.928 o
7 0 3 19.253 27.518 10.298 27.590 o
7 0 4 20.157 22.285 11.649 21.637 o
7 0 5 0.176 -9.522 40.653 1.791 o
7 0 6 42.023 30.759 13.675 15.520 o
7 0 7 60.993 37.073 35.757 2.302 o
7 0 8 2.374 33.764 27.180 4.004 o
7 0 9 99.018 126.077 33.123 2.627 o
7 0 10 8.010 -17.220 39.876 1.861 o
7 0 11 4.258 -22.217 16.680 10.638 o
7 1 1 17.970 13.472 3.714 204.359 o
7 1 2 37.106 33.055 10.197 27.605 o
7 1 3 1.593 1.182 7.529 52.204 o
7 1 4 11.596 15.262 5.537 95.234 o
7 1 5 3.108 -2.060 51.626 1.111 o
7 1 6 12.267 -2.836 15.430 12.423 o
7 1 7 9.791 -5.470 27.586 3.889 o
7 1 8 14.062 11.514 12.290 19.538 o
7 1 9 5.099 4.761 8.441 41.504 o
7 1 10 1.314 39.437 29.848 3.321 o
7 2 1 39.329 41.058 4.221 135.409 o
7 2 2 102.051 112.537 8.306 30.422 o
7 2 3 14.769 8.880 10.467 26.914 o
7 2 4 20.535 10.534 7.158 56.932 o
7 2 5 4.996 2.431 8.306 42.876 o
7 2 6 12.404 -11.649 21.103 6.644 o
7 2 7 20.662 12.324 9.961 29.592 o
7 2 8 2.416 -16.545 10.771 25.512 o
7 2 9 1.449 -6.955 21.035 6.689 o
7 2 10 16.298 -18.064 36.432 2.230 o
7 3 1 5.314 4.727 2.330 538.719 o
7 3 2 1.221 0.034 5.504 97.713 o
7 3 3 8.564 3.106 5.200 109.008 o
7 3 4 14.331 14.688 8.036 45.462 o
7 3 5 13.293 8.813 12.763 18.131 o
7 3 6 1.933 10.940 10.568 26.486 o
7 3 7 9.836 20.495 17.895 9.230 o
7 3 8 9.941 36.398 15.025 13.059 o
7 3 9 0.505 103.623 110.174 0.244 o
7 3 10 2.858 -17.794 39.133 1.933 o
7 4 1 0.000 1.384 2.566 449.460 o
7 4 2 17.749 16.207 2.667 376.112 o
7 4 3 0.575 6.449 4.862 125.121 o
7 4 4 55.014 46.629 12.628 17.789 o
7 4 5 3.089 9.285 11.480 22.448 o
7 4 6 2.863 1.587 8.036 45.825 o
7 4 7 6.201 -29.510 60.641 0.805 o
7 4 8 0.139 1.891 16.612 10.726 o
7 4 9 0.020 -51.997 137.962 0.156 o
7 5 1 0.000 -1.080 11.007 24.430 o
7 5 2 5.045 4.660 1.958 759.624 o
7 5 3 7.150 9.420 5.807 87.349 o
7 5 4 8.616 1.249 6.922 61.656 o
7 5 5 0.042 -1.317 37.377 2.119 o
7 5 6 0.029 8.745 27.045 4.046 o
7 5 7 6.113 12.257 43.354 1.575 o
7 5 8 0.415 8.272 23.297 5.453 o
7 5 9 51.476 33.967 31.570 2.954 o
7 6 1 131.927 129.453 11.480 16.870 o
7 6 2 32.084 32.583 5.436 91.941 o
7 6 3 4.394 13.472 6.348 73.204 o
7 6 4 7.974 3.917 3.073 309.868 o
7 6 5 31.845 3.579 21.103 6.628 o
7 6 6 191.824 143.871 40.112 1.754 o
7 6 7 161.889 154.439 26.944 3.744 o
7 6 8 1.424 -9.150 23.196 5.501 o
7 6 9 33.903 21.204 18.131 8.943 o
7 7 1 0.352 1.621 5.909 84.773 o
7 7 2 17.047 16.342 4.592 135.748 o
7 7 3 5.305 3.849 3.680 217.577 o
7 7 4 102.089 91.164 17.524 8.923 o
7 7 5 79.096 48.992 15.295 12.029 o
7 7 6 8.732 -4.592 20.090 7.332 o
7 7 7 2.180 15.768 15.025 13.104 o
7 7 8 0.000 6.888 14.620 13.847 o
7 7 9 37.472 16.308 21.643 6.287 o
7 8 1 50.692 30.759 12.054 19.703 o
7 8 2 19.477 19.482 7.800 47.896 o
7 8 3 0.969 5.369 2.667 415.127 o
7 8 4 3.403 0.101 7.665 50.374 o
7 8 5 10.835 16.882 12.932 17.655 o
7 8 6 121.293 120.877 34.980 2.347 o
7 8 7 77.685 107.945 31.030 3.013 o
7 8 8 0.605 -4.997 25.020 4.728 o
7 8 9 12.216 14.958 10.568 26.398 o
7 9 1 0.117 0.777 5.335 104.001 o
7 9 2 0.167 -3.917 15.700 12.007 o
7 9 3 4.406 12.797 16.849 10.422 o
7 9 4 1.838 1.080 6.517 69.691 o
7 9 5 3.190 -2.026 15.836 11.803 o
7 9 6 0.189 -3.208 21.981 6.126 o
7 9 7 3.329 12.088 22.656 5.765 o
7 9 8 0.905 4.221 29.780 3.337 o
7 9 9 16.305 39.673 26.573 4.183 o
7 10 1 0.460 -3.343 21.069 6.668 o
7 10 2 0.844 3.376 7.732 49.503 o
7 10 3 0.503 2.667 7.968 46.613 o
7 10 4 42.028 37.951 10.264 27.016 o
7 10 5 0.050 -4.660 25.188 4.665 o
7 10 6 6.704 -0.169 29.105 3.494 o
7 10 7 0.587 20.765 23.365 5.420 o
7 10 8 0.003 26.302 28.126 3.741 o
7 11 1 6.140 -11.007 31.840 2.920 o
7 11 2 0.699 5.605 6.010 81.912 o
[truncated: 707,826 more chars]
